# Supplementary material for: Transcriptome and Physio-Biochemical Profiling Reveals Differential Responses of Rice Cultivars at Reproductive-Stage Drought Stress
Source: Int J Mol Sci. 2023 Jan 5;24(2):1002. doi: 10.3390/ijms24021002 (PMC9863700; doi:10.3390/ijms24021002)
Supplement: Supplementary file 1 [file ijms-24-01002-s001.zip › Supplementary Table S1.xlsx]

## Sheet: Sheet1
Supplementary Table S1: Genes expressed in panicle of contrasting rice cultivars (IR 64 and N 22) under control and drought conditions
Gene (RAP ID)	Description	IR 64 (IPC vs IPT)		N 22 (NPC vs NPT)		IPC vs NPC		IPT vs NPT
		logFC	FDR	logFC	FDR	logFC	FDR	logFC	FDR
Os01g0100100	RabGAP/TBC domain containing protein	2.01415	1.33343e-07	-0.79898	0.0630236	0.15888	0.768742	-2.65425	1.29929e-12		IPC= IR 64, Panicle, Control
Os01g0100200	Conserved hypothetical protein	2.77389	0.265348	-1.31175	0.550432	0.194514	0.942918	-3.89113	0.0985114		IPT= IR 64, Panicle, Treated
Os01g0100300	Cytochrome P450 domain containing protein	0	1	0	1	0	1	0	1		NPC= Nagina 22, Panicle, Control
Os01g0100400	Similar to Pectinesterase-like protein	0.316698	0.443761	-0.791645	0.0297463	-0.664893	0.0742547	-1.77324	2.1063e-07		NPT= Nagina 22, Panicle, Treated
Os01g0100466	Hypothetical protein	0	1	0	1	0	1	0	1
Os01g0100500	Immunoglobulin-like domain containing protein	1.65403	9.49395e-05	-0.916473	0.0534984	0.843224	0.0738737	-1.72728	4.06989e-05
Os01g0100600	Single-stranded nucleic acid binding R3H domain containing protein	0.6184	0.191405	0.30428	0.588122	-0.218871	0.697473	-0.53299	0.268127
Os01g0100650	Hypothetical gene	0	1	0	1	0	1	0	1
Os01g0100700	Similar to 40S ribosomal protein S5-1	-1.53125	1.15342e-20	0.13304	0.57658	-0.358382	0.0652303	1.30591	2.40485e-15
Os01g0100800	Protein of unknown function DUF1664 family protein	1.1414	0.234644	0.205225	0.885384	-0.413049	0.732124	-1.34923	0.151436
Os01g0100900	Sphingosine-1-phosphate lyase, Disease resistance respons	1.41121	4.34248e-06	-0.224711	0.600091	0.950413	0.00348541	-0.685506	0.0360765
Os01g0101150	Hypothetical conserved gene	5.9417	0.000893056	-2.23278	0.0159815	1.87984	0.0464309	-6.29465	0.000376633
Os01g0101175	Non-protein coding transcript	0	1	0	1	0	1	0	1
Os01g0101200	2,3-diketo-5-methylthio-1-phosphopentane phosphatase domain containing protein	2.9703	0.000432684	-0.846552	0.425385	1.33864	0.155632	-2.47822	0.00375596
Os01g0101300	Similar to MRNA, partial cds, clone: RAFL22-26-L17. (Fragment)	-1.28339	0.145031	0.433303	0.70181	-0.664524	0.510287	1.05217	0.238125
Os01g0101600	Immunoglobulin-like fold domain containing protein	1.86855	0.00709627	-0.548286	0.549852	0.532133	0.542868	-1.8847	0.00638407
Os01g0101700	Similar to chaperone protein dnaJ 20	-1.65539	4.62368e-07	1.91501	1.44867e-09	-2.14367	1.29239e-11	1.42673	1.35077e-05
Os01g0101800	Conserved hypothetical protein	-2.7141	0.00123564	-0.250991	0.831579	-1.14965	0.23396	1.31346	0.108124
Os01g0101850	Hypothetical protein	0	1	0	1	0	1	0	1
Os01g0101900	Similar to OSIGBa0075F02.3 protein	0	1	3.19524	1	-2.78797	1	0	1
Os01g0102000	Phosphoesterase family protein	1.15842	0.474432	-1.01889	0.592242	1.17517	0.505484	-1.00214	0.544436
Os01g0102300	Thylakoid lumen protein, Photosynthesis and chloroplast developmen	-0.625665	0.285293	0.484864	0.472673	-0.932357	0.109633	0.178171	0.800993
Os01g0102400	Histone-fold domain containing protein	-10.6117	6.91431e-36	0.480912	0.691948	-1.6707	0.145229	9.42195	6.23749e-43
Os01g0102500	Conserved hypothetical protein	-1.48603	2.20623e-11	0.532164	0.0390285	-0.0965021	0.769426	1.92169	1.64256e-18
Os01g0102600	Shikimate kinase domain containing protein	2.3717	0.00262144	-1.04399	0.266385	1.18416	0.184109	-2.23153	0.00472361
Os01g0102700	Translocon-associated beta family protein	-2.40069	1.51624e-50	-0.324489	0.109925	0.383992	0.0464321	2.46019	3.10402e-53
Os01g0102800	Similar to chromatin remodeling complex subunit	0.501495	0.235189	-0.00868731	0.993403	-0.0457859	0.939552	-0.555968	0.182686
Os01g0102850	Similar to nitrilase 2	-0.0950562	0.921822	0.665	0.305129	-1.16255	0.0454421	-0.402497	0.559348
Os01g0102900	Light-regulated protein, Regulation of light-dependent attachment of LEAF-TYPE FERREDOXIN-NADP+ OXIDOREDUCTASE (LFNR) to the thylakoid membran	0.656986	0.162193	-1.56825	0.00044143	0.488687	0.351567	-1.73654	4.52679e-05
Os01g0103000	Snf7 family protein	-1.94767	9.84766e-12	0.0728199	0.876293	-0.620717	0.0564963	1.39977	8.69043e-07
Os01g0103050	Non-protein coding transcript	0	1	3.16825	1	-4.18734	1	1.23566	1
Os01g0103100	TGF-beta receptor, type I/II extracellular region family protein	-1.52212	0.138763	0.311033	0.806048	-1.37438	0.172947	0.458772	0.687966
Os01g0103075	Hypothetical protein	0	1	0	1	0	1	0	1
Os01g0103400	Hypothetical gene	-3.20695	0.0135816	4.28951	0.00175751	-0.94443	0.567309	6.55203	1.90633e-07
Os01g0103600	Similar to sterol-8,7-isomerase	0.595973	0.269857	-0.111432	0.889458	0.46453	0.443233	-0.242875	0.691083
Os01g0103650	Hypothetical gene	0	1	0	1	0	1	0	1
Os01g0103700	Conserved hypothetical protein	0.128449	0.895248	-0.46278	0.578675	-0.2818	0.742438	-0.87303	0.207023
Os01g0103800	Conserved hypothetical protein	-0.0438857	0.94296	-0.712168	0.052451	0.557778	0.136519	-0.110504	0.805118
Os01g0103900	Polynucleotidyl transferase, Ribonuclease H fold domain containing protein	-0.829868	0.575554	0.52721	0.772117	-0.693802	0.672606	0.663276	0.664229
Os01g0104000	C-type lectin domain containing protein	-0.033693	0.968484	-0.461566	0.282542	0.512694	0.209318	0.0848211	0.868883
Os01g0104100	Similar to protein binding / zinc ion binding	0.292751	0.255962	0.0213004	0.959564	0.435971	0.091273	0.16452	0.554868
Os01g0104200	No apical meristem (NAM) protein domain containing protein	1.62585	0.40289	2.47465	0.212998	0.490482	0.8365	1.33927	0.510842
Os01g0104350	Non-protein coding transcript	-1.19299	0.00144784	-0.0823615	0.893081	-0.0778447	0.890354	1.03279	0.00621255
Os01g0104400	Ricin B-related lectin domain containing protein	0.0594573	0.961814	-0.953534	0.151796	-0.340999	0.652765	-1.35399	0.0193573
Os01g0104500	No apical meristem (NAM) protein domain containing protein	-12.9825	2.59986e-18	-0.966323	0.649803	-2.51446	0.177622	9.50171	1.76997e-11
Os01g0104600	Homolog of Arabidopsis DE-ETIOLATED1 (DET1), Modulation of the ABA signaling pathway and ABA biosynthesis, Regulation of chlorophyll conten	0.726314	0.0108103	-0.712042	0.013914	0.845283	0.00247728	-0.593073	0.0406088
Os01g0104800	Sas10/Utp3 family protein	0.510664	0.403637	-0.699501	0.283703	0.366272	0.598917	-0.843894	0.141671
Os01g0104900	Transferase family protein	2.12289	0.105063	2.84511	0.035307	-1.86014	0.18965	-1.13791	0.419927
Os01g0105300	Similar to HAT family dimerisation domain containing protein, expressed	0	1	5.01166	1	-4.60437	1	0	1
Os01g0105400	Similar to Kinesin heavy chain	1.00182	0.759432	8.01351	0.0120987	1.09307	0.755084	8.10476	0.00716414
Os01g0105700	Basic helix-loop-helix dimerisation region bHLH domain containing protein	1.92386	0.14789	0.839755	0.613186	1.31726	0.363735	0.233153	0.904858
Os01g0105800	Similar to Iron sulfur assembly protein 1	-1.04631	0.000299729	0.432538	0.212861	0.296232	0.400344	1.77508	2.08555e-10
Os01g0105900	Carbohydrate/purine kinase domain containing protein	0.405296	0.0975701	0.430684	0.0894669	-0.29339	0.263528	-0.268002	0.295604
Os01g0106200	Similar to RER1A protein (AtRER1A)	-0.0688237	0.944331	0.0101312	0.995278	-0.094127	0.907857	-0.0151722	1
Os01g0106300	Similar to Isoflavone reductase homolog IRL (EC 1.3.1.-)	4.83908	0.000296307	-3.70799	0.0100725	6.50314	9.48889e-07	-2.04393	0.161277
Os01g0106400	Similar to Isoflavone reductase homolog IRL (EC 1.3.1.-)	3.22712	0.0344525	-2.43808	0.158938	0.909658	0.641679	-4.75554	0.00117693
Os01g0106500	Conserved hypothetical protein	-2.40458	3.96903e-07	0.527217	0.398182	-1.62981	0.00129104	1.30198	0.00862693
Os01g0106600	Similar to Chitin-binding lectin 1 precursor (PL-I)	0.378709	0.674501	1.28913	0.114634	-0.28961	0.771632	0.620812	0.460626
Os01g0106700	Hypothetical conserved gene	3.61578	0.000647116	-1.45144	0.260503	1.48569	0.23204	-3.58153	0.000706628
Os01g0106750	Non-protein coding transcript	3.13904	0.00554565	1.18619	0.354643	-1.43698	0.230212	-3.38982	0.00244774
Os01g0106800	Similar to RING-box protein 1A (Regulator of cullins 1a) (dRbx1)	-1.68579	1.93853e-08	0.864047	0.00992122	-1.14293	0.000340054	1.40691	3.42578e-06
Os01g0106900	Similar to 1-deoxy-D-xylulose 5-phosphate reductoisomerase (Fragment)	1.89538	0.0480729	1.77912	0.0894236	-1.18933	0.272718	-1.30559	0.191438
Os01g0107000	Similar to peroxin Pex14	-0.222597	0.458963	-0.0818796	0.840452	0.642211	0.0197464	0.782928	0.00263573
Os01g0107400	Conserved hypothetical protein	1.18268	0.299429	-0.386725	0.799451	-0.0765858	0.964198	-1.64599	0.132104
Os01g0107700	Similar to LIMONENE cyclase like protein	-0.668649	0.714641	0.576407	0.768649	-2.23219	0.144683	-0.987138	0.558318
Os01g0107750	Hypothetical protein	0	1	0	1	0	1	0	1
Os01g0107801	Non-protein coding transcript	0	1	0	1	0	1	0	1
Os01g0107900	Protein of unknown function DUF3506 domain containing protein	-1.46374	1.94046e-06	0.15031	0.749267	0.18088	0.673033	1.79493	3.02339e-09
Os01g0108000	Conserved hypothetical protein	0.679398	0.275256	-1.25924	0.0434978	1.81453	0.00178238	-0.124112	0.882834
Os01g0108200	Similar to Prolyl endopeptidase (EC 3.4.21.26) (Post-proline cleaving enzyme) (PE)	1.40421	4.5438e-05	-0.907245	0.0150698	0.935993	0.010708	-1.37546	6.36384e-05
Os01g0108400	Helix-loop-helix DNA-binding domain containing protein	0	1	-1.09787	1	-2.50523	1	-1.34836	1
Os01g0108500	Protein of unknown function DUF3778 domain containing protein	0	1	4.78864	1	-4.38135	1	0	1
Os01g0108600	Basic helix-loop-helix dimerisation region bHLH domain containing protein	0.52146	0.473988	0.316508	0.724036	-0.561466	0.46627	-0.766418	0.268245
Os01g0108700	Hypothetical protein	0	1	5.24926	0.254853	-7.28538	0.101969	0.218659	0.99273
Os01g0108800	Protein of unknown function DUF936, plant family protein	-3.49045	0.000513535	1.09611	0.395731	-1.31547	0.273372	3.27109	0.00111567
Os01g0109000	Similar to Late embryogenesis abundant protein, group 3	-0.526661	0.577636	0.480083	0.660881	-1.29369	0.147091	-0.286942	0.783694
Os01g0109201	Hypothetical gene	0	1	-0.816355	1	0	1	1.23566	1
Os01g0109300	Similar to predicted protein	0	1	0	1	0	1	0	1
Os01g0109366	Hypothetical conserved gene	5.23167	0.0933704	1.75106	0.635882	2.69931	0.382572	-0.781305	0.858324
Os01g0109432	Hypothetical gene	-4.24254	4.69449e-07	-0.770594	0.519123	0.151979	0.915504	3.62392	1.17261e-05
Os01g0109500	Conserved hypothetical protein	-3.75075	5.22992e-06	0.727105	0.521813	-0.670743	0.540467	3.80711	3.20046e-06
Os01g0109700	Similar to Paired amphipathic helix repeat-containing protein / transcription regulator-related	1.12372	0.0549515	-0.37312	0.632508	0.820401	0.209253	-0.676435	0.275568
Os01g0109750	Paired amphipathic helix domain containing protein	1.03312	0.00121733	0.0232389	0.967258	0.402904	0.251012	-0.606975	0.0704892
Os01g0110050	Pi homeostasi	0.129776	0.959904	3.16267	0.00536187	-3.0094	0.00801518	0.023495	1
Os01g0110100	Phosphate (Pi) transporter, Pi homeostasi	3.76735	1.78327e-41	-0.364137	0.220068	1.66667	1.59448e-12	-2.46481	4.45766e-18
Os01g0110200	Conserved hypothetical protein	3.47048	0.0144882	-1.14669	0.53812	1.9143	0.240875	-2.70287	0.0627572
Os01g0110400	Similar to Acetyl-CoA C-acetyltransferase	-0.505673	0.29713	0.454781	0.417094	0.105426	0.871673	1.06588	0.0166666
Os01g0110500	Protein kinase, core domain containing protein	0.0823063	0.941083	-1.05852	0.119371	0.536028	0.468557	-0.604802	0.378692
Os01g0110600	Hypothetical protein	0	1	0	1	0	1	0	1
Os01g0110700	Similar to Phosphoenolpyruvate carboxylase (EC 4.1.1.31)	-0.462559	0.792588	-0.570107	0.7745	-1.08945	0.519585	-1.197	0.431306
Os01g0110800	Leucine-rich repeat, plant specific containing protein	1.65908	0.149479	-2.61942	0.023139	1.54368	0.210546	-2.73482	0.0119477
Os01g0111000	Pectinesterase inhibitor domain containing protein	1.18906	1	-1.51183	1	0.919338	1	-1.78155	1
Os01g0111100	Cyclophilin-like domain containing protein	2.92791	0.210806	0.304761	0.933798	0.783005	0.797964	-1.84015	0.457691
Os01g0111200	Like-Sm ribonucleoprotein (LSM)-related domain domain containing protein	-0.17533	0.642551	-0.739974	0.0284301	0.850699	0.00896261	0.286055	0.416774
Os01g0111300	Conserved hypothetical protein	1.47378	0.00282865	0.383805	0.518992	0.81631	0.101457	-0.273661	0.653157
Os01g0111400	Zinc finger, BED-type predicted domain containing protein	0.457245	0.740044	0.968373	0.49088	-0.722172	0.605014	-0.211043	0.898608
Os01g0111500	ROOT HAIR DEFECTIVE-SIX LIKE (RSL) class I basic helix-loop-helix protein, bHLH transcription factor, Regulation of root hair developmen	-7.28235	0.158585	6.85065	0.236835	-6.44331	0.253273	7.68969	0.13368
Os01g0111600	Similar to MOTHER of FT and TF1 protein	-14.6238	4.07826e-20	-6.72828	0.000126896	0	1	7.69273	8.88288e-43
Os01g0111700	Conserved hypothetical protein	1.06859	0.70295	1.08733	0.722996	-0.187892	0.957318	-0.169157	0.979938
Os01g0111800	Conserved hypothetical protein	0.424126	0.741968	-1.60923	0.174761	1.50861	0.194095	-0.524745	0.672356
Os01g0111900	Glutelin family protein	1.95255	0.130176	-0.617345	0.726143	0.563707	0.737522	-2.00619	0.118428
Os01g0112000	Conserved hypothetical protein	-1.67228	0.168201	-1.32541	0.347386	0.834901	0.567046	1.18177	0.349313
Os01g0112050	Non-protein coding transcript	-1.25482	0.394194	0.350392	0.795898	-3.10828	0.00417847	-1.50306	0.24641
Os01g0112100	Conserved hypothetical protein	-0.688244	0.42524	1.35111	0.0842264	-2.2532	0.0018568	-0.213845	0.836095
Os01g0112201	Hypothetical protein	0	1	0	1	0	1	0	1
Os01g0112300	Hypothetical conserved gene	-0.106373	0.884652	0.440172	0.494999	-0.161454	0.820083	0.385091	0.504376
Os01g0112400	Major intrinsic protein family protein	5.14201	2.58848e-14	-3.4906	2.22722e-15	3.31357	7.21475e-14	-5.31904	2.59527e-15
Os01g0112500	Similar to Plakoglobin/armadillo/beta-catenin-like protein (Fragment)	-3.38395	2.10476e-16	0.921256	0.0631963	-0.597745	0.248947	3.70746	1.46957e-19
Os01g0112600	Conserved hypothetical protein	0.12458	1	7.48281	0.248588	-4.69617	0.4751	0	1
Os01g0112800	Disease resistance protein domain containing protein	4.57825	0.414803	3.19282	1	4.04748	1	0	1
Os01g0113000	Hypothetical conserved gene	4.35912	0.0449047	0.391012	0.858139	-0.0420716	0.988045	-4.01018	0.0666858
Os01g0113150	Disease resistance protein domain containing protein	0	1	0	1	0	1	0	1
Os01g0113200	Similar to Receptor serine/threonine kinase	2.33168	0.0638668	-0.535966	0.754636	1.46657	0.284492	-1.40108	0.293593
Os01g0113300	Similar to ARK protein (Fragment)	1.18855	0.715629	1.46359	0.568996	-3.57327	0.120431	-3.29823	0.222215
Os01g0113325	Hypothetical protein	0	1	0	1	0	1	0	1
Os01g0113350	Hypothetical conserved gene	0	1	6.59262	0.170505	-9.94026	0.0337725	-1.09291	0.862378
Os01g0113400	Similar to Receptor-like kinase	3.35917	0.258863	-3.12638	1	3.06656	1	-3.41899	0.24907
Os01g0113450	Hypothetical protein	0	1	0	1	0	1	0	1
Os01g0113500	Similar to Receptor-like kinase	0	1	0	1	0	1	0	1
Os01g0113600	Hypothetical protein	-1.51818	0.0063989	2.03509	3.66271e-05	-3.45589	1.41564e-12	0.0973849	0.907467
Os01g0113650	Hypothetical conserved gene	0	1	0	1	0	1	0	1
Os01g0113700	Similar to Receptor-like kinase	1.18872	1	1.33655	1	-1.24188	1	-1.09406	1
Os01g0113750	Non-protein coding transcript	0	1	0	1	0	1	0	1
Os01g0113800	Protein kinase, core domain containing protein	3.90899	0.00016841	-0.144712	0.901755	1.09573	0.173908	-2.95797	0.005436
Os01g0113900	Similar to Receptor-like protein kinase	0	1	2.16614	1	-1.75888	1	0	1
Os01g0113950	Hypothetical protein	0	1	0	1	0	1	0	1
Os01g0114000	Similar to H0315A08.1 protein	0	1	4.52472	1	-4.11743	1	0	1
Os01g0114050	Non-protein coding transcript	0	1	0	1	0	1	0	1
Os01g0114100	Similar to Protein kinase RLK17	0.387753	0.83827	0.519623	0.762536	-0.316801	0.85466	-0.184931	0.940921
Os01g0114150	Non-protein coding transcript	0	1	0	1	0	1	0	1
Os01g0114200	Conserved hypothetical protein	0.616529	0.709934	1.16632	0.470075	-1.20792	0.429648	-0.658132	0.686833
Os01g0114300	Similar to Receptor-like protein kinase (Fragment)	0	1	0	1	0	1	0	1
Os01g0114400	Similar to Receptor-like kinase	0	1	3.77839	1	-4.79747	1	1.23566	1
Os01g0114402	Hypothetical protein	0	1	0	1	0	1	0	1
Os01g0114550	Non-protein coding transcript	0	1	0.786725	0.927771	-6.38462	0.319461	-3.34323	0.606382
Os01g0114600	Similar to Receptor-like protein kinase	0	1	6.37659	1	-5.96928	1	0	1
Os01g0114650	Non-protein coding transcript	0	1	0	1	0	1	0	1
Os01g0114700	Similar to Receptor-like kinase	4.09154	0.49348	6.90746	0.270354	-0.153868	0.987649	0	1
Os01g0114800	Similar to H0215A08.3 protein	2.25298	0.375409	6.00521	0.0489733	3.35252	0.19132	7.10476	0.0111811
Os01g0114900	Similar to LRK14	0	1	0	1	0	1	0	1
Os01g0115100	Hypothetical conserved gene	6.71145	0.000323556	0.549738	0.700831	-0.619069	0.63962	-6.78078	0.000262316
Os01g0115300	Hypothetical gene	3.8051	0.012159	0.216648	0.918748	0.199833	0.919527	-3.38862	0.0268199
Os01g0115200	Similar to OSIGBa0140C02.7 protein	0	1	0	1	0	1	0	1
Os01g0115500	Similar to Receptor-like kinase	0	1	0	1	0	1	0	1
Os01g0115533	Non-protein coding transcript	0	1	0	1	0	1	0	1
Os01g0115566	Similar to Receptor-like kinase	0	1	0	1	0	1	0	1
Os01g0115600	Similar to LRK14	3.72234	0.000688469	0.649655	0.522417	-0.448698	0.660897	-3.52138	0.00133628
Os01g0115700	Similar to Receptor-like kinase	0	1	-0.0175279	1	-3.81835	1	-1.58116	1
Os01g0115725	Hypothetical protein	0	1	0	1	0	1	0	1
Os01g0115750	Similar to Receptor-like protein kinase	0	1	0	1	0	1	0	1
Os01g0115752	Non-protein coding transcript	0	1	0	1	0	1	0	1
Os01g0115800	Similar to Receptor-like kinase	-0.714765	0.621216	-0.838443	0.833515	7.36492	0.0002513	7.24125	0.000197362
Os01g0115950	Hypothetical protein	0	1	0	1	0	1	0	1
Os01g0116100	Conserved hypothetical protein	3.35919	0.27692	-2.70234	0.365054	1.51484	0.632199	-4.5467	0.124272
Os01g0115900	Similar to Receptor-like protein kinase	0	1	0	1	0	1	0	1
Os01g0116000	Similar to Receptor-like protein kinase	0	1	0	1	0	1	0	1
Os01g0116101	Hypothetical protein	0	1	0	1	0	1	0	1
Os01g0116200	Protein kinase, core domain containing protein	0	1	4.90136	1	-4.49407	1	0	1
Os01g0116250	Hypothetical protein	0	1	0	1	0	1	0	1
Os01g0116300	Similar to Receptor-like kinase	0.162052	0.984494	1.26014	0.426307	-7.30241	1.30698e-05	-6.20432	0.00209303
Os01g0116400	Protein kinase, core domain containing protein	0.357212	0.869673	-0.494805	0.880297	5.47934	0.0050158	4.62732	0.00680889
Os01g0116650	Hypothetical protein	0	1	0	1	0	1	0	1
Os01g0116900	Protein kinase, catalytic domain domain containing protein	-0.0614583	0.987775	2.67883	0.00867013	-2.02413	0.0534727	0.71616	0.524073
Os01g0116600	Eukaryotic translation elongation factor 1 alpha (eEF1A)-like protein, Negative regulation of cell death, Defense respons	0	1	0	1	0	1	0	1
Os01g0116800	Similar to Receptor-like kinase	0	1	0	1	0	1	0	1
Os01g0116901	Hypothetical protein	0	1	0	1	0	1	0	1
Os01g0117000	Similar to Receptor-like kinase ARK1AS	0	1	-2.00554	1	-2.50522	1	-2.25604	1
Os01g0117025	Hypothetical protein	0	1	0	1	0	1	0	1
Os01g0117050	Non-protein coding transcript	-7.28246	0.00581426	0.34018	0.920004	-9.32679	0.000390663	-1.70415	0.475778
Os01g0117100	Similar to Receptor kinase LRK10	3.83043	0.0548034	-2.77905	0.00973607	-1.51792	0.216467	-8.1274	8.84734e-06
Os01g0117200	Similar to ARK protein (Fragment)	-7.69751	0.00123573	5.41732	0.00338838	-11.056	2.3058e-06	2.05883	0.302791
Os01g0117233	Non-protein coding transcript	0	1	0	1	0	1	0	1
Os01g0117266	Conserved hypothetical protein	0	1	0	1	0	1	0	1
Os01g0117300	Similar to Receptor kinase LRK10	0.188905	1	-1.12033	1	-0.0746923	1	-1.38393	1
Os01g0117400	Similar to Receptor-like kinase	0	1	7.73115	0.230846	-7.32382	0.243824	0	1
Os01g0117450	Hypothetical protein	1.77423	1	-2.8862	1	3.82624	1	-0.834187	1
Os01g0117500	Similar to Receptor kinase LRK10	1.16319	1	0.296717	1	-1.90217	1	-2.76864	0.315527
Os01g0117600	Protein kinase, catalytic domain domain containing protein	0	1	0.99332	0.885732	-8.13415	0.109957	-4.88613	0.332361
Os01g0117650	Hypothetical protein	0	1	0	1	0	1	0	1
Os01g0117700	Similar to LRK14	3.18328	0.0873587	-0.613909	0.44609	-3.48218	1.72475e-06	-7.27936	1.32682e-05
Os01g0117900	Similar to nodulin-like protein	3.68979	0.000121792	-1.05742	0.324919	0.928088	0.378124	-3.81913	6.27661e-05
Os01g0118000	Similar to Fructose-bisphosphate aldolase (EC 4.1.2.13) (Fragment)	-0.443682	0.440205	1.01117	0.0737709	-0.524202	0.390654	0.930651	0.0759057
Os01g0118033	Non-protein coding transcript	0	1	0	1	0	1	0	1
Os01g0118066	Non-protein coding transcript	4.09236	7.74904e-06	-2.95611	0.000704636	3.6703	1.33171e-05	-3.37817	0.000268379
Os01g0118100	Similar to Fructose-bisphosphate aldolase	1.31457	0.0294084	0.422324	0.59538	0.144179	0.868503	-0.748062	0.244708
Os01g0118300	Similar to Phosphatidyl serine synthase	2.55831	3.3137e-06	-0.888744	0.0571293	1.05551	0.0182625	-2.39155	1.42652e-05
Os01g0118350	Non-protein coding transcript	0	1	0	1	0	1	0	1
Os01g0118400	Similar to HGA6	1.46027	0.0675498	-1.40512	0.104827	2.22035	0.00485638	-0.645036	0.464014
Os01g0118600	Similar to Hga5 protein	1.20098	0.000605974	-1.12302	0.000724082	1.16251	0.000409119	-1.1615	0.000883785
Os01g0118700	Similar to HGA4	-0.263207	0.541315	1.37535	0.000207946	0.294914	0.521978	1.93347	3.17457e-08
Os01g0119000	Glycosyltransferase AER61, uncharacterized domain containing protein	2.04482	0.00884747	-1.25001	0.162113	1.75082	0.0333044	-1.54401	0.053911
Os01g0119050	Non-protein coding transcript	-0.586724	0.740705	0.0109336	1	0.892917	0.623536	1.49057	0.333959
Os01g0119100	Similar to Glycosyltransferase	0.739372	0.585602	-2.27007	0.0772562	2.30295	0.0660407	-0.706494	0.606871
Os01g0119500	Protein of unknown function DUF1618 domain containing protein	0.805894	0.481122	-2.46482	0.0215093	2.49841	0.0176314	-0.772311	0.502088
Os01g0119800	Non-protein coding transcript	-4.32479	2.94739e-06	0.169067	0.918748	0.855181	0.488033	5.34904	5.28369e-09
Os01g0120300	Similar to EMB2369 (EMBRYO DEFECTIVE 2369); ATP binding / aminoacyl-tRNA ligase/ leucine-tRNA ligase/ nucleotide binding	3.02539	1.62599e-07	-2.4362	3.03627e-05	0.0498478	0.959411	-5.41174	2.90494e-22
Os01g0120400	Alanyl-tRNA synthetase, class IIc family protein	-0.192853	0.896404	2.59332	0.0122187	-2.14324	0.0411528	0.642937	0.579433
Os01g0120500	Similar to PAP fibrillin domain containing protein,expressed	0.790182	0.127592	0.743442	0.189365	0.426135	0.475019	0.379395	0.505804
Os01g0120600	Similar to Oxidoreductase NAD-binding domain containing protein, expressed	-1.36546	0.00217689	0.902252	0.0686137	-0.936857	0.0525877	1.33086	0.00271098
Os01g0120700	Similar to sarcoplasmic reticulum histidine-rich calcium-binding protein	-1.56435	0.00801901	1.05114	0.118825	-0.985725	0.137258	1.62977	0.00540447
Os01g0120800	Similar to Eukaryotic translation initiation factor 3 subunit 10 (eIF-3 theta) (Eukaryotic translation initiation factor 3 large subunit) (eIF3a)	-1.24513	0.0493176	0.846233	0.251692	-0.802265	0.264183	1.2891	0.0405771
Os01g0121000	Conserved hypothetical protein	-8.49594	5.92995e-34	1.85214	0.0205968	-2.40741	0.00291305	7.94067	2.28155e-33
Os01g0121100	Similar to SLL2	0.181287	0.438996	0.41597	0.0565865	-0.288458	0.203857	-0.0537746	0.85265
Os01g0121200	Zinc finger, RING/FYVE/PHD-type domain containing protein	-0.11465	0.918422	0.0825019	0.943951	-0.433472	0.627939	-0.236321	0.796571
Os01g0121300	Conserved hypothetical protein	-3.8323	5.45506e-09	1.97528	0.00638753	-2.56114	0.000248505	3.24644	7.64479e-07
Os01g0121400	Hypothetical protein	0	1	0	1	0	1	0	1
Os01g0121500	Conserved hypothetical protein	0.245463	0.848689	1.99944	0.045853	-0.690067	0.548633	1.06391	0.299473
Os01g0121600	Conserved hypothetical protein	-1.19497	0.050622	2.33263	7.64227e-05	-1.60287	0.00893495	1.92473	0.000973632
Os01g0121700	ABC transporter-like domain containing protein	1.39225	0.018932	-0.218175	0.804756	1.15553	0.0705196	-0.454894	0.501717
Os01g0121800	Glycosyl transferase, family 14 protein	-0.207833	0.406	0.330691	0.191384	-0.0236345	0.945389	0.51489	0.0219327
Os01g0121900	Seven-in-absentia protein, sina domain containing protein	-0.467691	0.87751	0.715299	0.822126	-1.22497	0.654307	-0.0419758	1
Os01g0121950	Hypothetical conserved gene	-0.796701	0.789787	1.15437	0.725341	-3.01011	0.25699	-1.05904	0.709444
Os01g0122000	Conserved hypothetical protein	1.28708	0.5371	0.340251	0.907958	-0.62361	0.804854	-1.57044	0.438225
Os01g0122200	Seven In Absentia Homolog-type domain containing protein	-1.13622	0.600484	-1.19922	0.630513	0.530557	0.841604	0.467559	0.855502
Os01g0122367	Hypothetical protein	0	1	0	1	0	1	0	1
Os01g0122534	Hypothetical protein	0.137701	1	-0.782208	0.852419	-3.44209	0.317336	-4.362	0.189472
Os01g0122701	Conserved hypothetical protein	0	1	4.22569	1	-3.81841	1	0	1
Os01g0123500	Conserved hypothetical protein	-3.03194	0.00327856	0.868751	0.492441	-1.57034	0.177914	2.33034	0.0194999
Os01g0123700	Zinc finger, RING-type domain containing protein	1.18926	1	5.20478	1	-1.35347	1	0	1
Os01g0123800	Seven-in-absentia protein, sina domain containing protein	-1.09049	0.550841	0.613097	0.769793	-2.66057	0.100318	-0.956989	0.597484
Os01g0123900	Similar to Bowman-Birk type proteinase inhibitor (EBI)	-2.29305	0.385297	8.00931	0.00104869	-5.1522	0.0422425	5.15016	0.0340872
Os01g0124000	Similar to Bowman Birk trypsin inhibitor	-1.59393	0.464845	7.16443	0.000210784	-5.31228	0.00662842	3.44607	0.0879525
Os01g0124100	Proteinase inhibitor I12, Bowman-Birk family protein	0.0813387	0.993436	1.30992	0.499201	1.63212	0.357249	2.8607	0.0612684
Os01g0124200	Similar to Bowman Birk trypsin inhibitor	-0.333733	0.839164	-0.265243	0.892472	2.76672	0.0322277	2.83522	0.0198043
Os01g0124401	Similar to Bowman-Birk type bran trypsin inhibitor	-5.79593	2.62267e-05	-0.0923986	0.973397	-0.232916	0.915862	5.47062	7.5269e-05
Os01g0124550	Hypothetical protein	0	1	0	1	0	1	0	1
Os01g0124600	Similar to cDNA clone:001-125-E08, full insert sequence	0	1	2.19845	0.510797	-7.04219	0.0274681	-2.58893	0.449977
Os01g0124650	Hypothetical conserved gene	-2.77994	0.000537222	3.69651	1.48292e-05	-0.41336	0.711158	6.0631	2.36676e-14
Os01g0124700	Hypothetical protein	1.77419	1	0	1	3.8262	1	0	1
Os01g0124900	Seven-in-absentia protein, sina domain containing protein	-0.668547	0.832408	-0.258267	0.943951	-4.21009	0.0805627	-3.79981	0.112696
Os01g0125000	Seven-in-absentia protein, sina domain containing protein	-4.69747	1	0	1	0	1	5.10474	1
Os01g0125500	Seven-in-absentia protein, sina domain containing protein	0	1	2.00883	1	-1.60157	1	0	1
Os01g0125550	Conserved hypothetical protein	1.55255	0.220201	0.171534	0.92878	-0.218947	0.898847	-1.59996	0.20454
Os01g0125600	Heavy metal transport/detoxification protein domain containing protein	2.53486	0.0259447	-3.04343	0.010179	2.54509	0.0336516	-3.03319	0.00652735
Os01g0125700	Conserved hypothetical protein	-0.708784	0.483962	1.65584	0.094193	-0.876132	0.408628	1.48849	0.10713
Os01g0125800	Actin-interacting, WD40-repeat protein, Actin turnove	-2.78965	4.72127e-05	2.63653	0.000192505	-3.5403	2.46656e-07	1.88588	0.00726334
Os01g0125850	Hypothetical protein	0	1	0	1	0	1	0	1
Os01g0125900	Ubiquitin-conjugating enzyme/RWD-like domain containing protein	0.401982	0.103307	-0.960096	3.8033e-05	1.35502	1.44972e-09	-0.0070599	1
Os01g0126000	Hypothetical gene	0	1	4.78864	1	-4.38135	1	0	1
Os01g0126100	Multicopper oxidas	-2.96969	0.0309188	2.93812	0.0393824	-3.59573	0.00959464	2.31208	0.0945088
Os01g0126200	Multicopper oxidas	-0.991533	0.0431513	1.47976	0.000657159	-2.3569	2.40672e-08	0.114391	0.863996
Os01g0126401	Hypothetical gene	-3.25523	0.109145	3.99062	0.0122855	-5.16909	0.00478552	2.07676	0.25971
Os01g0126600	Paralog of FACTOR OF DNA METHYLATION LIKE	-2.08846	0.0447725	1.0083	0.43542	-1.47621	0.204873	1.62055	0.128709
Os01g0126900	Multicopper oxidas	2.18922	0.582134	2.98082	0.42262	-3.89515	0.25702	-3.10355	0.40857
Os01g0127000	Multicopper oxidase, Maintenance of Pi homeostasi	0	1	2.91255	1	-2.50528	1	0	1
Os01g0127100	Hypothetical protein	0	1	0	1	0	1	0	1
Os01g0127200	Multicopper oxidase, Maintenance of Pi homeostasi	-1.73899	0.157897	0.969413	0.496662	-4.02868	0.000357503	-1.32027	0.286721
Os01g0127300	SufBD family protein	1.2217	2.29604e-05	0.389493	0.239729	0.0838967	0.833832	-0.748306	0.0128432
Os01g0127400	Protein of unknown function DUF3326 domain containing protein	2.62353	0.00303859	-0.954621	0.323804	0.975371	0.292595	-2.60278	0.00315432
Os01g0127450	Similar to MYBL2 (ARABIDOPSIS MYB-LIKE 2); DNA binding / transcription factor	0.638595	0.380532	-0.302518	0.683697	0.0940045	0.908183	-0.847109	0.223447
Os01g0127500	NAD(P)-binding domain containing protein	-1.67909	0.495781	-3.07499	0.194105	-4.50028	0.0435059	-5.89618	0.00442275
Os01g0127600	Similar to Bowman-Birk type proteinase inhibitor D-II precursor (IV)	-9.15697	1.24791e-07	-0.0101598	0.998393	-9.27424	1.40245e-07	-0.127432	0.926618
Os01g0127700	Conserved hypothetical protein	-0.860557	0.0139262	1.33908	5.71419e-05	-1.30396	9.09471e-05	0.895681	0.00964412
Os01g0127900	Mannose-6-phosphate isomerase domain containing protein	4.3616	0.000344849	-1.42456	0.353152	2.92472	0.026686	-2.86144	0.0235736
Os01g0128000	Myb transcription factor domain containing protein	0.105476	0.938775	1.91103	0.0188403	-0.033494	0.979793	1.77206	0.0253744
Os01g0128100	Similar to Bifunctional nuclease (Fragment)	3.58042	1.65944e-06	-0.199737	0.863839	4.37745	4.14589e-11	0.597288	0.528284
Os01g0128200	Similar to Nuclease I	-0.23721	0.50481	-1.54977	3.33002e-07	1.99344	1.59508e-11	0.680878	0.0295589
Os01g0128250	Hypothetical gene	0	1	0	1	0	1	0	1
Os01g0128300	Similar to predicted protein	-0.354048	0.684846	0.776701	0.375741	-1.30607	0.092678	-0.175322	0.861933
Os01g0128400	Protein of unknown function DUF2359, TMEM214 domain containing protein	-2.03051	1.62002e-35	-0.741106	3.59789e-05	0.388184	0.0458833	1.67759	1.48424e-24
Os01g0128700	Conserved hypothetical protein	6.94048	0.000140618	-1.6804	0.121712	1.48216	0.170676	-7.13872	8.18468e-05
Os01g0128800	Similar to plant synaptotagmin	2.89719	0.0142759	0.510063	0.764779	-1.41693	0.297804	-3.80405	0.000935201
Os01g0129200	C2H2 zinc-finger transcription factor, Floral organ identity, Cellular proliferatio	1.40966	0.341714	-2.15458	0.139884	1.00646	0.530147	-2.55777	0.0627256
Os01g0129500	Protein of unknown function DUF1666 family protein	0.324147	0.764881	1.23748	0.206901	-1.32395	0.159075	-0.410616	0.692902
Os01g0129550	Hypothetical gene	0	1	0	1	0	1	0	1
Os01g0129600	Similar to LBD40 (LOB DOMAIN-CONTAINING PROTEIN 40)	-1.25393	0.570159	2.93564	1	-0.554793	1	3.63477	0.100242
Os01g0129800	Conserved hypothetical protein	-1.25333	0.610817	0.514015	0.874619	-1.42116	0.588851	0.346184	0.916346
Os01g0130000	Cation efflux protein family protein	-1.93514	4.25382e-14	0.89845	0.00210288	1.15388	2.93428e-05	3.98747	3.77562e-56
Os01g0130100	Hypothetical gene	0	1	0	1	0	1	0	1
Os01g0130200	Hypothetical conserved gene	-1.47787	0.330638	1.45799	0.40068	-0.395667	0.843693	2.54019	0.0741989
Os01g0130400	Similar to Alpha-xylosidase precursor (Fragment)	0.436375	0.821137	-2.27898	0.174993	1.13221	0.532993	-1.58315	0.317184
Os01g0130500	Similar to Alpha-xylosidase precursor (Fragment)	0	1	0	1	0	1	0	1
Os01g0130900	Conserved hypothetical protein	-1.32077	0.349003	-0.0455647	0.987164	0.011516	0.999153	1.28672	0.363067
Os01g0131250	Hypothetical gene	-10.1569	0.00699893	7.37639	0.0820935	-6.96908	0.0954734	10.5642	0.00472782
Os01g0131300	Conserved hypothetical protein	-2.72706	4.75796e-06	0.642066	0.417255	-0.406136	0.615408	2.96299	5.37567e-07
Os01g0131600	Hypothetical conserved gene	-5.71456	6.6977e-06	5.10338	0.000103331	-4.72077	0.000355657	6.09717	1.20078e-06
Os01g0131450	Hypothetical protein	0	1	0	1	0	1	0	1
Os01g0131800	Signal peptidase 22 kDa subunit family protein	-1.94212	2.06638e-10	0.573438	0.124055	-0.235235	0.572553	2.28032	4.35447e-14
Os01g0131900	Similar to Wound-induced protease inhibitor (WIP1)	-2.58882	0.0193056	3.37147	0.000971514	-3.93576	0.000151394	2.02453	0.0627282
Os01g0132000	Similar to Wound-induced protease inhibitor (WIP1)	0.98965	0.189163	-0.0466827	0.97251	2.73393	0.000102293	1.69759	0.0168014
Os01g0132050	Hypothetical protein	-3.34805	7.15152e-06	-0.559323	0.583819	-0.579873	0.567672	2.20886	0.00253414
Os01g0132100	Leucine-rich repeat domain containing protein	0	1	0	1	0	1	0	1
Os01g0132200	Conserved hypothetical protein	0.0420667	1	-1.32444	0.61362	0.755957	0.779402	-0.610554	0.813763
Os01g0132400	Conserved hypothetical protein	-2.29864	0.343195	2.70787	0.309071	-2.90903	0.251057	2.09749	0.391314
Os01g0132500	Protein of unknown function DUF1639 domain containing protein	-4.61474	1.40994e-22	1.51025	0.0043421	-2.51215	5.67755e-07	3.61284	1.32658e-14
Os01g0132700	Surfeit locus 5 family protein	-1.59628	3.86585e-06	0.523212	0.201643	-0.948279	0.00989289	1.17121	0.00079032
Os01g0132766	Zinc finger, C2H2-like domain containing protein	0.395844	0.846142	2.27621	0.184868	-3.13504	0.0478858	-1.25467	0.456315
Os01g0132800	Peptidyl-tRNA hydrolase family protein	0.318603	0.72148	0.852315	0.3145	-1.09117	0.165996	-0.557462	0.496574
Os01g0133100	Conserved hypothetical protein	-0.923939	0.678818	-2.31307	0.296105	1.5153	0.506615	0.126167	0.983164
Os01g0133200	Conserved hypothetical protein	-1.93411	0.389349	0.683521	0.823771	-1.18808	0.652101	1.42955	0.540379
Os01g0133400	Similar to Hexose transporter (Fragment)	-1.74252	0.000546745	-0.696838	0.26077	1.04963	0.0618245	2.09531	2.31367e-05
Os01g0133500	Beta-lactamase-like domain containing protein	0.60332	0.363691	-0.136218	0.887545	0.180139	0.833244	-0.559399	0.403772
Os01g0133600	Hypothetical conserved gene	4.09589	0.0416317	-0.702233	0.650448	0.0401338	0.985163	-4.75799	0.0153223
Os01g0133650	Hypothetical gene	0	1	0	1	0	1	0	1
Os01g0133700	Glycosyl transferase, family 14 domain containing protein	-4.69747	1	0	1	0	1	5.10474	1
Os01g0133766	Non-protein coding transcript	0	1	0	1	0	1	0	1
Os01g0133799	Hypothetical protein	0	1	0	1	0	1	0	1
Os01g0133832	Hypothetical gene	-1.88946	0.251167	-2.66917	0.132003	2.09908	0.240712	1.31937	0.443116
Os01g0133866	Hypothetical protein	-1.72787	0.0915678	0.425092	0.764651	-0.323434	0.815374	1.82953	0.0699392
Os01g0133900	Similar to predicted protein	-2.55856	0.0146936	0.728142	0.598545	-0.925797	0.469771	2.36091	0.023164
Os01g0134200	Similar to Universal stress protein family protein	-3.83903	0.0936302	8.71769	0.000945565	-4.86698	0.0348827	7.68974	0.00284054
Os01g0134500	Similar to Delta-7-sterol-C5(6)-desaturase (EC 1.3.3.-) (Delta-7-C-5 sterol desaturase) (Delta7-sterol-C5-desaturase)	-0.799232	0.000158307	-0.940755	8.4859e-06	0.295561	0.234647	0.154038	0.542708
Os01g0134700	Calmodulin binding protein-like family protein	2.80151	0.00812147	4.09675	4.55087e-07	-2.74956	0.00102057	-1.45433	0.202682
Os01g0134800	Similar to (1,4)-beta-xylan endohydrolase, isoenzyme X-II (EC 3.2.1.8) (Fragment)	-1.25888	0.557701	2.32567	0.269565	-3.87117	0.0426524	-0.286618	0.923313
Os01g0134850	Hypothetical protein	4.79772	0.00735244	-1.18909	0.167708	-0.594461	0.540494	-6.58127	0.000132361
Os01g0134900	(1,4)-beta-xylan endohydrolase, isoenzyme X-II (EC 3.2.1.8) (Fragment)	4.759	1.24176e-08	-2.5811	0.00359285	3.12405	0.000258656	-4.21605	5.42507e-07
Os01g0135000	Similar to 1,4-beta-D xylan xylanohydrolase (Fragment)	0.189093	1	-4.29806	1	2.24111	1	-2.24604	1
Os01g0135600	Conserved hypothetical protein	4.35148	0.443321	7.3772	0.213266	-0.363652	0.963366	0	1
Os01g0135700	EF-HAND 2 domain containing protein	-4.381	1.36811e-06	5.99064	5.23392e-11	-3.47871	0.000275062	6.89293	6.84173e-15
Os01g0135800	Similar to Cytosolic class I small heat shock protein 3B (Fragment)	-4.03781	5.47188e-07	6.91589	0.00020903	0.736038	0.511453	11.6897	6.1458e-12
Os01g0135900	Similar to Cytosolic class I small heat shock protein 3C (Fragment)	2.27546	0.000927358	-1.53524	0.0456123	2.35854	0.000886047	-1.45216	0.0423181
Os01g0136000	Similar to Cytosolic class I small heat-shock protein HSP17.5	-3.43435	6.07313e-07	2.41959	0.00155027	-1.34608	0.0928219	4.50786	7.57849e-11
Os01g0136050	Similar to 16.9 kDa heat shock protein	0	1	-0.873059	1	0	1	1.17896	1
Os01g0136100	16.9 kDa class I heat shock protein 1	-8.33871	1.60035e-17	2.12938	0.0738585	-0.751963	0.581609	9.71613	1.80906e-23
Os01g0136200	16.9 kDa class I heat shock protein 1	-8.08826	5.2331e-09	0.764939	0.71593	-3.06347	0.0554872	5.78973	3.96353e-05
Os01g0136300	Conserved hypothetical protein	-1.85789	0.0271945	-0.0337351	0.984742	-0.413724	0.711579	1.41043	0.100994
Os01g0136400	Protein kinase, core domain containing protein	0.72034	0.450731	1.61885	0.0842189	-0.978142	0.321326	-0.0796274	0.967122
Os01g0136450	Conserved hypothetical protein	0	1	0	1	0	1	0	1
Os01g0136500	Conserved hypothetical protein	0	1	0	1	0	1	0	1
Os01g0136502	Hypothetical protein	0	1	0	1	0	1	0	1
Os01g0136600	Conserved hypothetical protein	3.34455	0.255127	2.23342	0.414656	-2.47782	0.336645	-3.58895	0.216736
Os01g0136700	Conserved hypothetical protein	4.82495	0.165197	3.62264	0.299871	-1.1464	0.772764	-2.3487	0.541807
Os01g0136800	Protein kinase, core domain containing protein	-0.561995	0.676862	-0.0631665	0.971417	-1.3449	0.226156	-0.846071	0.489594
Os01g0136850	Hypothetical protein	0	1	0	1	0	1	0	1
Os01g0136900	Similar to Stress-induced receptor-like kinase 2	-0.668974	0.740114	1.18883	0.507049	-1.50874	0.368579	0.349064	0.878995
Os01g0137066	Non-protein coding transcript	0	1	0	1	0	1	0	1
Os01g0137232	Non-protein coding transcript	2.17368	1	-1.3225	1	1.23223	1	-2.26394	1
Os01g0137400	Protein kinase, catalytic domain domain containing protein	1.1879	0.656891	1.10057	0.501936	-5.06996	0.00075224	-5.15729	0.0121392
Os01g0137125	Hypothetical protein	0	1	0	1	0	1	0	1
Os01g0137150	Non-protein coding transcript	0	1	0	1	0	1	0	1
Os01g0137200	Hypothetical conserved gene	0	1	0	1	0	1	0	1
Os01g0137250	Similar to Stress-induced receptor-like kinase 2	0	1	0	1	0	1	0	1
Os01g0137266	Hypothetical protein	0	1	0	1	0	1	0	1
Os01g0137282	Conserved hypothetical protein	0	1	0	1	0	1	0	1
Os01g0137300	Hypothetical protein	-6.69753	0.000233361	0.0625302	0.961814	-10.0226	4.96171e-09	-3.26256	0.000245599
Os01g0137500	Protein kinase, catalytic domain domain containing protein	0	1	-1.24588	1	-4.79741	1	-3.78861	0.550556
Os01g0137550	Similar to H0215A08.3 protein	0	1	-0.0239116	1	-7.03064	0.0482647	-4.79975	0.170173
Os01g0137700	Conserved hypothetical protein	0	1	3.02697	1	-5.06317	1	0.218562	1
Os01g0137750	Non-protein coding transcript	0	1	0	1	0	1	0	1
Os01g0137800	Non-protein coding transcript	0.441971	0.868866	4.20669	0.0402599	-1.06489	0.634588	2.69982	0.21649
Os01g0137875	Non-protein coding transcript	0.124501	1	0	1	2.17652	1	0	1
Os01g0137950	Similar to predicted protein	-1.83894	0.0805164	2.77332	0.0101904	-1.3655	0.2191	3.24676	0.00196297
Os01g0138000	Hypothetical protein	0	1	3.26158	1	-6.24347	1	-0.727193	0.940921
Os01g0138100	Conserved hypothetical protein	-1.19529	0.0798016	0.369242	0.637208	-1.02932	0.12008	0.535212	0.459334
Os01g0138232	Hypothetical protein	0	1	0	1	0	1	0	1
Os01g0138300	Conserved hypothetical protein	0	1	0	1	0	1	0	1
Os01g0138350	Non-protein coding transcript	0	1	0	1	0	1	0	1
Os01g0138400	Serine/threonine protein kinase domain containing protein	-1.62545	0.0981343	3.94247	2.57368e-05	-2.37342	0.0152911	3.19449	0.000588901
Os01g0138451	Hypothetical protein	0	1	0	1	0	1	0	1
Os01g0138500	Protein of unknown function DUF789 family protein	1.3712	0.0886451	0.881041	0.310841	-0.829578	0.325874	-1.31974	0.10137
Os01g0138600	phosphotransferase system, PEP-utilising enzyme, N-terminal domain containing protein	0.0021503	1	0.0711331	0.943175	-0.226378	0.781532	-0.157395	0.850686
Os01g0138800	Peptidase C26 domain containing protein	-2.80448	4.52045e-05	2.52432	0.000555857	-1.5171	0.0467333	3.81169	2.33616e-08
Os01g0138900	Mandelate racemase/muconate lactonizing enzyme family protein	-0.846038	0.336726	1.02233	0.289021	-1.35921	0.126815	0.509156	0.59061
Os01g0139000	Reticulon family protein	1.61174	0.336852	-0.668932	0.762949	1.34012	0.473595	-0.940553	0.604159
Os01g0139200	Octicosapeptide/Phox/Bem1p domain containing protein	0.563637	0.123505	-0.167814	0.737802	0.247486	0.577103	-0.483964	0.193793
Os01g0139600	Similar to Lipid phosphate phosphatase 2 (EC 3.1.3.-) (AtLPP2) (Phosphatidic acid phosphatase 2) (AtPAP2) (Prenyl diphosphate phosphatase)	-5.3743	9.90987e-36	1.9191	0.00540382	1.32258	0.0204067	8.61598	7.44476e-56
Os01g0139700	Conserved hypothetical protein	1.42378	0.00149784	1.17227	0.00178793	-0.342687	0.43949	-0.594193	0.229196
Os01g0139900	Conserved hypothetical protein	-0.511322	0.548408	0.341595	0.712246	-0.72787	0.354949	0.125047	0.911907
Os01g0140100	Peptidase A1 domain containing protein	-1.51344	0.266101	-1.32954	0.400005	0.393941	0.826923	0.577837	0.710313
Os01g0140400	Similar to leucine-rich repeat protein-related	2.20937	0.00135424	-2.02261	0.00488156	1.73225	0.0168882	-2.49973	0.000234547
Os01g0140500	Similar to 60S ribosomal protein L26B	-3.56264	2.5158e-24	1.286	0.0010277	-2.09009	1.46501e-08	2.75855	5.90488e-15
Os01g0140700	Similar to RAV2 (REGULATOR OF THE ATPASE OF THE VACUOLAR MEMBRANE); DNA binding / transcription factor	0	1	0	1	0	1	0	1
Os01g0141000	AP2/ERF and B3 domain-containing protein, Salt stress respons	0.485769	0.747543	1.64436	0.254797	1.51208	0.261349	2.67067	0.0329265
Os01g0141100	Similar to Salt-induced AAA-Type ATPase	-2.45099	1.33714e-07	1.26768	0.0150291	-1.61651	0.00117503	2.10215	7.242e-06
Os01g0141150	Hypothetical gene	0	1	0	1	0	1	0	1
Os01g0141300	Similar to vacuolar sorting protein 4b	0	1	1.78811	1	-4.79745	1	-0.754623	1
Os01g0141450	Hypothetical gene	0	1	0	1	0	1	0	1
Os01g0141600	Protein of unknown function DUF647 family protein	2.75839	1.75415e-08	-2.31678	7.91167e-07	3.21537	1.28131e-12	-1.8598	0.000223894
Os01g0141700	Similar to predicted protein	0.779031	0.255066	-1.03936	0.14617	-0.328967	0.693271	-2.14736	0.000465591
Os01g0141900	Conserved hypothetical protein	0.3827	0.0925365	-0.889596	1.67017e-05	0.786688	0.000167487	-0.485607	0.0276187
Os01g0142100	Peptidase M50 family protein	4.07825	1.45354e-11	-1.83566	0.00273515	1.97265	0.00101699	-3.94126	6.91753e-11
Os01g0142200	Kinase binding protein CGI-121 domain containing protein	-0.37301	0.241417	-0.0186605	0.972366	-0.44802	0.161532	-0.0936704	0.811098
Os01g0142300	Glycosyl transferase, group 1 domain containing protein	0.475432	0.0808843	-2.6102	1.39313e-32	0.90406	0.00019943	-2.18157	4.32176e-20
Os01g0142400	Non-protein coding transcript	0	1	0	1	0	1	0	1
Os01g0142500	Homeodomain-like containing protein	0.271597	0.453876	0.541021	0.135847	-0.304178	0.429412	-0.0347538	0.957036
Os01g0142600	Conserved hypothetical protein	2.27009	0.211202	0.267149	0.899913	0.718095	0.672849	-1.28485	0.512942
Os01g0142800	Putative peptide transporter, Long-distance translocation of dimethylarsinate to rice grai	-0.234753	0.616296	-0.498808	0.269237	0.408455	0.365402	0.144401	0.775475
Os01g0142875	Hypothetical protein	0	1	0	1	0	1	0	1
Os01g0142950	Conserved hypothetical protein	0	1	0	1	0	1	0	1
Os01g0143100	Adenine nucleotide translocator 1 domain containing protein	-1.038	6.53327e-05	-0.970012	0.000198035	0.046632	0.906844	0.11462	0.73084
Os01g0143300	Similar to Glycine-rich protein (Fragment)	-2.33294	0.0607102	2.18159	0.110866	-1.75187	0.204572	2.76265	0.0233709
Os01g0143350	Hypothetical gene	0	1	0	1	0	1	0	1
Os01g0143400	Protein of unknown function DUF594 domain containing protein	-5.6975	1	-4.4186	1	0	1	1.07612	0.814403
Os01g0143700	Similar to Mitochondrial glycoprotein	0	1	2.00969	1	-3.08549	1	1.17896	1
Os01g0143750	Hypothetical protein	0	1	0	1	0	1	0	1
Os01g0143800	Mitochondrial glycoprotein family protein	-0.108228	0.700136	-0.415826	0.095346	0.124261	0.672843	-0.183337	0.478816
Os01g0143900	Conserved hypothetical protein	-0.51052	0.352947	-0.0584413	0.945145	0.284337	0.663389	0.736416	0.161277
Os01g0144000	Conserved hypothetical protein	-0.252517	0.413327	-0.720258	0.0125406	0.144972	0.691696	-0.322769	0.280081
Os01g0144100	Similar to Thylakoid lumenal 15 kDa protein, chloroplast precursor (p15)	3.31066	0.0252204	-0.821173	0.68357	0.756919	0.694585	-3.37492	0.0218476
Os01g0144200	Vacuolar import and degradation protein Vid24 domain containing protein	-3.75598	0.0139588	-0.891396	0.649588	-7.07016	1.26835e-06	-4.20557	0.00318876
Os01g0144300	Conserved hypothetical protein	-2.99044	0.0854025	0.140297	0.961887	-5.722	0.000610757	-2.59125	0.133201
Os01g0144340	Similar to Actin-related protein 5	-0.336012	0.22231	-0.444725	0.113906	0.661411	0.0105898	0.552698	0.0330039
Os01g0144380	Hypothetical gene	0	1	7.56507	0.242641	-7.15774	0.255876	0	1
Os01g0144500	Ubiquitin fusion degradation protein UFD1 domain containing protein	5.08958	0.0115538	2.35648	0.0753508	-1.50315	0.274354	-4.23625	0.0389323
Os01g0144600	Conserved hypothetical protein	-1.40535	0.0615191	1.42134	0.0808403	-1.41993	0.0746558	1.40675	0.0603184
Os01g0144700	Conserved hypothetical protein	-2.54048	3.83083e-15	1.43347	2.31846e-05	-2.27802	3.32262e-12	1.69593	2.05058e-07
Os01g0144800	Protein of unknown function DUF3681 domain containing protein	-4.8715	2.28342e-15	0.877595	0.304054	-0.250481	0.798721	5.49861	4.78324e-19
Os01g0144900	Hypothetical protein	0.761573	0.612279	-0.415012	0.828877	-1.23728	0.412203	-2.41387	0.0624359
Os01g0145000	Hypothetical conserved gene	3.51102	0.134356	1.06317	0.615538	-0.50898	0.817935	-2.95683	0.217305
Os01g0145200	Protein of unknown function DUF3681 domain containing protein	-0.717479	0.0534456	0.399365	0.313045	-1.47349	6.2852e-06	-0.356643	0.364886
Os01g0145600	Conserved hypothetical protein	-0.538749	0.648971	0.127722	0.933798	-3.09909	0.000937325	-2.43262	0.0116334
Os01g0146101	Conserved hypothetical protein	-3.68654	0.173474	6.94789	0.022474	-3.52966	0.220232	7.10477	0.0135933
Os01g0146200	Protein of unknown function DUF3681 domain containing protein	-0.874812	0.760756	5.51596	0.0766563	2.03592	0.467403	8.42669	0.00192625
Os01g0146600	Conserved hypothetical protein	0	1	7.79257	0.226758	-7.38524	0.239595	0	1
Os01g0146801	Conserved hypothetical protein	0	1	0	1	0	1	0	1
Os01g0147001	Similar to H0212B02.9 protein	-5.69739	1	5.01166	1	-4.60433	1	6.10473	0.309044
Os01g0147200	IWS1, C-terminal family protein	-0.450859	0.0786962	0.100446	0.78319	0.0238348	0.952422	0.575139	0.0208897
Os01g0147250	Hypothetical gene	0.465535	0.842142	-1.27815	0.572101	0.420828	0.866131	-1.32286	0.501433
Os01g0147300	Similar to membrane protein	-3.25386	0.142045	1.03493	0.72128	-1.86448	0.46848	2.42431	0.274855
Os01g0147400	Uncharacterised domain XH domain containing protein	-2.25412	0.0503211	0.930614	0.494174	-1.3765	0.274847	1.80824	0.112362
Os01g0147600	Conserved hypothetical protein	0.501237	0.322263	0.366725	0.493336	0.200195	0.719827	0.0656822	0.933679
Os01g0147650	Non-protein coding transcript	0	1	0	1	0	1	0	1
Os01g0147700	Region of unknown function XH domain containing protein	1.28783	3.70098e-06	-0.63574	0.0363443	0.322334	0.329837	-1.60123	4.55362e-09
Os01g0147800	Domain of unknown function DUF547 domain containing protein	2.70608	0.0112897	-1.43298	0.206662	0.709358	0.562811	-3.4297	0.000974501
Os01g0147850	Hypothetical protein	0	1	0	1	0	1	0	1
Os01g0147900	Triosephosphate isomerase, Glycolytic enzyme, Key component in XA3/XA26-mediated resistance to Xo	-3.34715	1.25935e-09	2.65056	3.40389e-06	-2.21954	0.000123775	3.77818	4.87918e-12
Os01g0147950	Non-protein coding transcript	0	1	0	1	0	1	0	1
Os01g0148000	Similar to predicted protein	3.97381	4.50639e-08	-4.77374	4.66046e-11	5.30478	1.55362e-13	-3.44277	2.62346e-06
Os01g0148050	Hypothetical conserved gene	0.983266	0.117227	-0.437288	0.586655	0.828771	0.230238	-0.591783	0.374729
Os01g0148100	Conserved hypothetical protein	2.01982	0.00308568	-0.0592638	0.961586	0.111037	0.915305	-1.96805	0.00388253
Os01g0148200	Hypothetical protein	-1.68882	0.575571	2.61538	0.376215	-4.06795	0.137098	0.236252	0.967148
Os01g0148400	Brix domain containing protein	1.05652	0.254931	0.0611903	0.969508	-0.973064	0.331934	-1.96839	0.0226797
Os01g0148500	Protein of unknown function DUF1677, Oryza sativa family protein	-2.75235	7.63362e-09	-0.7749	0.149779	-3.22325	4.43745e-12	-1.2458	0.00945335
Os01g0148700	Protein of unknown function DUF1677, Oryza sativa family protein	-0.879381	0.00158389	0.00541801	0.995118	-0.316152	0.341455	0.568647	0.0488902
Os01g0149200	Hypothetical gene	-0.926379	0.234969	3.1788	8.87076e-06	-1.03359	0.211469	3.07158	1.0048e-05
Os01g0149350	NB-ARC domain containing protein	0.809721	0.381646	-0.864534	0.337919	0.224132	0.833244	-1.45012	0.0895469
Os01g0149400	Hypothetical protein	-0.941291	0.551198	-1.34369	0.435985	1.72279	0.274161	1.32039	0.380337
Os01g0149500	NBS-LRR domain-containing protein, Rice blast disease resistanc	3.19164	0.0144516	0.324144	0.860918	0.198985	0.911289	-2.66851	0.0441052
Os01g0149600	Histon H2	-2.33916	1.16559e-06	1.0716	0.0526811	-1.32629	0.0119442	2.08447	1.57526e-05
Os01g0149700	Hypothetical conserved gene	4.47291	0.02565	-0.0203784	0.995834	0.547464	0.730869	-3.94582	0.0515223
Os01g0149750	Hypothetical protein	0	1	0	1	0	1	0	1
Os01g0149800	Metallothionein-like protein type 2	-3.04119	4.4774e-15	1.98906	1.30758e-06	-2.18122	7.67934e-08	2.84903	2.29895e-13
Os01g0149900	Conserved hypothetical protein	3.276	5.34258e-13	-0.153113	0.816046	0.552596	0.270998	-2.87652	3.06088e-10
Os01g0150000	Similar to Synaptic glycoprotein SC2	0.703246	0.0141844	-0.600458	0.052867	0.756279	0.0100866	-0.547425	0.0620272
Os01g0150100	Similar to Geranylgeranyltransferase type I beta subunit	1.18918	0.0616709	-0.436384	0.590682	-0.250997	0.764857	-1.87657	0.00194462
Os01g0150200	Protein-tyrosine phosphatase-like, PTPLA domain containing protein	-0.0989974	0.736071	-0.268875	0.308482	-0.274873	0.281746	-0.444751	0.0605819
Os01g0150400	Similar to 3-hydroxyacyl-CoA dehydratase PASTICCINO 2A	2.75102	0.0376054	-1.52142	0.31175	0.122105	0.951572	-4.15033	0.00105576
Os01g0150500	Similar to 3-hydroxyacyl-CoA dehydratase PASTICCINO 2A	-2.89628	5.77794e-05	-0.193794	0.83544	-2.57189	0.000251086	0.130595	0.894079
Os01g0150700	Hypothetical conserved gene	0	1	3.78432	1	-3.37704	1	0	1
Os01g0150800	Protein-tyrosine phosphatase-like, PTPLA domain containing protein	2.97218	1.72824e-05	-0.955147	0.208846	0.850435	0.254935	-3.07689	7.7064e-06
Os01g0150900	Conserved hypothetical protein	-0.943059	0.650105	-0.220482	0.926319	-4.93107	0.00139832	-4.2085	0.0102192
Os01g0150950	Conserved hypothetical protein	0	1	0	1	0	1	0	1
Os01g0151100	HSP20-like chaperone domain containing protein	0.140906	0.815295	-0.145645	0.835914	0.389253	0.488108	0.102702	0.876584
Os01g0151200	Similar to Inner membrane protein ALBINO3, chloroplast precursor. Splice isoform 2	2.23143	7.05047e-13	-0.486801	0.204317	1.12206	0.00062293	-1.59617	4.86255e-07
Os01g0151400	Similar to Gamma-glutamyl transferase	1.40367	1.63533e-11	-1.00202	1.1129e-06	1.45274	2.32682e-13	-0.952955	8.24516e-06
Os01g0151500	Similar to GGT4 (GAMMA-GLUTAMYL TRANSPEPTIDASE 4); gamma-glutamyltransferase/ glutathione gamma-glutamylcysteinyltransferase	0.0946407	0.87834	-2.24476	4.91373e-08	1.49672	0.000485778	-0.842681	0.0540357
Os01g0151600	Conserved hypothetical protein	-0.578594	0.0046733	0.0836195	0.782458	0.578121	0.00602766	1.24033	1.17239e-10
Os01g0151700	Similar to Short-chain dehydrogenase Tic32	0.76052	0.791832	-1.06662	0.738375	1.66434	0.552218	-0.162801	0.980201
Os01g0151750	Hypothetical conserved gene	0	1	0	1	0	1	0	1
Os01g0151900	Pentatricopeptide repeat domain containing protein	-1.27574	0.089483	0.443016	0.653029	-0.489708	0.594848	1.22904	0.101466
Os01g0152000	Protein kinase, core domain containing protein	-1.66907	0.275401	-3.19644	0.0973403	2.43924	0.224371	0.911864	0.569612
Os01g0152050	Hypothetical protein	-5.69737	0.347577	6.85095	0.299405	-6.44359	0.314476	6.10473	0.309044
Os01g0152100	F-box domain, Skp2-like domain containing protein	0	1	0	1	0	1	0	1
Os01g0152200	F-box domain, Skp2-like domain containing protein	0	1	0	1	0	1	0	1
Os01g0152300	Similar to Histone H2B.1	-1.29274	0.0778349	2.78668	0.000159437	1.86979	0.0119709	5.94921	7.3388e-19
Os01g0152500	Hypothetical conserved gene	-7.28245	0.0155324	-1.22783	0.731022	-6.98507	0.0268742	-0.930457	0.77444
Os01g0152600	Protein kinase, catalytic domain domain containing protein	-0.363655	0.675011	0.224229	0.837268	0.0345286	0.977134	0.622412	0.437986
Os01g0152675	Non-protein coding transcript	0.189113	1	0	1	2.24113	1	0	1
Os01g0152687	Serine-threonine/tyrosine-protein kinase domain containing protein	2.64254	1	0.969312	1	0.517155	1	-1.15607	0.870273
Os01g0152700	Similar to Histone H2B (CaH2B)	-1.64057	3.5049e-16	0.294074	0.256473	-0.466648	0.0460266	1.468	3.23989e-13
Os01g0152800	Protein kinase, core domain containing protein	1.8337	0.257385	-0.483513	0.729746	-0.0945497	0.953536	-2.41177	0.120676
Os01g0152850	Hypothetical protein	0	1	0	1	0	1	0	1
Os01g0152900	Similar to Histone H2B.1	-1.35806	0.0234191	0.290363	0.733436	-0.114777	0.89693	1.53365	0.00935753
Os01g0152950	Cyclin-like F-box domain containing protein	0.318167	0.272478	-0.420493	0.146083	0.649419	0.01373	-0.0892405	0.799522
Os01g0152951	Hypothetical conserved gene	-0.00544362	1	2.51708	0.025638	-2.14996	0.0584067	0.372569	0.796106
Os01g0153000	Protein kinase, catalytic domain domain containing protein	2.77424	1	-0.45928	1	1.66699	1	-1.56653	1
Os01g0153050	Hypothetical protein	0	1	0	1	0	1	0	1
Os01g0153100	Similar to Histone H2B-3 (Fragment)	-1.92477	0.000190627	0.112712	0.8964	-1.22491	0.0305904	0.812572	0.147197
Os01g0153150	Hypothetical conserved gene	5.39857	0.00285376	1.48799	0.112614	-1.75516	0.0512348	-5.66574	0.00156231
Os01g0153200	Hypothetical conserved gene	0	1	0	1	0	1	0	1
Os01g0153250	Hypothetical conserved gene	-5.69753	0.0277819	-0.520494	0.861616	-5.02345	0.0614611	0.153586	0.978059
Os01g0153275	Hypothetical protein	0	1	-1.88385	1	0	1	0.168166	1
Os01g0153300	Similar to Histone H2B.1	-1.62452	0.0125819	0.00323312	1	0.0439474	0.967988	1.6717	0.00981464
Os01g0153400	Similar to tRNA synthetase class II (D, K and N) family protein	0.894568	0.0512876	-0.209577	0.739524	0.697777	0.156183	-0.406369	0.419458
Os01g0153500	Protein of unknown function DUF674 domain containing protein	0	1	0	1	0	1	0	1
Os01g0153550	Hypothetical protein	0	1	0	1	0	1	0	1
Os01g0153600	Protein of unknown function DUF674 domain containing protein	2.27841	0.349891	1.54286	0.590629	-0.415721	0.896227	-1.15128	0.668462
Os01g0153625	Hypothetical protein	0	1	0	1	0	1	0	1
Os01g0153700	Conserved hypothetical protein	2.37654	5.03155e-08	-0.845464	0.0496968	0.611561	0.170297	-2.61044	1.47237e-09
Os01g0153800	Similar to gibberellin receptor GID1L2	-1.25364	0.662074	0.648008	0.848315	-3.13644	0.221434	-1.23479	0.658247
Os01g0153900	Hypothetical conserved gene	0	1	-1.88385	1	0	1	0.168166	1
Os01g0153950	Protein of unknown function DUF674 domain containing protein	0	1	4.20149	1	-3.79421	1	0	1
Os01g0154000	Conserved hypothetical protein	-4.71378	0.000236138	5.25378	0.00199802	-2.86454	0.043348	7.10302	6.59738e-06
Os01g0154100	Protein of unknown function DUF674 domain containing protein	0	1	-1.88385	1	0	1	0.168166	1
Os01g0154200	Protein of unknown function DUF674 domain containing protein	0	1	0	1	0	1	0	1
Os01g0154250	Hypothetical protein	0	1	0	1	0	1	0	1
Os01g0154300	Hypothetical conserved gene	2.1764	0.342689	0.170511	0.963008	0.658753	0.82073	-1.34714	0.583136
Os01g0154500	Protein of unknown function DUF674 domain containing protein	0.447066	0.79848	0.727322	0.679225	-0.801908	0.624326	-0.521651	0.759879
Os01g0154550	Non-protein coding transcript	0	1	0	1	0	1	0	1
Os01g0154600	Protein of unknown function DUF674 domain containing protein	3.74454	0.0119081	0.164696	0.918748	1.1657	0.302223	-2.41415	0.122768
Os01g0154950	Hypothetical gene	0	1	6.79201	1	-6.38469	1	0	1
Os01g0155000	Alpha/beta hydrolase fold-3 domain containing protein	-5.25314	0.0346996	8.38833	0.000828798	-7.54915	0.00244509	6.09233	0.0136401
Os01g0155200	Similar to H0525E10.8 protein	-9.15694	0.00149511	7.43834	0.0176616	-7.03108	0.0239315	9.56421	0.000839919
Os01g0155300	Similar to dirigent-like protein	0	1	4.20149	1	-3.79421	1	0	1
Os01g0155400	Conserved hypothetical protein	2.16674	4.52045e-05	-1.03138	0.0927732	1.49096	0.00848434	-1.70716	0.00158827
Os01g0155500	Protein kinase, catalytic domain domain containing protein	-0.675504	0.478357	3.49096	1.04413e-05	-2.69495	0.000831769	1.47151	0.0905639
Os01g0155600	Similar to Splicing factor RSZ33	-0.417181	0.595522	0.639682	0.452608	-0.396191	0.650058	0.660671	0.370984
Os01g0155800	Conserved hypothetical protein	-7.9233	1.14119e-24	2.83713	0.000957501	-5.28831	5.07819e-11	5.47212	2.24077e-12
Os01g0156000	Similar to Myb family DNA-binding protein	-9.08952	0.000411929	6.97151	0.00129898	-11.6096	6.91981e-06	4.45141	0.0398564
Os01g0156300	Similar to Cappuccino protein	-1.28546	0.517609	0.809322	0.745053	-0.683604	0.775156	1.41118	0.471012
Os01g0157200	Conserved hypothetical protein	0	1	-4.63309	1	0	1	-2.58107	1
Os01g0157400	Conserved hypothetical protein	-2.25376	1	2.94141	1	0.909589	1	6.10477	0.0667745
Os01g0157500	Protein of unknown function DUF1110 domain containing protein	0	1	3.90532	1	-3.49804	1	0	1
Os01g0157600	Conserved hypothetical protein	-6.69752	0.0168271	1.95804	0.507962	-6.30615	0.031147	2.34942	0.359236
Os01g0157700	Glycosyl transferase, family 43 domain containing protein	0	1	-3.01983	1	-1.60151	1	-2.36661	1
Os01g0157800	Heat shock protein DnaJ, N-terminal domain containing protein	-1.75836	2.79036e-06	-0.437625	0.359051	-0.0764845	0.895812	1.24425	0.001049
Os01g0157900	Protein of unknown function Cys-rich family protein	-0.558215	0.299067	1.1586	0.0286244	-0.958152	0.0739835	0.758667	0.142579
Os01g0158000	Importin alpha-2 subunit	0.204286	0.835017	-0.699758	0.448036	0.0621071	0.958541	-0.841937	0.286069
Os01g0158100	Pentatricopeptide repeat containing protein	-2.16946	0.0411174	0.773297	0.576347	-1.05571	0.398544	1.88705	0.0784615
Os01g0158200	Similar to Serine carboxypeptidase II-1 precursor (EC 3.4.16.6) (CP-MII.1) (Fragment)	1.84519	2.84608e-06	-0.378369	0.44393	0.532479	0.233198	-1.69108	1.92438e-05
Os01g0158400	Galactose-binding like domain containing protein	0.13694	0.964647	4.3132	0.00214157	-3.59174	0.0117199	0.58452	0.736164
Os01g0158500	Similar to arginyl-tRNA synthetase	-5.69752	1	-0.074403	1	-2.53138	1	3.09174	0.36331
Os01g0158533	Hypothetical protein	0	1	0	1	0	1	0	1
Os01g0158566	Hypothetical conserved gene	0	1	-0.889945	0.890177	-7.64038	0.109142	-6.27561	0.168137
Os01g0158600	Leucine-rich repeat, N-terminal domain containing protein	0	1	-2.55812	0.587723	-7.24612	0.0894897	-7.5495	0.0568168
Os01g0158800	Similar to PHD finger protein	-2.31382	0.499078	0.642202	0.885693	-3.46673	0.305432	-0.510713	0.909172
Os01g0158900	Zinc finger, NF-X1-type domain containing protein	1.54106	0.059858	-0.529598	0.622142	0.0472876	0.971922	-2.02337	0.010794
Os01g0159000	Similar to cDNA clone:J023049H21, full insert sequence	-3.01114	0.00245255	0.963543	0.45118	-1.72217	0.124819	2.25251	0.0257936
Os01g0159200	Similar to Fasciclin-like protein FLA18	2.03977	0.169435	0.248851	0.914588	0.236429	0.911571	-1.55449	0.309529
Os01g0159250	Hypothetical protein	9.92296	7.41216e-07	-2.98472	0.0418848	3.23081	0.023088	-9.67687	1.38441e-06
Os01g0159300	Zinc finger, RING/FYVE/PHD-type domain containing protein	-0.0988752	0.749614	0.673686	0.00782362	0.4958	0.056726	1.26836	3.53863e-08
Os01g0159400	Similar to Acyl-coenzyme A oxidase 4, peroxisomal (EC 1.3.3.6) (AOX 4) (Short- chain acyl-CoA oxidase) (SAOX) (AtCX4) (G6p) (AtG6)	-0.0616505	0.925292	-0.162996	0.779976	0.202953	0.702177	0.101608	0.854989
Os01g0159500	Rapid ALkalinization Factor domain containing protein	-6.41333	0.00133647	3.26176	0.168209	-8.00509	7.68868e-05	1.67	0.471315
Os01g0159600	Small hydrophilic plant seed protein family protein	-18.4798	2.31367e-31	3.51677	1.6721e-05	-7.87859	4.77056e-06	14.118	4.03005e-86
Os01g0159800	Similar to DNA binding protein	1.52014	0.314384	0.228158	0.919732	0.0835132	0.971616	-1.20847	0.437069
Os01g0160100	Similar to Pyruvate decarboxylase isozyme 2 (EC 4.1.1.1) (PDC) (Fragment)	-4.49555	6.85215e-18	4.17933	1.90228e-12	-2.57289	3.48244e-06	6.10199	1.39323e-26
Os01g0160150	Hypothetical protein	0	1	0	1	0	1	0	1
Os01g0160200	Leucine-rich repeat, N-terminal domain containing protein	0	1	-2.83361	1	0	1	-0.781591	1
Os01g0160700	Leucine-rich repeat, N-terminal domain containing protein	0.966607	0.327389	1.29838	0.139512	-1.42161	0.0933747	-1.08984	0.259594
Os01g0160800	Similar to Protein synthesis inhibitor II (EC 3.2.2.22) (Ribosome-inactivating protein II) (rRNA N-glycosidase)	-5.69746	0.0982637	2.16756	0.55438	-9.84339	0.00272445	-1.97837	0.557673
Os01g0161000	Hypothetical conserved gene	0	1	-0.861007	1	-3.18893	1	-1.79519	1
Os01g0161200	Hypothetical protein	0	1	-0.643602	0.887623	-6.55815	0.0637183	-4.94695	0.148198
Os01g0161300	Hypothetical conserved gene	0	1	0	1	0	1	0	1
Os01g0162001	Hypothetical gene	1.33152	0.439082	0.197884	0.927155	-0.27693	0.886722	-1.41056	0.40637
Os01g0162101	Similar to MATE	0	1	0	1	0	1	0	1
Os01g0162200	Leucine-rich repeat domain containing protein	0	1	4.48767	1	-4.08038	1	0	1
Os01g0162300	Leucine-rich repeat, plant specific containing protein	-0.348251	0.752197	3.41031	1.06364e-05	-1.89549	0.0144805	1.86307	0.0433415
Os01g0162400	Conserved hypothetical protein	-1.98266	0.393893	2.12335	0.415991	-1.71608	0.504934	2.38993	0.292582
Os01g0162500	Leucine-rich repeat-containing N-terminal, type 2 domain containing protein	0.532276	0.700578	0.412081	0.794408	-2.0881	0.0719414	-2.20829	0.0526136
Os01g0162701	Hypothetical gene	0	1	0.51607	1	-3.498	1	-0.727193	1
Os01g0162800	Hypothetical conserved gene	-5.69749	0.0812538	-1.4244	0.697899	-6.49417	0.049287	-2.22109	0.470067
Os01g0162900	Hypothetical protein	0	1	-0.460366	1	-4.8151	1	-3.02078	0.64568
Os01g0163000	Leucine-rich repeat, N-terminal domain containing protein	5.09182	0.00641757	1.1208	0.315182	-1.89487	0.0599501	-5.8659	0.00135104
Os01g0163450	Hypothetical gene	0	1	4.20149	1	-3.79421	1	0	1
Os01g0163616	Conserved hypothetical protein	0	1	0	1	0	1	0	1
Os01g0164075	Pollen Ole e 1 allergen/extensin domain containing protein	0	1	4.90136	1	-4.49407	1	0	1
Os01g0164300	Pollen Ole e 1 allergen/extensin domain containing protein	0	1	-1.78171	1	0	1	0.270301	1
Os01g0164400	Similar to TAF15b (TBP-ASSOCIATED FACTOR 15b); binding / nucleic acid binding / nucleotide binding / zinc ion binding	-0.938373	0.0186764	0.70375	0.117407	-0.0694837	0.907565	1.57264	3.49776e-05
Os01g0164500	Similar to ATP-dependent RNA helicase-like protein	-0.831822	0.242414	-0.62089	0.461847	-0.117254	0.906372	0.093678	0.933752
Os01g0164600	Protein phosphatase 2C-related domain containing protein	0.881599	0.302347	0.605878	0.551007	-0.347272	0.741379	-0.622993	0.485281
Os01g0164650	Non-protein coding transcript	0	1	0	1	0	1	0	1
Os01g0164700	Uncharacterised protein family UPF0363 domain containing protein	0.713812	0.021584	0.0678817	0.884762	-0.0795748	0.852249	-0.725505	0.018694
Os01g0164800	Breast cancer type 2 susceptibility protein domain containing protein	0.663718	0.225534	-1.4711	0.00148112	1.28834	0.00623175	-0.846477	0.108475
Os01g0164900	BRCA2 repeat containing protein	1.38509	0.588693	-1.03372	0.721148	-0.071479	0.985079	-2.49029	0.291474
Os01g0165000	Transcription factor, Dehydration and salt stress toleranc	-1.42038	2.1253e-11	0.698201	0.00246612	-0.449029	0.0653367	1.66955	1.56511e-15
Os01g0165100	Conserved hypothetical protein	0	1	0	1	0	1	0	1
Os01g0165200	Kelch-type beta propeller domain containing protein	1.0712	0.0236858	-0.97294	0.0502899	0.613339	0.241498	-1.4308	0.0018011
Os01g0165600	Similar to H0323C08.17 protein	-2.59885	0.0391444	-1.6163	0.289731	1.17963	0.448866	2.16218	0.0895206
Os01g0165800	DNA-binding HORMA domain containing protein	3.23807	0.00207748	0.883416	0.517217	-0.163084	0.919163	-2.51774	0.0190383
Os01g0166100	Similar to Ca(2+)-dependent nuclease	0.42256	0.218981	-0.126296	0.787457	0.428401	0.238561	-0.120454	0.770318
Os01g0166200	Hypothetical protein	-1.40608	0.093375	-0.430278	0.6972	0.397451	0.711123	1.37325	0.0957571
Os01g0166300	Similar to nuclease	-0.603192	0.600181	1.26997	0.27376	-0.957102	0.412881	0.916055	0.398844
Os01g0166400	Similar to phosphatidylinositolglycan-related	0.860816	0.0615666	0.666574	0.118764	-0.981891	0.0133725	-1.17613	0.00768905
Os01g0166500	Conserved hypothetical protein	-1.64659	0.490299	-1.71427	0.53189	0.612999	0.839005	0.54532	0.851545
Os01g0166700	Saposin family protein	1.02193	0.310737	-1.44396	0.17375	-0.0676616	0.964505	-2.53355	0.0053274
Os01g0166800	Similar to ETG1 (E2F TARGET GENE 1)	-0.992689	0.236885	-0.617474	0.544743	-0.648392	0.501598	-0.273177	0.787804
Os01g0167100	Hypothetical protein	1.95973	0.0125306	0.487602	0.634905	-0.707811	0.440371	-2.17994	0.0048775
Os01g0167400	Similar to Protein synthesis inhibitor II (EC 3.2.2.22) (Ribosome-inactivating protein II) (rRNA N-glycosidase)	-3.80341	7.20897e-26	1.88262	6.75212e-07	-1.97835	2.53971e-07	3.70768	1.43557e-25
Os01g0167500	Protein of unknown function DUF250 domain containing protein	1.67393	0.00498224	-0.74505	0.306237	0.853462	0.214596	-1.56552	0.00879273
Os01g0167600	Hypothetical conserved gene	-0.835833	0.636015	0.936436	0.641206	-0.747023	0.704511	1.02525	0.550238
Os01g0167700	Conserved hypothetical protein	3.33111	9.86271e-05	0.133312	0.889124	0.0591845	0.950693	-3.13861	0.000245619
Os01g0167750	Pentatricopeptide repeat domain containing protein	-0.87752	0.1477	0.419897	0.533312	-1.1652	0.0386601	0.132213	0.869733
Os01g0167800	Conserved hypothetical protein	-0.5456	0.0805304	-0.832434	0.00546611	0.246916	0.493717	-0.0399185	0.940045
Os01g0167900	KIP1-like domain containing protein	0.266035	0.324674	-1.27729	2.18262e-08	0.898359	0.000150884	-0.644963	0.00793996
Os01g0168000	Hypothetical protein	-2.8386	0.259488	3.08976	0.32055	-0.645288	0.850154	5.28307	0.0410315
Os01g0168100	KIP1-like domain containing protein	-1.45336	0.0518883	0.605806	0.527293	-0.90178	0.290763	1.15739	0.13062
Os01g0168200	Similar to Thioredoxin-like protein	0.669873	0.0151263	0.550225	0.0547637	0.241921	0.446945	0.122274	0.721525
Os01g0168300	Conserved hypothetical protein	-0.169907	0.653141	0.297273	0.449508	0.173174	0.670338	0.640354	0.0447727
Os01g0168350	Non-protein coding transcript	0	1	5.90652	1	-5.49922	1	0	1
Os01g0168400	Zinc finger, RING/FYVE/PHD-type domain containing protein	-3.47726	3.82413e-09	0.529603	0.441663	-2.21969	0.000306128	1.78717	0.0010158
Os01g0168450	Hypothetical protein	0	1	0	1	0	1	0	1
Os01g0168500	WD40 repeat-like domain containing protein	-0.271586	0.530169	-0.831352	0.040285	1.09468	0.00420261	0.534913	0.177195
Os01g0168600	Similar to predicted protein	1.18931	0.000504923	-0.681015	0.073535	1.05416	0.00254431	-0.816166	0.0207463
Os01g0168800	Alpha/beta hydrolase fold-1 domain containing protein	3.14731	5.85311e-08	-1.15432	0.0884879	1.4043	0.0286381	-2.89733	6.60078e-07
Os01g0168850	Hypothetical gene	1.72934	1	-4.5467	1	3.78136	1	-2.49467	1
Os01g0169000	Hypothetical protein	-2.25357	1	0	1	3.24115	1	6.10476	0.149783
Os01g0169400	Similar to LOB domain protein 25	3.90676	7.46301e-05	-0.221529	0.857771	0.969421	0.290187	-3.15887	0.00161785
Os01g0169500	Armadillo-type fold domain containing protein	1.79127	0.0178391	-0.641837	0.511546	0.863741	0.328757	-1.56937	0.0399472
Os01g0169800	Tryptophan aminotransferase, Indole-3-acetic acid (IAA) biosynthesi	-0.264616	0.330124	0.206785	0.510062	0.574975	0.0231306	1.04638	9.49582e-06
Os01g0169900	Protein of unknown function DUF1421 family protein	1.12214	5.83239e-07	-0.153177	0.627453	0.777972	0.000862567	-0.497343	0.0390231
Os01g0170000	Raffinose synthase family protein	-6.66866	3.20499e-05	8.77865	6.96803e-06	-5.75788	0.000613593	9.68942	2.25709e-07
Os01g0170051	Hypothetical protein	-3.33262	0.00164595	2.96047	0.0100034	-0.969218	0.466239	5.32387	2.19131e-07
Os01g0170100	D111/G-patch domain containing protein	0.852245	0.116083	0.0231997	0.980744	-0.732808	0.164754	-1.56185	0.00198755
Os01g0170300	Serine/threonine protein kinase-related domain containing protein	4.12442	4.17067e-11	-3.30848	1.16815e-07	3.50283	1.55628e-08	-3.93007	3.43126e-10
Os01g0170500	Protein of unknown function DUF239, plant domain containing protein	1.03043	0.0784696	-1.87261	0.00094875	0.918935	0.140946	-1.98411	0.000284387
Os01g0170600	Hypothetical conserved gene	-0.847447	6.23275e-05	1.21581	3.40832e-09	-0.770832	0.000338039	1.29242	2.86251e-10
Os01g0170700	Thiol-activated cytolysin family protein	1.95425	0.163866	-0.409241	0.798287	0.536296	0.711231	-1.82719	0.195636
Os01g0170800	Pentatricopeptide repeat domain containing protein	4.22594	0.000188886	0.0642225	0.967168	-0.472415	0.670428	-4.63413	3.46353e-05
Os01g0170900	Conserved hypothetical protein	0.249226	0.894008	-0.215206	0.915209	-0.870429	0.5762	-1.33486	0.328958
Os01g0171000	BRASSINOSTEROID INSENSITIVE 1-associated receptor kinase 1 precursor (EC 2.7.1.37) (BRI1-associated receptor kinase 1) (Somatic embryogenesis receptor-like kinase 3)	-0.500644	0.456521	-1.7733	0.00394513	1.52906	0.0137835	0.256398	0.729325
Os01g0171100	Ankyrin repeat domain containing protein	-0.66859	0.823503	-0.15869	0.967679	-0.667615	0.826681	-0.157715	0.982035
Os01g0171200	Conserved hypothetical protein	-7.61347	3.36247e-16	1.40679	0.199243	-2.00025	0.0990083	7.02001	2.88066e-20
Os01g0171800	Conserved hypothetical protein	0.30785	0.500485	0.694924	0.122041	0.496804	0.27831	0.883878	0.0282614
Os01g0172000	Glycosyltransferase, ALG3 domain containing protein	1.11085	0.181372	-0.137871	0.914806	0.0809478	0.948061	-1.16777	0.157226
Os01g0172100	Similar to Triose phosphate/phosphate translocator, non-green plastid, chloroplast precursor (CTPT)	-0.921154	0.00309805	-0.474614	0.189846	0.287198	0.451239	0.733739	0.02
Os01g0172200	DNA/RNA helicase, DEAD/DEAH box type, N-terminal domain containing protein	-0.0280489	0.97402	-1.12197	0.000703358	1.02235	0.00208183	-0.0715671	0.88158
Os01g0172300	Conserved hypothetical protein	-0.196425	0.718057	0.720775	0.147731	-0.223162	0.700799	0.694038	0.130013
Os01g0172400	Similar to Phospholipase D alpha 1	0.281623	0.284818	0.111011	0.751986	0.236774	0.418388	0.0661621	0.842734
Os01g0172600	Similar to electron carrier/ heme binding / peroxidase	-2.08932	0.107211	3.49981	0.00071636	-4.57339	2.84251e-05	1.01574	0.43976
Os01g0172701	Regulator of chromosome condensation, RCC1 domain containing protein	0	1	0	1	0	1	0	1
Os01g0172800	Embryo-specific 3 family protein	1.23055	0.303324	0.527989	0.736122	0.135439	0.936845	-0.567119	0.669971
Os01g0172900	Glycoside hydrolase, family 28 domain containing protein	1.18905	1	-1.85287	1	0.675368	1	-2.36655	1
Os01g0173000	Putative thiol-disulphide oxidoreductase DCC domain containing protein	-3.1481	1.25453e-05	0.922906	0.311344	-1.19869	0.158407	2.87231	6.5878e-05
Os01g0173100	Alba, DNA/RNA-binding protein family protein	-1.75075	0.0056257	1.08545	0.137579	-1.15855	0.099312	1.67765	0.00796582
Os01g0173600	Glyoxalase/bleomycin resistance protein/dioxygenase domain containing protein	0	1	2.40747	1	-4.49404	1	0.168166	1
Os01g0173900	Similar to MRP-like ABC transporter	1.28221	0.209681	1.63689	0.13147	-1.67159	0.111862	-1.31692	0.196077
Os01g0173950	Non-protein coding transcript	0	1	0	1	0	1	0	1
Os01g0174000	Similar to BZIP transcription factor (Fragment)	-1.98149	1.4673e-07	1.0271	0.0152713	-0.416845	0.382863	2.59175	2.6548e-12
Os01g0174100	Conserved hypothetical protein	-0.634827	0.383902	2.19524	0.000722637	-1.53111	0.0231248	1.29896	0.0523029
Os01g0174200	Hypothetical protein	-0.668802	0.664547	-0.519495	0.760688	0.00170006	1	0.151007	0.948672
Os01g0174300	Flavoprotein pyridine nucleotide cytochrome reductase domain containing protein	0.432862	0.439928	0.0450512	0.959288	-0.037458	0.96371	-0.425269	0.448433
Os01g0174400	Hypothetical gene	-7.50476	0.196626	0	1	0	1	7.91207	0.171112
Os01g0174500	Metridin-like ShK toxin domain containing protein	4.51127	0.113963	-2.58727	0.369874	2.99773	0.266686	-4.10082	0.154936
Os01g0174600	Zinc finger, CCCH-type domain containing protein	-14.0722	0.00944175	5.22246	0.456237	-4.81502	0.475688	14.4796	0.00721517
Os01g0174700	Similar to Akt (Fragment)	0.545896	0.429403	-0.811137	0.259398	-0.363116	0.645865	-1.72015	0.0043881
Os01g0174900	Thioredoxin fold domain containing protein	0.389115	0.460191	-0.764319	0.140388	-0.062771	0.928271	-1.21621	0.00813447
Os01g0175000	Similar to Biostress-resistance-related protein (Fragment)	1.10276	0.000825119	0.84237	0.0178466	-0.549063	0.142683	-0.809458	0.016702
Os01g0175100	Kv1.4 voltage-gated K+ channel family protein	-1.88995	0.188159	2.51105	0.0994048	-1.42412	0.378262	2.97688	0.0289968
Os01g0175400	Ankyrin repeat containing protein	4.34415	0.00201551	-0.795803	0.620653	0.893516	0.549064	-4.24644	0.00250718
Os01g0175500	Protein of unknown function DUF1618 domain containing protein	-2.0932	9.48945e-08	0.200884	0.737946	0.0897159	0.885153	2.3838	7.64103e-10
Os01g0175600	Boron (B) transporte	-5.97586	0.00021275	3.32185	0.0347066	-6.66935	4.51201e-05	2.62836	0.0824116
Os01g0175633	Hypothetical protein	0	1	0	1	0	1	0	1
Os01g0175700	Boron (B) transporte	-1.99039	0.355543	1.44856	0.579107	-0.468613	0.869639	2.97034	0.151149
Os01g0175733	Hypothetical protein	0	1	0	1	0	1	0	1
Os01g0175850	UDP-glucuronosyl/UDP-glucosyltransferase domain containing protein	-0.973118	0.510669	3.82198	0.00346378	-2.81813	0.0354548	1.97697	0.146024
Os01g0176000	UDP-glucuronosyl/UDP-glucosyltransferase family protein	-0.0903398	0.99043	2.99679	0.0339711	-2.53227	0.075093	0.554858	0.77969
Os01g0176050	Hypothetical protein	0	1	0	1	0	1	0	1
Os01g0176100	UDP-glucuronosyl/UDP-glucosyltransferase family protein	2.69726	0.0017132	0.816634	0.235089	-0.295332	0.704511	-2.17596	0.0129808
Os01g0176150	Hypothetical protein	0	1	0	1	0	1	0	1
Os01g0176200	UDP-glucuronosyl/UDP-glucosyltransferase family protein	-0.59722	0.0708198	0.457463	0.192318	-0.414275	0.233517	0.640409	0.0488987
Os01g0176300	Pentatricopeptide repeat domain containing protein	0.989308	0.484797	-0.10019	0.959193	-1.03811	0.4427	-2.1276	0.0952077
Os01g0176400	Similar to Photoreceptor-interacting protein-like	-1.37942	0.106986	1.2784	0.139939	-1.44567	0.0861987	1.21215	0.155404
Os01g0176500	Conserved hypothetical protein	-0.500793	0.600921	0.95082	0.322746	-1.2571	0.158085	0.194515	0.865732
Os01g0176700	Myb-like DNA-binding domain, SHAQKYF class domain containing protein	-0.00281075	1	1.22042	0.000395828	-1.74342	2.60482e-07	-0.520192	0.246298
Os01g0176751	Hypothetical protein	0	1	0	1	0	1	0	1
Os01g0176800	Protein of unknown function DUF2921 domain containing protein	0	1	0	1	0	1	0	1
Os01g0176900	BZR1, transcriptional repressor domain containing protein	2.1893	1	0.410858	1	0.944694	1	-0.83375	1
Os01g0177100	Similar to STYLOSA protein	2.33126	7.55915e-07	-1.25333	0.0022218	0.873189	0.0419692	-2.7114	5.14075e-09
Os01g0177150	Non-protein coding transcript	0	1	0	1	0	1	0	1
Os01g0177200	Similar to Ubiquitin-specific protease 14	0.374209	0.208065	-0.923306	0.00101201	0.960632	0.000523443	-0.336883	0.262833
Os01g0177400	GA 3 beta-hydroxylase2, GA metabolis	-1.24252	0.00181082	0.650661	0.139586	-0.384333	0.408853	1.50885	0.000104111
Os01g0177500	Hypothetical protein	0	1	0	1	0	1	0	1
Os01g0177900	ATP-binding cassette transporter, Cuticle formation, Defense respons	3.8729	1.52852e-26	-3.24892	4.91965e-19	3.94165	7.58748e-28	-3.18017	3.79135e-18
Os01g0178000	Pyridoxal phosphate-dependent transferase, major region, subdomain 1 domain containing protein	0.428691	0.250369	-0.714061	0.0581007	0.736786	0.044956	-0.405967	0.27966
Os01g0178100	Region of unknown function DUF1767 domain containing protein	-0.000296028	1	0.818065	0.316955	-0.676002	0.403421	0.142358	0.886994
Os01g0178200	Similar to integral membrane family protein	2.43689	0.000117597	-0.286792	0.736185	0.164557	0.849092	-2.55912	4.56494e-05
Os01g0178300	Plasma membrane-localized small peptide, Aluminum toleranc	4.25828	0.00148496	1.86894	0.136946	-1.95611	0.106643	-4.34546	0.00111341
Os01g0178400	Similar to Protein phosphatase 2A B'kappa subunit	0.63353	0.493119	0.181956	0.887916	-0.638467	0.525039	-1.09004	0.206414
Os01g0178500	A member of rice Aux/IAA family, Cross-talk of auxin and brassinosteroid signaling pathways, Plant morphogenesi	0.317963	0.729795	1.01381	0.244246	-0.135632	0.902433	0.560219	0.506469
Os01g0178600	Peptidase A1 domain containing protein	-1.66954	0.165206	-0.813067	0.495735	-1.65709	0.148037	-0.800622	0.506451
Os01g0178700	Similar to Protein binding protein	0.0232394	0.987534	1.11577	0.000355041	-1.36696	9.03709e-06	-0.274423	0.509026
Os01g0178775	Non-protein coding transcript	0	1	0	1	0	1	0	1
Os01g0178850	Similar to predicted protein	2.77421	0.411706	-1.5662	0.648116	-3.71926	0.199188	-8.05967	0.00629453
Os01g0178900	Similar to Symbiosis-related disease resistance protein (Fragment)	2.12809	0.0282504	-0.399446	0.761786	-0.127632	0.926853	-2.65517	0.00497339
Os01g0179000	Transferase family protein	0.875027	0.164381	0.361519	0.656272	1.30589	0.0372036	0.792377	0.2151
Os01g0179200	Syntaxin, N-terminal domain containing protein	0.513374	0.218235	-0.112405	0.851551	0.273578	0.576538	-0.352202	0.419458
Os01g0179300	Similar to BRI1-KD interacting protein 128 (Fragment)	-2.82041	3.74429e-34	0.704934	0.00876715	-0.61336	0.0234973	2.91198	1.85408e-36
Os01g0179400	Amyloplast-localized protein containing DUF490, Regulation of starch grain size	1.03239	0.072756	-1.47001	0.0121623	1.52515	0.00804681	-0.977257	0.0905182
Os01g0179500	Enhancer of polycomb-like, N-terminal domain containing protein	0.20254	0.361455	-0.155532	0.545359	0.470598	0.0223397	0.112526	0.640567
Os01g0179600	UDP-glucuronosyl/UDP-glucosyltransferase family protein	-2.59016	0.146539	3.02304	0.115389	-3.98127	0.0264973	1.63193	0.386262
Os01g0179700	Similar to GTP-binding protein YPTM2	-0.948822	0.230435	0.925458	0.284392	-1.23706	0.122991	0.637222	0.441237
Os01g0179750	Non-protein coding transcript	0	1	0	1	0	1	0	1
Os01g0179800	TMS membrane protein/tumour differentially expressed protein family protein	-0.308147	0.712345	-1.26299	0.0969041	2.1298	0.00191958	1.17496	0.0925435
Os01g0179901	Conserved hypothetical protein	-1.67268	0.106853	0.366292	0.794759	-0.689749	0.572705	1.34922	0.195386
Os01g0180000	Pistil-specific extensin-like protein family protein	-4.36705	0.00287315	1.71518	0.348741	-1.86168	0.282631	4.22055	0.00393846
Os01g0180050	Hypothetical protein	0	1	0	1	0	1	0	1
Os01g0180300	Lipoprotein, type 6 family protein	2.31802	0.00342057	-1.11804	0.233195	1.35551	0.123782	-2.08055	0.00903155
Os01g0180400	Protein of unknown function DUF581 domain containing protein	0.00155888	1	-0.658879	0.413341	-0.454123	0.577667	-1.11456	0.0966084
Os01g0180500	Non-protein coding transcript	0	1	0	1	0	1	0	1
Os01g0180600	Similar to MutS homolog 7 (Fragment)	0.913827	0.0551796	-1.92262	1.47973e-05	0.940974	0.0530448	-1.89548	1.87859e-05
Os01g0180700	Hypothetical conserved gene	0.0861681	0.864966	0.11813	0.810044	0.212695	0.612771	0.244657	0.560358
Os01g0180800	Heat shock protein Hsp70 family protein	-0.982084	4.50809e-07	2.12277	4.72339e-30	-1.1214	7.22313e-09	1.98345	4.53036e-26
Os01g0180850	Hypothetical protein	0	1	0	1	0	1	0	1
Os01g0180900	2-oxoglutarate and iron-dependent oxygenase, Starch accumulatio	-9.12188	9.02444e-58	3.54392	1.41507e-05	-2.13983	0.00192258	10.526	1.36816e-49
Os01g0181000	Frigida-like domain containing protein	-0.882835	0.000166266	0.0508915	0.893642	-0.0307715	0.933499	0.902955	0.000100863
Os01g0181033	Similar to NADH dehydrogenase subunit 1	0	1	0	1	0	1	0	1
Os01g0181166	Hypothetical gene	-2.66917	0.0379639	1.77846	0.195303	-2.34743	0.0781698	2.10021	0.0970941
Os01g0181300	Hypothetical protein	-1.69982	0.00046774	0.703221	0.222849	-0.769415	0.164925	1.63363	0.000713285
Os01g0182100	Protein of unknown function DUF1618 domain containing protein	-0.191851	0.79233	0.489691	0.482837	-1.0987	0.0615521	-0.417161	0.5165
Os01g0182200	Similar to cDNA clone:001-208-D07, full insert sequence	-1.19656	0.00533959	-0.108796	0.874715	0.0476144	0.945259	1.13537	0.00826867
Os01g0182300	Lipocalin domain containing protein	0.542114	0.577699	1.335	0.147924	-1.47933	0.0940072	-0.68644	0.465539
Os01g0182400	Conserved hypothetical protein	0.224105	0.788722	-0.156262	0.874455	-0.0550563	0.957126	-0.435423	0.562389
Os01g0182500	Hypothetical conserved gene	-3.43918	7.77247e-37	1.19854	5.94794e-05	-1.0658	0.000428024	3.57191	3.35465e-40
Os01g0182600	Orthologue of the Arabidopsis GIGANTEA, Regulation of circadian rhythm and flowering time, Photoperiodic control of flowering, Osmotic stress respons	2.28142	0.00529262	-1.23076	0.204637	0.303316	0.793295	-3.20886	5.02796e-05
Os01g0182700	Similar to WRKY12	1.89578	0.00115057	-1.44228	0.0145025	0.320707	0.663049	-3.01735	6.79832e-08
Os01g0182832	Hypothetical conserved gene	4.01867	3.44851e-07	-4.79999	2.34464e-10	5.15061	7.37224e-12	-3.66806	3.64676e-06
Os01g0182900	Conserved hypothetical protein	0.491892	0.468858	0.53855	0.482293	-0.389967	0.610098	-0.343309	0.631978
Os01g0183000	Similar to GmCK3p (EC 2.7.1.32) (Fragment)	-0.944983	8.23128e-05	0.140896	0.677088	-0.00974413	0.982182	1.07614	5.18968e-06
Os01g0183100	Cytochrome cd1-nitrite reductase-like, C-terminal haem d1 domain containing protein	-1.30829	2.43998e-08	-0.796881	0.00157737	0.32855	0.251338	0.839963	0.000472814
Os01g0183300	Endonuclease/exonuclease/phosphatase domain containing protein	0.662303	0.659487	2.14343	0.126789	-1.82011	0.194095	-0.33898	0.842983
Os01g0183400	Transcription factor subunit, Salt toleranc	-2.79747	0.177852	1.05213	0.703653	-1.12142	0.66376	2.72818	0.189247
Os01g0183500	Cytochrome P450 family protein	3.26691	0.0693357	0.873977	0.724689	-0.40322	0.87483	-2.79615	0.125863
Os01g0183600	Cytochrome P450 family protein	0.0183594	1	0.884949	0.490995	-1.11703	0.341816	-0.250438	0.859178
Os01g0183633	Similar to predicted protein	-1.15834	1.17306e-08	-0.258783	0.319493	0.303393	0.216696	1.20295	2.38322e-09
Os01g0183800	Cyclin-like F-box domain containing protein	-0.0122687	1	0.664186	0.222942	-0.624949	0.239557	0.0515063	0.954946
Os01g0183850	Conserved hypothetical protein	-2.97238	0.00950861	5.45477	1.31133e-06	-4.11228	0.000326804	4.31487	0.000113109
Os01g0183950	Hypothetical protein	-8.50487	0.00225878	0.773445	0.837596	-4.78466	0.136266	4.49366	0.0661503
Os01g0184000	NUC156 family protein	-0.381975	0.652257	0.545251	0.552565	-0.984304	0.217289	-0.0570775	0.975318
Os01g0184050	Hypothetical protein	0	1	0	1	0	1	0	1
Os01g0184100	Class II small heat shock protein, Positive regulation in both Xoo resistance and heat/salt toleranc	0	1	0	1	0	1	0	1
Os01g0184200	Similar to OSIGBa0132G14.1 protein	-0.668645	0.812025	0.65798	1	3.34496	1	4.67159	0.0865533
Os01g0184500	DEAD-like helicase, N-terminal domain containing protein	1.67246	1.59433e-10	-0.705801	0.00848614	0.926958	0.000286022	-1.4513	3.53863e-08
Os01g0184700	Conserved hypothetical protein	-2.671	0.000116626	1.49681	0.0440535	-2.24187	0.00163311	1.92594	0.00529289
Os01g0184800	Thioredoxin fold domain containing protein	0.342726	0.594796	0.20695	0.796353	-0.060977	0.943097	-0.196753	0.781201
Os01g0184900	Similar to SSRP1 protein	-0.112056	0.934069	0.90423	0.349808	-0.932484	0.312186	0.0838017	0.958409
Os01g0185000	Hypothetical conserved gene	0	1	0	1	0	1	0	1
Os01g0185100	Similar to predicted protein	-0.00693483	1	0.421142	0.646744	-0.861135	0.278907	-0.433058	0.654017
Os01g0185200	Similar to glutaminyl-tRNA synthetase	-0.674125	0.379611	0.232745	0.826347	0.206588	0.834768	1.11346	0.122533
Os01g0185250	Hypothetical gene	-3.2545	0.00130756	2.1559	0.0625151	-1.47896	0.207542	3.93145	0.000109341
Os01g0185300	Transferase family protein	-0.910842	0.0197023	0.22089	0.68063	0.25532	0.605066	1.38705	0.000214124
Os01g0185350	Non-protein coding transcript	0	1	0	1	0	1	0	1
Os01g0185400	WD40 repeat domain containing protein	-0.478795	0.540112	0.114548	0.918303	0.119183	0.906731	0.712525	0.334264
Os01g0185500	Protein of unknown function DUF1637 domain containing protein	-0.291227	0.464835	-0.961386	0.00716899	0.502684	0.199339	-0.167474	0.696488
Os01g0185900	Similar to WRKY 1 (Fragment)	2.67633	0.203386	6.99493	0.000103643	-5.247	0.00441401	-0.928399	0.703766
Os01g0186000	Similar to WRKY transcription factor 10	0.0111064	1	2.87623	0.000779687	-0.343424	0.764504	2.5217	0.0027736
Os01g0186200	Similar to Phototropin	-3.45111	1.67878e-30	0.60044	0.109307	-1.00268	0.00318858	3.04887	3.80042e-24
Os01g0186400	Hypothetical conserved gene	0	1	1.27575	1	-6.31217	1	-2.78162	0.477957
Os01g0186600	Conserved hypothetical protein	0	1	6.11325	1	-5.70595	1	0	1
Os01g0186700	Similar to Protein kinase GhCLK1 (Fragment)	-0.705296	0.15068	-0.309248	0.625737	0.426148	0.455577	0.822195	0.0876899
Os01g0186900	Similar to cDNA clone:001-117-G12, full insert sequence	-2.84776	0.0762583	9.1003	1.83602e-09	-4.4007	0.00613511	7.54736	4.44525e-07
Os01g0186950	Hypothetical protein	0	1	0	1	0	1	0	1
Os01g0187000	Conserved hypothetical protein	-1.94402	1.42346e-05	0.928955	0.0671993	-1.57184	0.000734568	1.30114	0.00451652
Os01g0187200	Non-protein coding transcript	-4.06103	0.0668953	9.19596	2.67587e-05	-7.78811	0.000256571	5.46888	0.014095
Os01g0187300	Hypothetical conserved gene	0	1	7.75571	0.204637	-25.2222	1.918e-06	-30.0577	3.67374e-09
Os01g0187350	Hypothetical gene	0	1	4.7284	0.222445	-8.09674	0.0344346	-1.11355	0.820573
Os01g0187400	Similar to glycine-rich protein	0.621675	0.294098	-0.439233	0.538789	1.04047	0.0799249	-0.0204398	1
Os01g0187500	WD40 repeat domain containing protein	-1.01454	0.00517649	0.67327	0.099041	-1.34996	0.000192022	0.337846	0.408339
Os01g0187600	Similar to Cytokinin dehydrogenase 1	-3.4399	7.38751e-18	1.56669	0.000980646	-0.242521	0.683896	4.76406	6.28941e-31
Os01g0187900	Similar to Transcription factor MYBS2	-1.21662	0.0636086	1.70276	0.0112422	-1.11161	0.115659	1.80777	0.00403243
Os01g0188100	Isopenicillin N synthase family protein	-1.84086	4.155e-19	0.203948	0.486049	0.622365	0.00783947	2.66717	2.74799e-39
Os01g0188200	Conserved hypothetical protein	3.25605	2.52035e-14	-2.06821	5.75591e-09	2.88061	6.19082e-17	-2.44366	1.93519e-08
Os01g0188400	NADP-dependent malic enzyme, chloroplast precursor (EC 1.1.1.40) (NADP-ME)	-1.04026	5.32036e-07	2.88081	1.82744e-48	-1.89139	3.13347e-21	2.02968	3.7097e-24
Os01g0188525	Hypothetical gene	0	1	0	1	0	1	0	1
Os01g0188900	Similar to Ankyrin-like protein-like protein	4.10906	0.0604481	9.6576	8.84726e-06	1.32717	0.631908	6.87571	0.00144546
Os01g0189100	Ankyrin domain containing protein	-2.52288	0.130762	0.709691	0.787904	1.41562	0.499478	4.64819	0.00526637
Os01g0189700	Similar to cDNA clone:001-031-C06, full insert sequence	-7.69742	0.111152	5.20332	0.366084	-4.796	0.390369	8.10474	0.091133
Os01g0189800	Protein of unknown function DUF1618 domain containing protein	-0.0154133	0.99049	0.116288	0.75549	0.673957	0.0114021	0.805658	0.00171223
Os01g0190000	Similar to oxidoreductase	-1.658	1.05427e-21	0.674422	0.000312989	-1.25573	1.03343e-12	1.0767	9.00157e-10
Os01g0190300	Similar to Auxin-responsive protein IAA26 (Indoleacetic acid-induced protein 26) (Phytochrome-associated protein 1)	0.761842	0.292471	0.977683	0.208771	-0.203178	0.830257	0.0126631	1
Os01g0190400	Similar to Hexokinase	-0.338438	0.35492	0.19491	0.663549	-0.58099	0.105403	-0.0476426	0.93255
Os01g0190500	IQ calmodulin-binding region domain containing protein	1.23407	0.270304	1.21547	0.235602	-0.993692	0.330931	-1.0123	0.376761
Os01g0191000	Similar to H0717B12.1 protein	2.00618	0.0933664	1.58684	0.186233	-1.99038	0.0776516	-2.40971	0.0388634
Os01g0191100	Similar to Acidic ribosomal protein P2a-4 (Fragment)	-3.78248	6.38083e-14	1.08989	0.0726875	-1.43426	0.0119405	3.43812	1.11872e-11
Os01g0191150	Similar to profilin-5	0	1	1.39256	1	-3.37701	1	0.270301	1
Os01g0191200	Similar to Acid phosphatase	2.6727	1.28316e-07	-2.9429	7.41492e-09	2.55034	7.38252e-07	-3.06525	9.129e-10
Os01g0191300	Similar to NAC-type transcription factor	2.60306	0.000166319	-0.411578	0.676863	0.758093	0.369647	-2.25655	0.00121898
Os01g0191400	Hypothetical protein	2.06522	0.158926	-2.70178	0.0336514	1.8942	0.154755	-2.87279	0.0405403
Os01g0191500	Similar to Mitochondrial processing peptidase	-0.324956	0.618455	-0.166506	0.845897	0.399153	0.566637	0.557603	0.357637
Os01g0191700	Similar to Pyrophosphate-fructose-6-phosphate 1-phosphotransferase-like protein (Pyrophosphate-dependent phosphofructo-1-kinase-like protein)	0.742265	0.0842313	1.14468	0.0084423	0.180281	0.751107	0.582698	0.187446
Os01g0191800	Similar to Aurora kinase	-1.46442	0.320412	0.833847	0.651078	-0.759914	0.667601	1.53835	0.292582
Os01g0191900	Similar to Blind	-1.26371	0.110208	2.20927	0.00468939	-2.46177	0.00123645	1.01121	0.211998
Os01g0192000	CCCH-type zinc finger protein, Negative regulator for leaf senescenc	-1.78895	0.0308913	1.47494	0.111704	-0.950694	0.324008	2.3132	0.0040998
Os01g0192101	Hypothetical protein	0	1	0	1	0	1	0	1
Os01g0192300	Similar to I-box binding factor (Fragment)	0.389192	0.807914	1.38515	0.355585	-0.463527	0.785242	0.532428	0.725638
Os01g0192500	Similar to H0525G02.3 protein	-4.18417	8.79865e-15	-0.486541	0.542766	-0.0899978	0.926957	3.60763	1.59264e-12
Os01g0192401	Hypothetical gene	0	1	0	1	0	1	0	1
Os01g0192550	Conserved hypothetical protein	-2.43831	0.00160773	1.90399	0.0168757	-2.16225	0.00615204	2.18005	0.00427528
Os01g0192600	Ndr family protein	-1.41324	0.21077	-0.338854	0.834581	0.344692	0.817814	1.41908	0.20668
Os01g0192700	Non-protein coding transcript	0	1	0	1	0	1	0	1
Os01g0192900	1-aminocyclopropane-1-carboxylate synthase family protein	-2.83891	0.00431924	3.35003	0.00229702	-1.65863	0.133588	4.5303	1.14156e-05
Os01g0193250	Hypothetical gene	5.64882	0.0519624	-1.3536	0.68018	1.88298	0.522724	-5.11944	0.0808953
Os01g0193400	TNFR/CD27/30/40/95 cysteine-rich region domain containing protein	-6.63452	1.42988e-05	1.6465	0.387373	-8.81904	8.12416e-09	-0.538014	0.787001
Os01g0193500	Conserved hypothetical protein	0	1	0	1	0	1	0	1
Os01g0193600	Methyltransferase small domain containing protein	0.189425	0.852571	1.63341	0.0264343	-1.57761	0.0306187	-0.13362	0.906321
Os01g0193700	Hypothetical protein	0	1	0	1	0	1	0	1
Os01g0193900	Homeodomain-like domain containing protein	0.83327	0.386333	0.19294	0.889502	-0.0975541	0.94314	-0.737884	0.449494
Os01g0194000	Conserved hypothetical protein	0.738776	0.175774	-0.108177	0.895052	0.902566	0.105302	0.0556131	0.957474
Os01g0194200	IQ calmodulin-binding region domain containing protein	0.8608	0.0925817	0.753148	0.130412	-0.261298	0.646594	-0.36895	0.516774
Os01g0194300	Ankyrin-repeat protein, Herbivore-induced defense response, Blast disease resistanc	1.61683	0.00733613	0.738277	0.300609	-1.61905	0.00804681	-2.49761	1.56726e-05
Os01g0194600	Thioredoxin fold domain containing protein	-2.92996	0.000149296	4.61503	7.55586e-10	-5.15215	5.6915e-12	2.39284	0.00207348
Os01g0195000	Zinc finger, C2H2-type domain containing protein	1.95174	2.31251e-10	0.0127148	0.983606	0.440161	0.185706	-1.49886	1.68157e-06
Os01g0195066	Non-protein coding transcript	0	1	1.64853	1	-4.28705	1	-0.383772	1
Os01g0195100	Non-protein coding transcript	-0.202417	0.931631	0.897896	0.605477	-3.64598	0.00691029	-2.54567	0.070344
Os01g0195200	Similar to Serine/threonine-protein kinase PBS1 (EC 2.7.1.37) (AvrPphB susceptible protein 1)	2.56181	0.00513746	-2.06631	0.0374025	1.75823	0.0786723	-2.86989	0.0014741
Os01g0195300	Hypothetical conserved gene	-4.38493	0.00334178	4.3599	0.0056777	-4.63898	0.00268172	4.10585	0.00602673
Os01g0195400	Harpin-induced 1 domain containing protein	4.29604	0.00478933	-1.60048	0.40826	2.29061	0.1906	-3.60591	0.0194267
Os01g0195500	Translation initiation factor SUI1 domain containing protein	-0.900282	0.0053878	0.23295	0.594443	-0.0715005	0.88194	1.06173	0.000825576
Os01g0195700	Hypothetical conserved gene	1.18926	1	5.20478	1	-1.35347	1	0	1
Os01g0195801	Hypothetical conserved gene	2.18878	0.410362	2.765	1	-1.94232	1	-1.3661	0.635515
Os01g0196133	Similar to H0315A08.1 protein	0	1	0	1	0	1	0	1
Os01g0196300	Basic helix-loop-helix (bHLH) transcription factor, Diterpenoid phytoalexin factor, Biosynthesis of diterpenoid phytoalexins, Stress respons	0.968331	0.318141	3.26118	1.05148e-09	-3.8912	1.19923e-12	-1.59835	0.074422
Os01g0196500	Prenylated rab acceptor PRA1 family protein	-1.29617	0.000133605	1.0138	0.0044612	-1.15501	0.00090074	1.15496	0.00068383
Os01g0196600	Similar to 260 kDa major acidic fibroblast growth factor-stimulated phosphoprotein (Fragment)	0.593662	0.520376	-0.923284	0.345488	0.676936	0.493717	-0.84001	0.339358
Os01g0196800	Hypothetical protein	4.09609	0.074981	0.785539	0.715261	-1.28031	0.499352	-4.59087	0.0417755
Os01g0197100	Cytochrome P450, Brassinosteroids biosynthesis, Regulation of plant architectur	-1.01349	0.57311	0.0675211	0.983206	-0.40527	0.856174	0.675741	0.7233
Os01g0197150	Hypothetical protein	0	1	0	1	0	1	0	1
Os01g0197200	Similar to predicted protein	0.545273	0.0383778	-0.390775	0.181336	0.634401	0.0158556	-0.301647	0.28361
Os01g0197350	Hypothetical genes	-2.80539	1.22345e-05	1.87028	0.00839838	-0.859795	0.269808	3.81588	1.45414e-09
Os01g0197400	Conserved hypothetical protein	-5.44802	6.7853e-28	1.3845	0.0183854	-0.209985	0.784873	6.62254	8.44239e-41
Os01g0197450	Pentatricopeptide repeat domain containing protein	0.325039	0.803651	-0.543273	0.580126	-0.855461	0.34952	-1.72377	0.0853325
Os01g0197500	Similar to predicted protein	2.12194	0.00331791	-0.352496	0.623506	0.0411741	0.963088	-2.43326	0.000583978
Os01g0197700	Cytokinin oxidase/dehydrogenase, Regulation of grain productio	-2.15127	0.378911	1.78624	0.533032	-3.16846	0.205619	0.769047	0.787804
Os01g0197900	RNA-dependent RNA polymerase, eukaryotic-type domain containing protein	0.859515	0.220621	-0.0259842	0.982986	0.261837	0.740887	-0.623662	0.391753
Os01g0198000	RNA-dependent RNA polymerase, eukaryotic-type domain containing protein	0.0665818	0.893912	-1.34299	7.09647e-06	0.73831	0.0235044	-0.671266	0.0456195
Os01g0198100	RNA-dependent RNA polymerase, eukaryotic-type domain containing protein	3.6206	0.0116007	-1.11594	0.4637	0.544385	0.737522	-4.19216	0.00291232
Os01g0198200	Similar to Casein kinase-like protein	-0.965317	0.346247	1.652	0.117413	-1.52177	0.144069	1.09555	0.277481
Os01g0198250	Hypothetical gene	0	1	0	1	0	1	0	1
Os01g0198500	Conserved hypothetical protein	-0.205066	0.813191	0.834906	0.255411	-1.95243	0.00201905	-0.912458	0.187006
Os01g0198702	Conserved hypothetical protein	-1.47657	0.0268792	0.559323	0.43552	-1.88672	0.00190982	0.149169	0.868462
Os01g0198900	Polyketide cyclase/dehydrase domain containing protein	-0.684615	0.431666	2.03245	0.00923533	-3.14618	1.89967e-05	-0.429118	0.642013
Os01g0199300	Similar to lachrymatory factor synthase	-3.50118	9.12473e-13	4.94027	2.57608e-19	-3.10115	2.58483e-10	5.3403	3.07662e-22
Os01g0199400	Alpha/beta hydrolase family protein	0.313403	0.673913	1.49342	0.0200838	-0.605805	0.402415	0.574217	0.400902
Os01g0199550	Non-protein coding transcript	0	1	0	1	0	1	0	1
Os01g0199700	Protein of unknown function DUF1677, plant domain containing protein	-2.45746	3.69976e-05	0.406056	0.61225	-1.16051	0.0821328	1.70301	0.00411434
Os01g0199900	Similar to Phosphoribosylaminoimidazole carboxylase catalytic subunit (EC 4.1.1.21) (AIR carboxylase) (AIRC)	1.60154	0.0361953	-0.119363	0.921994	0.322931	0.750679	-1.39797	0.0706231
Os01g0199950	Hypothetical gene	0	1	0	1	0	1	0	1
Os01g0200000	Similar to autophagocytosis protein AUT1-like [Oryza sativa (japonica cultivar-group)]	0.175394	0.588057	-0.0834712	0.837596	0.561311	0.0458887	0.302446	0.314583
Os01g0200150	Hypothetical gene	0	1	0	1	0	1	0	1
Os01g0200200	Protein of unknown function DUF1677, plant domain containing protein	0	1	0	1	0	1	0	1
Os01g0200300	Similar to Homeobox-leucine zipper protein HOX29	-2.03137	0.222809	3.11599	0.0502899	-3.77155	0.0154741	1.37581	0.419911
Os01g0200350	Hypothetical protein	2.97402	0.12535	2.3971	0.264081	-1.67311	0.445999	-2.25003	0.262046
Os01g0200400	Thioredoxin domain 2 containing protein	1.98981	0.000341019	-1.51936	0.0100784	1.66943	0.00366841	-1.83974	0.0009696
Os01g0200500	MPPN family protein	-1.2227	0.000879243	0.401145	0.388671	-0.379268	0.39806	1.24458	0.000651769
Os01g0200600	Similar to Avr9/Cf-9 rapidly elicited protein 111A	-1.96135	0.0453063	2.68079	0.0068188	-2.47647	0.0124464	2.16567	0.0248872
Os01g0200700	Similar to Metallothionein-like protein type 3 (MT-3) (MWMT3)	-2.61076	0.065129	1.98881	0.222042	-1.42382	0.38902	3.17576	0.0216311
Os01g0200950	Non-protein coding transcript	2.66184	4.37441e-06	-0.418865	0.553943	0.643272	0.30524	-2.43744	2.82881e-05
Os01g0201000	Similar to protein kinase family protein	-0.934682	0.0124961	1.24579	0.000547841	-0.689907	0.0747178	1.49057	3.38137e-05
Os01g0201100	Similar to xylosyltransferase oxt	-0.529594	0.672791	1.97828	0.0857016	-2.25978	0.0401146	0.248085	0.865793
Os01g0201200	Similar to Protein kinase	-0.486365	0.78574	2.54973	0.101144	-3.53084	0.0144426	-0.494744	0.782494
Os01g0201250	Similar to DNA-binding WRKY	-1.48788	0.154566	2.68012	0.00809436	-3.01361	0.00229983	1.15438	0.280766
Os01g0201275	Conserved hypothetical protein	-4.69745	1	-0.816356	1	0	1	3.67834	1
Os01g0201300	Non-protein coding transcript	-5.69738	0.347577	5.79087	1	-5.38353	1	6.10473	0.309044
Os01g0201400	Rapid ALkalinization Factor family protein	-5.26097	0.00923779	2.63385	0.279399	-7.81252	0.000105092	0.0822953	0.999592
Os01g0201500	Similar to early nodulin 20	-6.06139	1.69398e-06	-0.178867	0.939147	-0.347339	0.867757	5.53518	5.9731e-06
Os01g0201600	Virulence factor, pectin lyase fold family protein	-0.236524	0.91811	-0.465259	0.8345	-0.78443	0.681486	-1.01317	0.544546
Os01g0201700	Similar to M23 protein (Fragment)	0.628479	0.702572	-1.18849	0.491854	1.08479	0.516134	-0.732181	0.64933
Os01g0201750	Non-protein coding transcript	0	1	5.41274	1	-5.00544	1	0	1
Os01g0201800	Hypothetical conserved gene	0.602459	0.815411	7.06528	0.000370454	-1.01985	0.696028	5.44298	0.00510876
Os01g0201850	Hypothetical conserved gene	1.39057	0.612003	5.95373	0.0189337	-0.901701	0.772195	3.66146	0.155429
Os01g0201900	Conserved hypothetical protein	2.60134	0.0100872	-0.0189537	0.995316	0.600092	0.650798	-2.0202	0.0507382
Os01g0202500	Similar to B-box zinc finger family protein	-2.96438	1.98347e-09	-1.18642	0.0381804	-0.418799	0.528919	1.35916	0.00920233
Os01g0202601	Conserved hypothetical protein	-0.725842	0.629615	2.76043	0.0445132	-0.727588	0.656214	2.75868	0.0321345
Os01g0202700	Similar to Flowering locus T3	0.431806	0.78382	3.26505	0.00941422	-1.48086	0.284487	1.35238	0.311133
Os01g0202800	Similar to NOD26-like membrane integral protein ZmNIP1-1	3.76351	0.108574	2.60316	0.135489	-3.68816	0.0239315	-4.84851	0.0318014
Os01g0203000	BZR1, transcriptional repressor family protein	-0.80595	0.195576	0.316762	0.701569	-0.257103	0.748386	0.865609	0.160959
Os01g0203300	Conserved hypothetical protein	0.958557	0.0435467	0.016718	0.984938	-0.303674	0.566637	-1.24551	0.00667254
Os01g0203400	Hypothetical protein	1.45558	0.558537	1.12597	0.706045	-0.113708	0.97459	-0.443313	0.888065
Os01g0203800	Protein of unknown function DUF641, plant domain containing protein	3.3966	0.00106168	-0.914274	0.490332	2.00481	0.0722548	-2.30606	0.0316973
Os01g0203900	Hypothetical protein	0	1	0	1	0	1	0	1
Os01g0204000	DNA polymerase subunit Cdc27 domain containing protein	0.297714	0.658764	-0.172087	0.839351	0.519152	0.435787	0.0493509	0.970964
Os01g0205100	WD40 repeat-like domain containing protein	0.196196	0.856166	0.451272	0.673894	-0.797613	0.38902	-0.542537	0.549655
Os01g0205200	Pentatricopeptide repeat domain containing protein	1.55909	0.00043749	-0.767512	0.0618787	1.08346	0.00470623	-1.24314	0.00581885
Os01g0205300	Similar to rho termination factor, N-terminal domain containing protein	3.00407	0.162953	0.325298	0.920188	1.60926	0.51112	-1.06951	0.6659
Os01g0205401	Non-protein coding transcript	0	1	0	1	0	1	0	1
Os01g0205500	Similar to 60S ribosomal protein L11-2 (L16). Splice isoform 2	-5.07681	6.13404e-26	2.72589	1.63249e-08	-3.47313	3.41687e-12	4.32957	4.6257e-21
Os01g0205550	Non-protein coding transcript	0	1	0	1	0	1	0	1
Os01g0205600	Crotonase, core domain containing protein	-2.0192	1.60068e-11	2.32162	1.12584e-15	-1.86485	2.34323e-10	2.47596	6.74402e-17
Os01g0205700	Similar to Shaggy-like kinase (Fragment)	-0.816953	0.198873	1.06187	0.114852	-1.04834	0.111017	0.830486	0.190686
Os01g0205800	Non-protein coding transcript	0.966612	0.177408	-2.56084	0.00011976	2.23878	0.000875331	-1.28867	0.0623494
Os01g0205900	Similar to Class III peroxidase GvPx2b (Fragment)	-7.08832	6.74659e-05	-1.7991	0.447136	1.60535	0.484219	6.89457	0.000104716
Os01g0206200	Conserved hypothetical protein	-1.26292	2.43694e-06	0.967703	0.000395397	-1.28601	1.25023e-06	0.944616	0.000494295
Os01g0206300	Similar to CBL-interacting protein kinase 18	4.51125	0.0799588	5.26434	0.0119361	-2.10437	0.345538	-1.35129	0.664479
Os01g0206600	Conserved hypothetical protein	-2.66564	0.00166022	0.94973	0.375774	-1.55288	0.103667	2.06248	0.0170067
Os01g0206650	Hypothetical protein	-0.516868	0.762645	0.992734	0.516098	-1.22231	0.392345	0.287287	0.882114
Os01g0206700	Similar to Serine/threonine protein kinase (CBL-interacting protein kinase 20)	0	1	0	1	0	1	0	1
Os01g0206800	Protein kinase, core domain containing protein	-1.47125	0.557621	0.743336	0.816522	-2.3897	0.340717	-0.175117	0.974976
Os01g0207001	Hypothetical protein	0	1	0	1	0	1	0	1
Os01g0207200	Similar to Peptide-N4-(N-acetyl-beta-glucosaminyl)asparagine amidase A (EC 3.5.1.52) (PNGase A) (Glycopeptide N-glycosidase) (N-glycanase) [Contains: Peptide-N4-(N-acetyl-beta-glucosaminyl)asparagine amidase A light chain (PNGase A small chain) (PNGase A subunit B); Peptide-N4- (N-acetyl-beta-glucosaminyl)asparagine amidase A heavy chain (PNGase A large chain) (PNGase A subunit A)]	-2.04875	0.0739212	-1.33732	0.325331	1.27594	0.331687	1.98737	0.0831361
Os01g0207300	Similar to S-adenosylmethionine synthetase 1 (EC 2.5.1.6) (Methionine adenosyltransferase 1) (AdoMet synthetase 1). Splice isoform 2	0.189163	1	5.01166	1	-2.16044	1	0	1
Os01g0207400	Similar to peptide-N4-asparagine amidase A	1.73306	0.00626582	-1.26324	0.0612252	0.550995	0.464528	-2.4453	6.46457e-05
Os01g0207500	Hypothetical protein	0	1	0	1	0	1	0	1
Os01g0207600	Similar to peptide-N4-asparagine amidase A	0	1	0	1	0	1	0	1
Os01g0207700	Drug/metabolite transporter domain containing protein	0	1	6.34542	1	-5.9381	1	0	1
Os01g0207900	Similar to nodulin-like protein	1.83013	0.433354	-0.615616	0.837072	0.942994	0.717827	-1.50275	0.531128
Os01g0208000	Protein of unknown function DUF6, transmembrane domain containing protein	3.88448	0.359664	5.34109	1	1.20546	1	0	1
Os01g0208400	Similar to peptide-N4-asparagine amidase A	8.70281	3.47491e-08	-3.37434	3.05262e-21	2.42593	4.22446e-11	-9.65121	6.8002e-10
Os01g0208600	SCAR-like protein 2, Component of the suppressor of cAMP receptor/Wiskott-Aldrich syndrome protein family verprolin-homologous (SCAR/WAVE) complex, Actin organization, Panicle development, Regulation of water los	3.92434	2.30247e-23	-1.90473	5.29568e-06	2.29336	2.01104e-08	-3.53571	4.07821e-19
Os01g0208700	Similar to Phosphoenolpyruvate carboxylase (Fragment)	0.835043	0.411642	3.32197	0.000250401	-1.59681	0.109338	0.890117	0.37835
Os01g0208800	Similar to Phosphoenolpyruvate carboxylase (Fragment)	0	1	0	1	0	1	0	1
Os01g0209000	Alg9-like mannosyltransferase family protein	0.43506	0.095732	-0.634763	0.0143046	0.536094	0.0411413	-0.533728	0.0359154
Os01g0209150	Hypothetical gene	1.18855	0.71601	0.390117	1	-2.45682	1	-3.25525	0.229696
Os01g0209200	Similar to 14-3-3 protein 7	-0.992356	0.0237571	1.12624	0.00654875	-1.3704	0.000725628	0.748193	0.0923445
Os01g0209300	Non-protein coding transcript	0	1	0	1	0	1	0	1
Os01g0209400	Nucleotide-binding, alpha-beta plait domain containing protein	1.60949	2.16855e-08	-0.512021	0.129818	0.564787	0.0811953	-1.55672	6.16086e-08
Os01g0209500	Zinc finger, RING-type domain containing protein	-0.0132516	1	-1.7134	0.000284328	2.00097	1.40351e-05	0.300824	0.587335
Os01g0209566	Hypothetical protein	0	1	0	1	0	1	0	1
Os01g0209700	Similar to GA 2-oxidase 5	-2.33453	0.323626	2.45673	0.353047	-2.32521	0.363735	2.46606	0.292634
Os01g0209750	Hypothetical protein	0	1	0	1	0	1	0	1
Os01g0209800	Similar to Cationic amino acid transporter (Fragment)	0.0993975	0.97728	1.39009	0.294974	-1.30696	0.313294	-0.0162631	1
Os01g0209901	Hypothetical protein	0	1	0	1	0	1	0	1
Os01g0210200	Similar to Myb-like DNA-binding domain containing protein, expressed	0	1	-4.4001	1	0	1	-2.34808	1
Os01g0210300	Conserved hypothetical protein	6.01866	0.0109848	-1.59367	0.472789	0.813649	0.729092	-6.79869	0.0035163
Os01g0210400	Protein of unknown function DUF616 domain containing protein	3.41187	0.0317218	-0.643645	0.773016	0.739273	0.718695	-3.31624	0.036759
Os01g0210500	Similar to SOUL-like protein	-2.33205	0.160207	1.77005	0.362511	-1.46145	0.447759	2.64066	0.106057
Os01g0210550	Hypothetical gene	1.18913	1	-0.0862872	1	0.925545	1	-0.349874	1
Os01g0210600	Protein of unknown function DUF538 family protein	-1.01619	0.625312	-0.0884416	0.980328	0.190735	0.945389	1.11848	0.587198
Os01g0210700	Similar to Potassium channel (Fragment)	0.753532	1	-0.828808	1	0.489271	1	-1.09307	1
Os01g0210750	Hypothetical protein	0	1	0	1	0	1	0	1
Os01g0210800	Conserved hypothetical protein	0.49359	0.393981	0.149223	0.848404	-0.128879	0.860705	-0.473245	0.415124
Os01g0210900	Cytochrome P450 family protein	0.524312	0.864377	2.64076	0.313224	-1.1516	0.687271	0.964844	0.723114
Os01g0211000	Cytochrome P450 family protein	0	1	1.69063	1	-5.727	1	-1.78158	0.713782
Os01g0211200	Cytochrome P450 family protein	-2.99335	0.145446	2.51644	0.290411	-1.0519	0.686052	4.45789	0.024612
Os01g0211400	Non-protein coding transcript	0	1	4.20149	1	-3.79421	1	0	1
Os01g0211600	Cytochrome P450 family protein	-0.0567504	0.929612	1.77444	8.00166e-07	-0.486186	0.249267	1.345	0.000307515
Os01g0211800	Similar to VirE2-interacting protein VIP1	-3.25341	0.0373297	0.192769	0.940428	-5.43643	0.0003853	-1.99025	0.220775
Os01g0212000	Hypothetical protein	-0.210992	0.942366	0.0391671	0.992341	-1.61232	0.392703	-1.36216	0.454068
Os01g0212100	DEAD-like helicase, N-terminal domain containing protein	2.33009	0.0152399	-0.0506622	0.978449	-0.282141	0.836395	-2.6629	0.00485409
Os01g0212400	EF-Hand type domain containing protein	3.56854	1.20671e-21	-0.788642	0.0414866	0.180151	0.707016	-4.17703	1.68775e-29
Os01g0212500	Conserved hypothetical protein	4.95278	0.00140241	-1.35332	0.495794	1.6853	0.354441	-4.6208	0.00296454
Os01g0212700	Similar to RING-H2 finger protein ATL2K	-1.00344	0.458963	-0.595232	0.726333	-1.04274	0.478003	-0.634536	0.660225
Os01g0212900	Hypothetical conserved gene	-6.89381	1.36041e-21	-0.332515	0.778701	-0.562206	0.600906	5.99909	3.87096e-18
Os01g0213100	Similar to Zinc finger, C3HC4 type family protein	-9.74192	4.45974e-07	2.21134	0.104582	-10.8523	2.73834e-08	1.10099	0.421104
Os01g0213300	Transcription factor, MADS-box domain containing protein	0	1	0	1	0	1	0	1
Os01g0213350	Hypothetical gene	0	1	0	1	0	1	0	1
Os01g0213400	Zinc finger, RING/FYVE/PHD-type domain containing protein	-0.253943	0.909642	4.84411	5.79899e-05	-4.02144	0.000776144	1.07662	0.522298
Os01g0213800	Plant-specific transcription factor, miR319 target gen	-2.254	0.218101	-4.81504	0.0523526	4.24072	0.0933444	1.67969	0.359975
Os01g0214001	Hypothetical protein	0	1	0	1	0	1	0	1
Os01g0214200	Esterase, SGNH hydrolase-type, subgroup domain containing protein	-1.28807	0.0732513	0.716581	0.413795	-1.32164	0.0828424	0.683009	0.377027
Os01g0214300	Conserved hypothetical protein	0.451281	0.445773	0.636872	0.307012	-0.571716	0.348226	-0.386124	0.522786
Os01g0214400	Similar to predicted protein	0.624205	0.163069	0.341808	0.522307	0.0889637	0.882978	-0.193433	0.711979
Os01g0214500	Conserved hypothetical protein	-3.03196	8.56897e-06	3.88863	2.27525e-08	-1.44345	0.0621773	5.47714	1.53614e-16
Os01g0214600	Lipase, GDSL domain containing protein	0.822104	0.668199	-1.29103	0.5343	3.2512	0.0572037	1.13806	0.534388
Os01g0214800	Lipase, GDSL domain containing protein	-0.926691	0.0414952	2.43045	1.36163e-08	-0.717882	0.146993	2.63926	3.24075e-10
Os01g0214901	Hypothetical protein	0	1	0	1	0	1	0	1
Os01g0215000	Lipase, GDSL domain containing protein	0.205813	0.907971	0.641211	0.637393	-1.1014	0.357426	-0.666006	0.623817
Os01g0215100	Similar to scpl50 (serine carboxypeptidase-like 50); serine-type carboxypeptidase	-1.37897	0.552587	-0.262848	0.936787	-0.501396	0.861575	0.614728	0.815984
Os01g0215500	Similar to esterase	2.02965	0.204348	-0.261732	0.913815	0.948235	0.614405	-1.34315	0.42466
Os01g0215700	Esterase, SGNH hydrolase-type domain containing protein	-0.257689	0.898348	0.0577665	0.983181	-1.52017	0.321799	-1.20471	0.419458
Os01g0215725	Hypothetical protein	0	1	0	1	0	1	0	1
Os01g0215750	Hypothetical gene	1.18924	1	-2.8336	1	3.24126	1	-0.781581	1
Os01g0216000	Lipase, GDSL domain containing protein	0	1	4.6947	1	-4.28741	1	0	1
Os01g0216150	Hypothetical protein	0	1	0	1	0	1	0	1
Os01g0216300	Lipase, GDSL domain containing protein	6.77073	0.0297454	1.27786	0.732999	-0.297848	0.942725	-5.79072	0.0668131
Os01g0216350	Hypothetical protein	0	1	0	1	0	1	0	1
Os01g0216400	Lipase, GDSL domain containing protein	5.99188	0.00206996	2.79291	0.0230285	-0.570082	0.705262	-3.76905	0.0656981
Os01g0216500	Lipase, GDSL domain containing protein	2.77425	0.491562	1.64768	1	-1.08997	1	-2.21655	0.596305
Os01g0216600	Hypothetical protein	0	1	0	1	0	1	0	1
Os01g0216900	Lipase, GDSL domain containing protein	0	1	4.58719	1	-5.60626	1	1.23566	1
Os01g0216951	Non-protein coding transcript	0	1	0	1	0	1	0	1
Os01g0217000	Protein of unknown function DUF231, plant domain containing protein	-0.157102	0.752712	0.294933	0.543758	-0.499064	0.243531	-0.0470285	0.948752
Os01g0217050	Hypothetical protein	0	1	0	1	0	1	0	1
Os01g0217100	Conserved hypothetical protein	-2.17087	0.19244	-0.769857	0.739812	1.83099	0.333024	3.232	0.043163
Os01g0217400	Conserved hypothetical protein	4.43729	0.183016	0.0908414	0.987996	0.496866	0.903154	-3.84958	0.256662
Os01g0217500	ThiJ/PfpI domain containing protein	0.0629917	0.96746	-0.0649687	0.950016	-0.0979528	0.915504	-0.225913	0.793279
Os01g0217800	ThiJ/PfpI domain containing protein	0.146931	0.821943	-0.884003	0.108732	0.68281	0.22241	-0.348125	0.54039
Os01g0218032	Putative DNA demethylase, Endosperm developmen	1.95387	6.34947e-09	-1.30772	0.000271925	1.96293	9.40601e-09	-1.29865	0.000175674
Os01g0218100	Helix-loop-helix DNA-binding domain containing protein	-0.578503	0.729453	4.85426	0.000298769	-2.82305	0.0482452	2.60972	0.0563435
Os01g0218200	Thioredoxin domain 2 containing protein	-6.28235	0.292903	4.52472	1	-4.11738	1	6.68969	0.258976
Os01g0218350	Hypothetical protein	0	1	0	1	0	1	0	1
Os01g0218500	Similar to ZCN14 protein	1.21679	0.431701	0.710845	0.716742	0.431002	0.826233	-0.074939	0.991655
Os01g0218700	ABC transporter integral membrane type 1 domain containing protein	1.14532	8.3168e-05	-0.438196	0.196935	0.797949	0.00789243	-0.785571	0.00882163
Os01g0218800	Similar to Trithorax 5 (Fragment)	1.33515	3.56481e-05	-0.502	0.181189	0.722826	0.0355018	-1.11433	0.000652994
Os01g0218900	Zinc finger, PHD-type domain containing protein	-0.805482	0.000871683	-0.337076	0.247537	0.505431	0.0566882	0.973837	3.9768e-05
Os01g0219000	Conserved hypothetical protein	-2.62367	6.37248e-09	1.27887	0.00969281	-2.13084	4.7222e-06	1.7717	0.000106917
Os01g0219100	SFT2-like family protein	-0.0833031	0.868562	0.132429	0.788567	-0.516148	0.172759	-0.300415	0.451768
Os01g0219200	F-box protein, Mediation of bouquet formation, Promotion of homolog pairing, synapsis, and crossover formation in meiosi	1.06523	0.303541	0.734556	0.455611	-0.388448	0.708181	-0.719122	0.508746
Os01g0219300	Conserved hypothetical protein	0.386453	0.69145	1.96549	0.0155476	-2.12915	0.00732712	-0.550112	0.55061
Os01g0219500	Plant lipid transfer protein/Par allergen family protein	-3.58085	0.111337	1.21381	0.68375	-3.72444	0.119154	1.07022	0.681058
Os01g0219600	Similar to Endo-beta-1,4-glucanase precursor (EC 3.2.1.4)	-9.45241	0.001547	-1.87268	0.679833	0	1	7.37693	0.00816658
Os01g0220100	Similar to Cellulase	-1.23015	0.582385	0.570833	0.846709	-3.20484	0.129206	-1.40385	0.522004
Os01g0220150	Hypothetical protein	0	1	0	1	0	1	0	1
Os01g0220200	Similar to Uncharacterized plant-specific domain TIGR01589 family protein	2.72747	1.94397e-08	-2.3776	6.33618e-07	3.16746	7.92501e-12	-1.9376	9.82372e-05
Os01g0220300	Translation elongation factor EF1B/ribosomal protein S6 domain containing protein	-2.34138	0.000703802	0.498215	0.60177	-0.967846	0.235816	1.87175	0.00765298
Os01g0220400	Hypothetical protein	-3.64882	1.23503e-09	3.92159	1.28783e-10	-3.79693	5.2206e-10	3.77348	2.77676e-10
Os01g0220500	Similar to predicted protein	0.746573	0.752723	-1.51374	0.508929	1.60485	0.458429	-0.655464	0.786892
Os01g0220700	Similar to predicted protein	4.18925	0.0787507	3.20547	0.0730989	-4.00287	0.0191329	-4.98665	0.0316311
Os01g0220801	Hypothetical protein	0	1	0	1	0	1	0	1
Os01g0220900	Hypothetical conserved gene	-0.155335	0.954801	3.34653	0.0652748	4.34273	0.00267714	7.8446	2.52659e-07
Os01g0221000	Hypothetical protein	-2.46452	0.0210681	1.52714	0.223077	-1.29881	0.294355	2.69285	0.0107293
Os01g0221100	GH3 auxin-responsive promoter family protein	-1.27147	0.311122	0.222692	0.905443	-0.291114	0.862561	1.20305	0.339564
Os01g0221300	Conserved hypothetical protein	0.904067	0.0665046	-0.129996	0.854551	-0.108213	0.871269	-1.14228	0.0169229
Os01g0221400	Conserved hypothetical protein	-2.60885	0.00509583	-0.826863	0.497208	-0.119342	0.935575	1.66264	0.0857041
Os01g0221500	Protein of unknown function DUF2358 domain containing protein	-0.0604324	0.902412	-0.371872	0.332509	0.425181	0.240566	0.113741	0.786881
Os01g0221600	Aluminum-activated malate transporter, Malate-permeable anion channel, Facilitation of malate efflux from cell	2.86159	0.0430059	-0.16291	0.944259	1.79432	0.254055	-1.23018	0.431133
Os01g0221700	Similar to GDT1-like protein 1, chloroplastic	9.21884	8.30467e-05	-1.42086	0.550092	2.05352	0.333963	-8.58619	0.000256011
Os01g0221800	Non-protein coding transcript	0.80255	0.644259	-0.131684	0.958975	0.469392	0.817932	-0.464841	0.809011
Os01g0221900	Similar to peptidase C45, acyl-coenzyme A/6-aminopenicillanic acid acyl-transferase	7.12577	0.0001923	0.097687	0.960805	0.0407178	0.984287	-6.98736	0.000248804
Os01g0222001	Hypothetical conserved gene	-0.38973	0.674775	-0.363016	0.726362	0.497234	0.594458	0.523948	0.554271
Os01g0222300	Conserved hypothetical protein	-2.09046	0.049846	0.728341	0.585211	-1.50107	0.195543	1.31773	0.230363
Os01g0222500	Similar to Vacuolar ATP synthase subunit E (EC 3.6.3.14) (V-ATPase E subunit) (Vacuolar proton pump E subunit)	1.53213	0.230276	0.0341391	0.990749	0.202487	0.910594	-1.29551	0.319069
Os01g0222600	Conserved hypothetical protein	-1.63777	3.2301e-09	1.9267	4.20649e-12	-1.17738	5.04249e-05	2.38709	1.29756e-18
Os01g0222700	Protein of unknown function DUF659 domain containing protein	-0.737735	0.0490936	-0.110346	0.846289	0.520777	0.211892	1.14817	0.00134703
Os01g0222800	Similar to OSIGBa0145C12.7 protein	0	1	0.827986	0.677539	-9.4707	8.44731e-06	-6.38788	0.00271473
Os01g0222900	Curculin-like (mannose-binding) lectin domain containing protein	0.0679059	0.994513	-3.09046	0.00931001	1.32387	0.341275	-1.83449	0.164884
Os01g0223000	Lipase, GDSL domain containing protein	2.45665	0.000817125	1.00569	0.248204	0.725948	0.410637	-0.725014	0.387289
Os01g0223200	Lipase, GDSL domain containing protein	-1.99669	0.000975467	0.0530159	0.933089	-6.38101	1.43935e-44	-4.33131	1.18094e-19
Os01g0223300	Protein of unknown function DUF1677, Oryza sativa domain containing protein	-0.399504	0.68028	0.530495	0.673803	3.53219	2.25641e-05	4.46219	2.7769e-08
Os01g0223500	Similar to Esterase	1.39736	0.00869139	0.123246	0.85062	0.0669003	0.917217	-1.20721	0.0245775
Os01g0223600	Similar to Pto kinase interactor 1-like protein	-0.362093	0.433406	-0.952566	0.0295541	0.352066	0.484247	-0.238407	0.62668
Os01g0223700	Bulb-type lectin domain domain containing protein	2.86486	0.000211395	-1.17685	0.201212	1.11923	0.21292	-2.92247	0.00014585
Os01g0223800	Hypothetical conserved gene	1.33517	0.00152434	-1.27483	0.000200103	0.475566	0.233574	-2.13444	9.82852e-08
Os01g0223900	Serine/threonine protein kinase-related domain containing protein	0.51424	0.541701	0.474502	0.610135	-0.271937	0.776555	-0.311675	0.73046
Os01g0224000	Serine/threonine protein kinase-related domain containing protein	-1.28669	0.245642	-0.542621	0.711283	0.930685	0.462507	1.67476	0.119144
Os01g0224100	Similar to DNA binding protein-like protein	-1.67135	0.0951044	-0.139046	0.931222	-0.614869	0.621598	0.917435	0.39201
Os01g0224166	Hypothetical gene	0.441949	0.881288	4.64092	0.0257517	-2.53761	0.240564	1.66136	0.487919
Os01g0224200	Hypothetical conserved gene	-2.81527	6.38562e-06	2.15938	0.00156268	-0.785862	0.305579	4.18879	1.17778e-11
Os01g0224300	CHCH domain containing protein	-3.55704	1.32889e-11	1.00493	0.120735	-0.348817	0.638131	4.21316	6.00139e-16
Os01g0224400	Similar to Mitochondrial carrier protein	-1.01875	0.145526	0.593388	0.488732	-0.354697	0.687844	1.25744	0.0651042
Os01g0224500	Conserved hypothetical protein	-1.71131	0.00133647	0.495895	0.478466	-1.04514	0.0785345	1.16207	0.0347874
Os01g0224700	Flavin monooxygenase-like enzyme, Auxin biosynthesi	2.04292	0.170575	0.642111	0.751986	-1.71109	0.294393	-3.1119	0.02836
Os01g0225000	Mitochondrial carrier protein domain containing protein	-1.26315	0.28466	0.484174	0.759743	-1.10168	0.39817	0.645651	0.618738
Os01g0225100	Conserved hypothetical protein	0.62419	0.0742776	0.0356385	0.951202	-0.0487857	0.92502	-0.637338	0.06681
Os01g0225200	Similar to predicted protein	0.869152	0.14151	-0.0495081	0.959818	-0.126517	0.876978	-1.04518	0.0703035
Os01g0225300	Conserved hypothetical protein	0.908338	0.000638624	0.338817	0.255598	0.132388	0.691696	-0.437133	0.12615
Os01g0225400	Pyruvate/Phosphoenolpyruvate kinase, catalytic core domain containing protein	-1.49627	0.00947203	2.28684	3.26489e-05	-2.24336	4.75141e-05	1.53974	0.00688719
Os01g0225500	Similar to 3-methyl-2-oxobutanoate hydroxymethyltransferase	7.04617	9.55447e-05	1.12004	0.434329	3.83014	0.000127858	-2.09599	0.323918
Os01g0225600	Similar to Dehydrin	-9.50489	0.000697995	2.9496	0.460198	-2.54236	0.513502	9.91213	0.000368361
Os01g0225550	Hypothetical gene	-1.25358	0.696677	2.02319	1	0.346688	1	3.62346	0.226668
Os01g0225700	Hypothetical gene	-2.25399	0.221617	3.50582	0.070074	-2.11566	0.268522	3.64415	0.0486103
Os01g0226200	Conserved hypothetical protein	-2.14517	0.374083	0.148846	0.971175	-1.19924	0.677519	1.09477	0.679362
Os01g0226250	Non-protein coding transcript	-1.01439	0.208866	-1.51375	0.0678618	0.466638	0.633574	-0.0327202	0.997739
Os01g0226300	Reticulon family protein	-0.800917	0.261339	-0.444175	0.620711	-0.00318771	1	0.353554	0.657895
Os01g0226400	ATPase, AAA-type, core domain containing protein	-5.48785	6.95553e-13	2.54954	0.000239307	-4.03396	3.79579e-07	4.00344	7.1986e-10
Os01g0226450	Hypothetical protein	0	1	0	1	0	1	0	1
Os01g0226500	Conserved hypothetical protein	-0.641659	0.144066	0.414606	0.41858	-1.18751	0.00461355	-0.131249	0.812763
Os01g0226600	Similar to C4-dicarboxylate transporter/malic acid transport protein	5.66578	0.000859453	-1.97529	0.342626	1.80504	0.372306	-5.83604	0.00055254
Os01g0226666	Hypothetical protein	0	1	0	1	0	1	0	1
Os01g0226700	Protein of unknown function DUF623, plant domain containing protein	-0.612185	0.847586	3.10186	0.243753	-3.80176	0.130054	-0.0877102	1
Os01g0227100	Chlorophyll b reductase, Leaf senescenc	1.196	0.0811988	-0.918244	0.243334	1.67424	0.0158183	-0.440007	0.572533
Os01g0227200	Similar to Somatic embryogenesis receptor kinase-like protein	1.95856	2.11512e-05	-1.67028	0.000299347	1.85737	4.11941e-05	-1.77146	0.000130162
Os01g0227250	Hypothetical gene	0	1	0	1	0	1	0	1
Os01g0227300	Similar to RAB7D	-0.991591	0.033759	-0.698326	0.194891	0.637201	0.228814	0.930466	0.0470774
Os01g0227350	Hypothetical protein	2.68698	0.00574299	0.764297	0.45547	-0.192744	0.869655	-2.11543	0.0331422
Os01g0227400	Similar to Cytochrome P450 71A1 (EC 1.14.-.-) (CYPLXXIA1) (ARP-2)	-0.0766894	0.964865	3.27789	4.79091e-06	-2.41165	0.000993137	0.942933	0.265848
Os01g0227500	Cytochrome P450 family protein	-0.0285613	1	1.68904	0.0214757	-1.44141	0.0516597	0.276192	0.759507
Os01g0227700	Cytochrome P450 family protein	-0.438046	0.579077	4.1953	1.17229e-11	-2.03082	0.000702579	2.60252	0.000197829
Os01g0227800	Similar to cDNA, clone: J075083L18, full insert sequence	-0.724513	0.728279	0.708592	0.772154	-0.716324	0.754343	0.716781	0.73027
Os01g0228300	Mpv17/PMP22 family protein	-1.33189	7.89753e-06	0.728073	0.027877	-0.868609	0.00642514	1.19135	6.73539e-05
Os01g0228400	Pentatricopeptide repeat domain containing protein	-1.7094	0.00278762	5.08959	8.87032e-15	-1.63285	0.0043075	5.16614	6.11885e-15
Os01g0228450	Hypothetical protein	0	1	0	1	0	1	0	1
Os01g0228500	Harpin-induced 1 domain containing protein	-5.17026	0.000114599	0.563349	0.784689	-1.19131	0.489631	4.5423	0.000756755
Os01g0228600	Cytosolic hydroxypyruvate reductase, NADPH-dependent HPR, Photorespiratory metabolis	0.972485	0.139864	0.348747	0.691403	0.13895	0.880136	-0.484789	0.499994
Os01g0228800	Conserved hypothetical protein	2.51021	1.65071e-16	-0.899951	0.00148918	0.716762	0.0134896	-2.6934	5.47748e-19
Os01g0228901	Hypothetical gene	2.72232	5.95464e-06	-1.95418	0.000114387	2.15273	1.56436e-05	-2.52377	2.83873e-05
Os01g0229000	Similar to Transcription factor myb	0	1	0	1	0	1	0	1
Os01g0229100	Similar to Eukaryotic translation initiation factor 3 subunit 6-interacting protein	-0.969544	0.147698	-0.75837	0.329111	0.436454	0.592685	0.647628	0.35632
Os01g0229200	VHS domain containing protein	1.22654	7.49022e-07	0.000290257	1	-0.282261	0.351123	-1.50852	6.07681e-10
Os01g0229250	Hypothetical gene	0	1	0	1	0	1	0	1
Os01g0229300	EMBRYONIC FLOWER1 (EMF1)-like protein, Transcriptional regulator, Palea development, Regulation of floral organ identit	-0.785382	0.227167	0.109089	0.913173	0.341916	0.66848	1.23639	0.0449371
Os01g0229400	Similar to Rac-like GTP-binding protein 1	0.549233	0.469835	-0.221862	0.827949	0.428456	0.616623	-0.34264	0.673519
Os01g0229500	Thioesterase superfamily domain containing protein	0.0684249	0.8814	1.4432	8.97901e-08	-1.77738	3.03697e-11	-0.402612	0.232888
Os01g0229600	Conserved hypothetical protein	-0.487957	0.500804	2.208	0.000339593	-3.46451	3.78934e-09	-0.768555	0.258206
Os01g0229700	WD40 repeat domain containing protein	1.18254	0.452575	2.73728	0.0618443	-3.20379	0.0225373	-1.64906	0.273512
Os01g0229800	Similar to Vegetative storage protein PNI288	0	1	0	1	0	1	0	1
Os01g0229900	Similar to Ubiquitin-conjugating enzyme family protein, expressed	0.464459	0.702193	0.468387	0.740307	-0.0652828	0.968411	-0.0613554	0.987494
Os01g0230200	Basic helix-loop-helix dimerisation region bHLH domain containing protein	0.101169	0.906295	0.664132	0.304708	-0.731723	0.234971	-0.168761	0.821345
Os01g0230700	Hypothetical conserved gene	-5.6974	1	4.20149	1	-3.79417	1	6.10473	0.309044
Os01g0230800	Conserved hypothetical protein	-0.138207	0.962726	3.50554	0.00568743	-2.54178	0.0479676	1.10197	0.483856
Os01g0231000	Similar to Auxin-responsive protein (Aux/IAA) (Fragment)	2.89627	9.75881e-52	-0.220766	0.383885	0.615667	0.0030643	-2.50137	1.01689e-38
Os01g0231500	Similar to Casein kinase I (Fragment)	0.40682	0.44052	-0.919638	0.0757343	1.18504	0.0150373	-0.141421	0.821844
Os01g0231600	Pleckstrin homology-type domain containing protein	-0.0334212	1	-0.10232	0.948778	-0.463485	0.713926	-0.532384	0.66619
Os01g0231700	Similar to 60S acidic ribosomal protein P2-B (CaRP2B)	-4.26947	6.42621e-09	2.01044	0.015819	-2.51048	0.00163785	3.76943	3.50895e-07
Os01g0231800	Similar to cDNA clone:J033025F17, full insert sequence	1.43954	0.0418182	0.649117	0.463466	-0.852737	0.28933	-1.64316	0.0181544
Os01g0231900	K Homology, type 1, subgroup domain containing protein	1.11294	0.101702	0.304665	0.746213	-0.0364252	0.973805	-0.844698	0.228988
Os01g0232000	Major intrinsic protein family protein	10.1121	8.03732e-05	-3.79007	0.112702	4.5346	0.0450472	-9.36758	0.000270091
Os01g0231950	Hypothetical gene	0	1	0	1	0	1	0	1
Os01g0232100	Similar to Tonoplast membrane integral protein ZmTIP4-3	2.00412	0.125358	0.473171	0.799142	-0.609645	0.716997	-2.14059	0.098448
Os01g0232200	WD40 repeat domain containing protein	1.78489	0.395266	-3.10017	0.111536	1.28043	0.558243	-3.60463	0.060276
Os01g0232300	Similar to TRZ3 (TRNASE Z 3); 3'-tRNA processing endoribonuclease/ catalytic	1.4385	0.0449277	-0.147142	0.89715	0.358236	0.703087	-1.2274	0.0919202
Os01g0232400	Similar to VHS1 protein (Fragment)	0.731603	0.0519942	0.594352	0.160236	-0.00110306	1	-0.138354	0.770197
Os01g0232450	Conserved hypothetical protein	0	1	0	1	0	1	0	1
Os01g0232500	Ubiquitin-conjugating enzyme/RWD-like domain containing protein	-0.434796	0.699909	0.467763	0.720496	-0.56398	0.635518	0.338578	0.77404
Os01g0232550	Hypothetical conserved gene	0	1	0	1	0	1	0	1
Os01g0232700	Similar to Histidinol dehydrogenase, chloroplast precursor (EC 1.1.1.23) (HDH). Splice isoform 2	-0.712273	0.165344	0.538522	0.369005	-0.555477	0.330695	0.695319	0.176884
Os01g0232800	Similar to KOB1	0.141109	0.666691	-0.207648	0.560181	0.207994	0.539216	-0.140763	0.667837
Os01g0233000	DREPP plasma membrane polypeptide family protein	1.04542	0.0503953	-0.728979	0.239722	1.27978	0.019899	-0.494624	0.396153
Os01g0233100	Similar to Cyclin-A1-2	1.83166	0.00864514	-0.140509	0.85405	0.100815	0.890354	-1.87136	0.00673225
Os01g0233400	Histone H4 acetyltransferase, NuA4 complex, Eaf6 domain containing protein	0	1	-1.4322	0.787904	-8.66025	0.0400161	-7.83773	0.050888
Os01g0233500	Cyclin	2.36555	0.00311842	-0.26601	0.774554	-0.140462	0.880621	-2.77203	0.000400382
Os01g0233800	Similar to Viroid symptom modulation protein	2.98759	0.252241	-0.055074	0.98874	-4.36191	0.0202015	-7.40458	0.0014495
Os01g0233850	Hypothetical gene	0	1	0	1	0	1	0	1
Os01g0233900	Similar to cDNA clone:J013003E06, full insert sequence	-1.32301	0.00357214	0.0118566	0.992093	0.35108	0.54442	1.68595	0.000141039
Os01g0234001	Hypothetical conserved gene	6.04274	0.000558842	0.962274	0.308349	0.392207	0.702417	-4.68826	0.00891651
Os01g0234100	Transcriptional factor B3 family protein	0.797641	0.160867	-1.1565	0.0137471	-0.254485	0.671032	-2.20862	1.26437e-05
Os01g0234200	Similar to DNA topoisomerase 2	6.59556	8.1841e-05	0.0952638	0.921052	-0.400258	0.596221	-6.90055	3.30218e-05
Os01g0234300	Similar to Pectinesterase	4.37017	3.05448e-05	-0.540871	0.57896	0.466861	0.622033	-4.44418	2.05606e-05
Os01g0234433	Hypothetical protein	0	1	0	1	0	1	0	1
Os01g0234499	Similar to Pectinesterase	0	1	4.22569	1	-3.81841	1	0	1
Os01g0234566	Non-protein coding transcript	0	1	4.40025	1	-6.38466	1	0.270301	0.994363
Os01g0234700	Harpin-induced 1 domain containing protein	-4.09525	2.75322e-07	0.784154	0.46904	-1.84858	0.0409706	3.03082	0.000183941
Os01g0234800	Similar to 25.3 kDa vesicle transport protein	0.603167	0.456781	0.427066	0.663159	-0.191712	0.853304	-0.367813	0.672409
Os01g0234850	Hypothetical conserved gene	-15.7951	0.00323919	6.80518	0.303545	-6.39769	0.318442	16.2026	0.00238262
Os01g0234900	Similar to Ubiquitin ligase SINAT5 (EC 6.3.2.-) (Seven in absentia homolog 5). Splice isoform 2	-2.066	0.0203072	1.16122	0.274088	-2.14555	0.0214465	1.08167	0.257848
Os01g0235100	Similar to predicted protein	1.16055	0.465661	2.03958	0.216241	-0.0518005	0.984072	0.827231	0.621689
Os01g0235200	Conserved hypothetical protein	-0.26456	0.464557	-0.521057	0.142339	0.887787	0.00532153	0.631289	0.0521407
Os01g0235300	SOUL haem-binding protein domain containing protein	-0.574887	0.311139	0.657603	0.292433	-0.117933	0.877437	1.11456	0.0336524
Os01g0235325	Hypothetical protein	0	1	0	1	0	1	0	1
Os01g0235350	Conserved hypothetical protein	-3.18887	2.18623e-09	0.0477422	0.963008	-0.222114	0.781528	3.0145	1.45604e-08
Os01g0235400	Similar to predicted protein	-0.9078	0.0182412	-0.593295	0.182422	0.361094	0.4391	0.675599	0.0874357
Os01g0235500	Conserved hypothetical protein	-6.26378	0.0140683	0.957783	0.800768	-9.20245	0.000306317	-1.98089	0.494096
Os01g0235632	Hypothetical protein	0.188402	1	0.869005	1	-1.79331	1	-1.1127	1
Os01g0235700	Similar to BHLH transcription factor (Fragment)	0	1	0	1	0	1	0	1
Os01g0235800	K Homology domain containing protein	-0.27343	0.452868	0.0383645	0.943553	0.0411306	0.933963	0.352926	0.314914
Os01g0235850	Hypothetical protein	0	1	0	1	0	1	0	1
Os01g0235900	Thioredoxin fold domain containing protein	-6.6974	0.23555	3.78352	1	-3.3762	1	7.10473	0.205204
Os01g0236000	Conserved hypothetical protein	-2.06326	7.43333e-06	0.0557034	0.945432	-0.699934	0.200958	1.41903	0.00248572
Os01g0236300	Similar to Auxin response factor 18	1.61798	0.031806	0.0911195	0.942747	0.458703	0.634562	-1.06815	0.175583
Os01g0236400	Similar to protein ABIL1	1.9894	0.00094693	-0.440145	0.553957	0.216738	0.783099	-2.2128	0.000191065
Os01g0236700	Octicosapeptide/Phox/Bem1p domain containing protein	2.3809	0.00345514	1.16799	0.227696	-0.60827	0.556572	-1.82118	0.0286673
Os01g0236800	Similar to predicted protein	-0.172054	0.569849	1.16994	1.31897e-06	-0.424906	0.121997	0.917088	0.000251939
Os01g0236900	Hypothetical protein	0	1	0	1	0	1	0	1
Os01g0237000	Uncharacterised protein family UPF0497, trans-membrane plant subgroup domain containing protein	3.88973	0.165119	5.76622	0.0140988	-2.65765	0.272528	-0.781164	0.835607
Os01g0237100	Phosphoglycerate mutase domain containing protein	1.40358	0.0161622	-0.394303	0.6006	0.877943	0.163175	-0.919939	0.131395
Os01g0237200	Conserved hypothetical protein	2.17373	0.492658	-3.98126	1	1.88029	1	-4.2747	0.133695
Os01g0237366	NAD(P)-binding domain containing protein	-5.69754	0.0222653	3.70323	0.0757853	-6.73905	0.00539782	2.66171	0.220086
Os01g0237400	Hypothetical conserved gene	-6.69739	0.195527	8.16182	0.141079	-7.75447	0.153543	7.10474	0.166933
Os01g0237500	NmrA-like family protein	1.13255	0.647339	9.01909	2.00577e-06	-6.55689	0.000549093	1.32965	0.594277
Os01g0237750	Hypothetical conserved gene	3.76296	0.293564	5.13748	0.113653	-4.04498	0.215891	-2.67046	0.476734
Os01g0238200	Conserved hypothetical protein	-1.59766	0.0140647	1.99918	0.00278145	-1.9811	0.00275981	1.61574	0.0126295
Os01g0238287	Hypothetical protein	0	1	0	1	0	1	0	1
Os01g0238375	Hypothetical protein	2.18899	1	1.53718	1	-0.729819	1	-1.38164	0.674833
Os01g0238500	Similar to Branched-chain-amino-acid aminotransferase-like protein 3, chloroplast precursor	-0.756712	0.000392378	1.6766	1.58561e-16	-0.419403	0.0766376	2.0139	1.46307e-23
Os01g0238600	Nucleic acid-binding, OB-fold domain containing protein	-2.13006	0.000317174	0.789453	0.282602	-0.626961	0.392215	2.29255	9.20158e-05
Os01g0238700	Oligopeptide transporter OPT superfamily protein	-5.71381	0.00113081	1.17441	0.577746	-8.42515	1.09534e-06	-1.53693	0.387437
Os01g0238800	Hypothetical conserved gene	-2.25694	0.00905067	1.74184	0.0675789	-1.62191	0.0863537	2.37687	0.00548438
Os01g0238850	Hypothetical gene	0	1	0	1	0	1	0	1
Os01g0238900	Similar to Protein SOF1	-0.00873787	1	0.602299	0.559093	-0.655344	0.498496	-0.0443068	0.990762
Os01g0239000	Hypothetical conserved gene	2.14451	0.0811198	-0.342664	0.853602	1.65384	0.224835	-0.833339	0.547089
Os01g0239100	Heat shock protein DnaJ family protein	-1.86221	1.45517e-17	1.66522	3.43962e-14	-1.09869	1.30605e-06	2.42873	2.93784e-29
Os01g0239150	Hypothetical protein	0	1	0	1	0	1	0	1
Os01g0239200	Similar to Phophate translocator (Fragment)	3.92059	0.000399453	-1.69454	0.166387	0.916609	0.482925	-4.69852	1.56698e-05
Os01g0239300	Conserved hypothetical protein	2.74239	0.179937	0	1	8.23711	0.000627075	6.10477	0.0156971
Os01g0239700	Similar to Leucine-rich receptor-like protein kinase	2.03462	3.53953e-10	-1.06656	0.00233056	1.18013	0.000562589	-1.92106	3.41101e-09
Os01g0240600	Hypothetical conserved gene	4.35921	0.072086	-1.38587	0.534448	0.139286	0.961119	-5.6058	0.0167079
Os01g0240700	Hypothetical conserved gene	0	1	1.10953	0.876654	-7.75717	0.147751	-4.39294	0.410651
Os01g0240725	Hypothetical protein	0	1	0	1	0	1	0	1
Os01g0241000	Conserved hypothetical protein	-0.71739	0.495002	1.78898	0.0766563	-1.58026	0.117124	0.926108	0.361959
Os01g0241100	Conserved hypothetical protein	0.10441	0.780689	-0.145368	0.702001	0.108319	0.772978	-0.141458	0.68953
Os01g0241400	Thioredoxin fold domain containing protein	-4.40408	0.0355107	3.66456	0.119248	-2.94804	0.211703	5.1206	0.0131951
Os01g0242200	Zinc finger, C2H2-type domain containing protein	-1.35093	0.534407	2.33026	0.289204	-3.02012	0.141739	0.66106	0.785014
Os01g0242300	Optic atrophy 3 family protein	-0.0145973	1	0.745556	0.0564874	-0.403535	0.3367	0.356617	0.403947
Os01g0242333	Non-protein coding transcript	0	1	0	1	0	1	0	1
Os01g0242400	Lateral organ boundaries, LOB domain containing protein	0	1	-4.84058	1	0	1	-2.78856	1
Os01g0242450	Non-protein coding transcript	0	1	0	1	0	1	0	1
Os01g0242500	D-tyrosyl-tRNA(Tyr) deacylase family protein	-0.459613	0.0841584	0.290988	0.332153	-0.127104	0.700239	0.623496	0.0150336
Os01g0242600	C2 calcium-dependent membrane targeting domain containing protein	2.39473	0.0256933	0.3455	0.83273	-0.536126	0.706836	-2.58536	0.0149749
Os01g0242800	Hypothetical protein	2.29689	0.392967	3.65854	0.176739	-0.0526007	0.991693	1.30905	0.660147
Os01g0242900	Similar to 60S ribosomal protein L18A	-0.84016	0.275375	0.219456	0.842194	-0.643463	0.459839	0.416153	0.624032
Os01g0243000	Similar to triacylglycerol lipase	-0.590916	0.616682	0.646463	0.631115	-0.742093	0.551667	0.495286	0.682609
Os01g0243100	Similar to Kinesin	1.8281	1.79687e-09	-0.656186	0.0435613	2.06706	9.00574e-14	-0.417234	0.236372
Os01g0243200	Similar to integral membrane transporter family protein	0.322145	0.650273	0.462853	0.550353	-0.159421	0.852443	-0.0187127	1
Os01g0243300	Hypothetical protein	0	1	2.84313	1	-6.44722	1	-1.34928	0.767992
Os01g0243400	Hypothetical conserved gene	-1.84976	3.74781e-05	1.92211	5.1327e-07	-2.99788	3.23373e-14	0.773998	0.0915088
Os01g0243450	Non-protein coding transcript	-1.16942	0.404498	0.98856	0.548869	-1.52975	0.295266	0.628233	0.68141
Os01g0243600	Conserved hypothetical protein	-0.625108	0.831443	1.37029	0.646161	-1.83013	0.49829	0.165276	0.979034
Os01g0243700	Similar to Beta-1,3-glucanase-like protein	-1.14821	0.447536	-1.33585	0.43124	-0.199521	0.923037	-0.387159	0.830897
Os01g0243800	Hypothetical conserved gene	1.86069	0.000140342	-2.68044	1.85276e-12	1.60885	7.00385e-05	-2.93227	3.51606e-10
Os01g0243901	Hypothetical protein	0	1	-1.5035	1	-2.50523	1	-1.75399	1
Os01g0244000	Domain of unknown function DUF1618 domain containing protein	0	1	-2.45639	1	-3.49796	1	-3.69965	0.561557
Os01g0244150	Similar to J075123K08, full insert sequence	0	1	-0.476694	1	-2.50524	1	-0.727193	1
Os01g0244400	Protein of unknown function DUF1618 domain containing protein	-11.0899	4.27793e-10	0.948849	0.463211	-7.67391	4.84468e-05	4.36479	3.72078e-06
Os01g0244966	Non-protein coding transcript	0	1	4.20149	1	-3.79421	1	0	1
Os01g0245000	Conserved hypothetical protein	0	1	5.61404	1	-5.20674	1	0	1
Os01g0245532	Similar to J075123K08, full insert sequence	0	1	4.78864	1	-4.38135	1	0	1
Os01g0245600	Conserved hypothetical protein	-4.71437	1.16908e-06	-1.34492	0.271247	-0.328064	0.842633	3.04139	0.000410563
Os01g0245700	Domain of unknown function DUF1618 domain containing protein	0	1	-5.40932	1	0	1	-3.3573	1
Os01g0245901	Domain of unknown function DUF1618 domain containing protein	2.1891	1	-3.88705	1	2.83024	1	-3.24592	0.309466
Os01g0246100	Zinc finger, RING/FYVE/PHD-type domain containing protein	1.0431	0.180334	-0.557148	0.566994	0.715285	0.420147	-0.884966	0.265175
Os01g0246200	Similar to TCP-domain protein	1.15739	0.827266	7.51469	0.083287	-3.69523	0.394757	0	1
Os01g0246400	Similar to Low molecular mass early light-inducible protein HV90, chloroplast precursor (ELIP)	-6.7092	0.000142523	12.1906	8.71578e-08	-7.77262	1.38892e-05	11.1271	6.03421e-07
Os01g0246500	Similar to Minus dominance protein	-1.57796	1.07438e-10	-0.0757929	0.850942	0.0778391	0.834525	1.58001	6.67233e-11
Os01g0246601	Protein of unknown function DUF296 domain containing protein	-3.25503	0.00144784	-0.0700563	0.963844	-2.16559	0.0444769	1.01938	0.297667
Os01g0246700	Similar to WRKY transcription factor 1	0.049648	0.898016	3.87642	4.46602e-69	-2.1055	8.01877e-22	1.72127	1.61053e-12
Os01g0247500	Protein kinase, core domain containing protein	0.449552	0.693363	0.313967	0.826212	1.96034	0.048435	1.82476	0.0555892
Os01g0247550	Hypothetical protein	0	1	0	1	0	1	0	1
Os01g0247600	Conserved hypothetical protein	-5.69749	0.0873368	-0.983379	0.80683	-6.4011	0.0587177	-1.687	0.609684
Os01g0247700	Similar to inner membrane transport protein	-0.453521	0.779368	3.81363	1.69828e-05	-4.58865	7.46124e-07	-0.321497	0.84839
Os01g0247900	AWPM-19-like family protein	1.54753	0.459034	-2.38743	0.250401	1.52218	0.481605	-2.41277	0.220976
Os01g0248000	Stigma-specific protein Stig1 family protein	-5.69738	0.347577	5.79087	1	-5.38353	1	6.10473	0.309044
Os01g0248300	Similar to Pathogen-related protein	5.49229	0.0276634	3.47209	0.117053	0.451232	0.868878	-1.56896	0.602981
Os01g0248350	Hypothetical protein	0	1	0	1	0	1	0	1
Os01g0248400	Similar to Isocitrate dehydrogenase (Fragment)	0.927816	0.182894	0.336702	0.689211	-0.285911	0.725519	-0.877025	0.210143
Os01g0248450	Non-protein coding transcript	0	1	0	1	0	1	0	1
Os01g0248500	Similar to Pathogen-related protein	2.00542	0.0278961	1.73419	0.0384062	-1.43518	0.0902743	-1.70641	0.064876
Os01g0248600	GINS complex, Psf2 component family protein	-1.26716	0.162057	0.995132	0.343758	-1.09796	0.268939	1.16433	0.203064
Os01g0248701	Terpenoid synthase domain containing protein	2.09614	0.118066	3.94179	7.68978e-05	-2.88877	0.0045493	-1.04312	0.477943
Os01g0248800	Conserved hypothetical protein	-1.60083	0.514988	1.08126	0.714585	-1.85597	0.472017	0.826119	0.759834
Os01g0248850	Hypothetical gene	0	1	0	1	0	1	0	1
Os01g0248900	Alpha-expansin, Mediation of the cell extension and growth, Root system architectur	-5.69737	0.347577	6.52874	1	-6.12139	1	6.10473	0.309044
Os01g0249050	Hypothetical protein	0	1	-1.88385	1	0	1	0.168166	1
Os01g0249100	Similar to Expansin-A9	0	1	0	1	0	1	0	1
Os01g0249200	Similar to Nectarin 1 precursor (EC 1.15.1.1) (Superoxide dismutase [Mn])	4.55842	0.00112773	-2.26382	0.173868	3.00134	0.0518491	-3.82089	0.0070463
Os01g0249300	Lg106-like family protein	1.13147	2.21079e-07	0.214432	0.456654	0.271031	0.30303	-0.646004	0.00465705
Os01g0249700	Heavy metal-associated domain, HMA domain containing protein	0	1	-1.78171	1	0	1	0.270301	1
Os01g0249800	Heavy metal-associated domain, HMA domain containing protein	2.18835	0.34263	0.593675	0.732	-2.83902	0.0450586	-4.43369	0.0299837
Os01g0249900	Protein of unknown function DUF573 family protein	-3.08981	0.185815	-0.251326	0.946573	-3.83118	0.115639	-0.992704	0.714166
Os01g0250200	Conserved hypothetical protein	0	1	6.90757	1	-6.50025	1	0	1
Os01g0250600	Conserved hypothetical protein	-1.36837	8.57776e-11	0.611111	0.00772206	-0.998569	3.57364e-06	0.980915	4.29423e-06
Os01g0250900	HAD superfamily (subfamily IG) hydrolase, 5'-Nucleotidase protein	2.92775	4.20595e-08	-0.49624	0.489143	1.21113	0.0413005	-2.21286	4.81688e-05
Os01g0251000	Protein of unknown function DUF3769 domain containing protein	0.65439	0.12128	0.428597	0.387702	-0.0162654	0.981763	-0.242058	0.615925
Os01g0251100	Similar to 50S ribosomal protein L3-2, chloroplast precursor	-1.52867	0.000174442	-0.0792207	0.908377	-0.352661	0.499366	1.09679	0.0085573
Os01g0251200	Zinc finger, C2H2-like domain containing protein	-0.85453	0.000377074	0.0541608	0.891451	0.214647	0.479518	1.12334	1.64822e-06
Os01g0251400	Conserved hypothetical protein	-1.37824	0.511456	-1.45691	0.544622	-1.64455	0.463525	-1.72321	0.396932
Os01g0252100	Similar to Glycogen synthase kinase-3 homolog MsK-3 (EC 2.7.1.-)	-0.818441	3.53181e-06	-0.215722	0.33571	0.072108	0.777625	0.674827	0.000153229
Os01g0252150	Hypothetical protein	0	1	0	1	0	1	0	1
Os01g0252200	Zinc finger, CCCH-type domain containing protein	-2.33555	1.47778e-21	0.280632	0.386425	-1.05742	5.38954e-05	1.55876	1.93962e-10
Os01g0252300	Conserved hypothetical protein	-2.25401	0.0230874	-6.61393	0.000459151	5.82568	0.00242615	1.46576	0.142506
Os01g0252400	Hypothetical gene	2.35193	0.529604	-6.38001	1	4.40396	1	-4.32798	0.204326
Os01g0252600	Similar to predicted protein	-0.211015	0.920656	1.16708	0.465541	-1.6397	0.257552	-0.2616	0.893376
Os01g0252900	Zinc finger, CCHC-type domain containing protein	0.234224	0.475807	-1.01864	0.000167846	0.822402	0.0030643	-0.430465	0.154334
Os01g0253000	Similar to LpimPth3	-4.11297	0.00702949	2.99763	0.0570331	-5.87783	9.0622e-05	1.23277	0.453707
Os01g0253050	Conserved hypothetical protein	1.55161	0.550481	-1.04217	0.725093	-1.55505	0.553959	-4.14884	0.0688677
Os01g0253100	Similar to Avr9/Cf-9 induced kinase 1	1.16427	0.0112352	-0.41392	0.482968	0.831052	0.0987076	-0.747136	0.120006
Os01g0253200	Similar to pectinesterase inhibitor domain containing protein	-4.06214	0.0510203	2.30715	0.357653	-7.36071	0.000301494	-0.991412	0.690562
Os01g0253300	Importin alpha-1a subunit	0.0432286	0.990315	0.813051	0.367919	-0.922389	0.276184	-0.152567	0.887537
Os01g0253400	Protein of unknown function DUF1218 family protein	-1.14917	0.231677	0.807285	0.46078	-1.65328	0.0800067	0.303176	0.793615
Os01g0253500	Conserved hypothetical protein	1.2103	0.52949	-1.63652	0.419263	0.764813	0.725943	-2.08201	0.244452
Os01g0253600	Replication factor A protein 3 domain containing protein	-1.47446	0.00999416	0.731016	0.291571	-0.12757	0.88032	2.07791	0.000173231
Os01g0253800	Conserved hypothetical protein	0.331277	0.87648	-0.434671	0.847892	1.82833	0.26284	1.06238	0.548197
Os01g0253900	Similar to triacylglycerol lipase	-3.51089	8.54749e-17	0.467212	0.424708	0.568889	0.290763	4.54699	1.22042e-27
Os01g0254000	Similar to NTGB2 (Fragment)	-1.18871	0.0105297	0.541595	0.343962	-0.0559212	0.939382	1.67439	0.000193249
Os01g0254100	Similar to CTV.2	1.17039	0.0119081	-0.823186	0.119764	1.41654	0.00287898	-0.577037	0.251298
Os01g0254200	Conserved hypothetical protein	-1.93339	1.47462e-10	0.465756	0.223194	-0.437276	0.241147	1.96187	6.83209e-11
Os01g0254300	Pectinesterase (EC 3.1.1.11) (Fragment)	-0.0089697	1	-0.574139	0.851746	-0.420967	0.886025	-0.986137	0.692315
Os01g0254350	Hypothetical gene	0	1	0	1	0	1	0	1
Os01g0254400	Hypothetical conserved gene	0	1	7.37735	1	-6.97002	1	0	1
Os01g0254800	Hypothetical conserved gene	1.05397	0.395266	0.21376	0.904527	-0.224755	0.889757	-1.06497	0.389163
Os01g0254850	Hypothetical conserved gene	-2.25405	0.384579	8.54254	0.00136289	-4.69182	0.0456846	6.10477	0.0262696
Os01g0254900	Similar to Syntaxin 22 (AtSYP22) (AtVAM3)	-1.66946	7.25851e-22	0.721421	0.000143274	-0.673974	0.00039429	1.71691	3.60961e-23
Os01g0254950	Hypothetical gene	-3.79013	1.86041e-05	-2.02056	0.188376	2.42263	0.0940338	4.1922	1.7311e-06
Os01g0255000	Similar to Soluble epoxide hydrolase	0.163696	0.762852	0.214944	0.722496	-0.312415	0.559381	-0.261166	0.605408
Os01g0255100	Similar to Soluble epoxide hydrolase	-0.454604	0.831195	2.21195	0.144752	-3.3325	0.0206588	-0.665951	0.73027
Os01g0255700	Conserved hypothetical protein	-1.72354	0.00942738	2.15571	0.00219293	-0.632385	0.412917	3.24687	1.36132e-06
Os01g0256300	Conserved hypothetical protein	-5.25423	0.0072286	9.22283	0.000135167	-5.37228	0.00793665	9.10478	9.50592e-05
Os01g0256400	Similar to Dynein light chain 1 protein DLC-1 (Fragment)	-1.15593	0.0511738	0.448084	0.55876	-0.441977	0.544501	1.16204	0.0491812
Os01g0256500	Similar to ZnI	-3.30474	2.40194e-26	1.80087	4.99723e-08	-2.33702	4.10663e-13	2.76859	1.0003e-18
Os01g0256600	Ribosomal protein L18/L5 domain containing protein	-1.86575	0.00115339	1.8302	0.0024888	-0.708933	0.30173	2.98702	6.50061e-08
Os01g0256800	Similar to zinc finger helicase family protein	2.5221	3.43596e-18	-0.501024	0.11098	0.762997	0.00802736	-2.26013	8.12042e-15
Os01g0256900	Similar to SmX6 protein	-0.732499	0.162519	-0.308495	0.650398	-0.129684	0.857851	0.29432	0.619532
Os01g0257100	Rapid ALkalinization Factor family protein	3.58798	2.54451e-06	-1.26027	0.172476	1.94768	0.0199722	-2.90057	0.00017726
Os01g0257300	Similar to FPF1	-5.22057	2.43389e-25	8.11228	2.5677e-51	-6.25187	1.03842e-35	7.08098	1.23524e-39
Os01g0257400	Zinc finger, CCCH-type domain containing protein	0.289693	0.32619	-0.00441426	0.996017	0.168306	0.618787	-0.125801	0.703766
Os01g0257900	Hypothetical protein	2.01618	0.0325412	0.791845	0.48094	1.3196	0.175365	0.0952608	0.962102
Os01g0258000	Conserved hypothetical protein	0	1	0	1	0	1	0	1
Os01g0258100	Hypothetical conserved gene	3.32483	0.132002	6.00332	0.0359269	4.42627	0.0461928	7.10476	0.00715806
Os01g0258600	Similar to predicted protein	-1.19091	0.5233	7.11156	4.16624e-05	0.359019	0.880407	8.66149	1.39405e-07
Os01g0258700	Zinc finger, CCCH-type domain containing protein	-0.724373	0.00105196	0.0370449	0.920574	0.0440594	0.895797	0.805478	0.000222889
Os01g0259200	Similar to serine/threonine protein kinase PBS1	0.328567	0.579139	0.594201	0.333703	-0.250485	0.711668	0.0151492	1
Os01g0259300	Non-protein coding transcript	-0.449202	0.622358	1.97259	0.000662257	-3.22079	3.57176e-08	-0.799002	0.320978
Os01g0259400	Armadillo-type fold domain containing protein	-0.743228	0.303414	0.0489881	0.968022	0.24509	0.790179	1.03731	0.134321
Os01g0259600	Similar to phosphoadenosine phosphosulfate (PAPS) reductase family protein	-0.342668	0.207663	0.0753086	0.848097	0.0465574	0.902547	0.464534	0.0760148
Os01g0259900	Conserved hypothetical protein	-1.35114	0.00457418	1.62634	0.000818873	-1.33108	0.00711858	1.6464	0.000412557
Os01g0259933	Non-protein coding transcript	-0.230206	0.846142	1.4183	0.131431	-0.783046	0.4329	0.86546	0.368577
Os01g0259966	Non-protein coding transcript	-0.350969	0.900511	-0.616411	0.82699	0.761153	0.764595	0.495711	0.846947
Os01g0260000	Protein prenyltransferase domain containing protein	0.387697	0.70727	-0.702021	0.33251	-0.97096	0.169988	-2.06068	0.0104548
Os01g0260100	Similar to Kinesin heavy chain (Fragment)	6.57358	8.45935e-12	-2.35798	0.00945187	2.76227	0.0016266	-6.16928	1.59966e-10
Os01g0260500	Hypothetical conserved gene	7.3236	5.03409e-05	-1.34394	0.220403	0.815145	0.478148	-7.8524	1.16635e-05
Os01g0260700	Similar to PUR ALPHA-1	-0.186063	0.577476	0.0992983	0.81765	-0.168295	0.650053	0.117066	0.744459
Os01g0260800	Conserved hypothetical protein	1.09936	0.0577045	1.32559	0.0281884	-2.01088	0.000342499	-1.78465	0.00118905
Os01g0260950	Conserved hypothetical protein	0	1	3.90532	1	-3.49804	1	0	1
Os01g0261000	Hypothetical gene	0	1	4.78864	1	-4.38135	1	0	1
Os01g0261100	Zinc finger, RING-type domain containing protein	-0.766986	0.0246655	0.461182	0.251208	-0.102497	0.83255	1.12567	0.000608183
Os01g0261200	No apical meristem (NAM) protein domain containing protein	-0.313276	0.162618	1.81223	8.53274e-21	-0.773579	0.00020114	1.35193	7.11198e-12
Os01g0261500	Similar to Nucleoside-diphosphate-sugar epimerase	1.14975	0.285642	0.621992	0.643975	-0.417073	0.757781	-0.94483	0.391615
Os01g0261600	Similar to agmatine coumaroyltransferase	0	1	-0.531096	1	-2.50524	1	-0.781591	1
Os01g0261700	Similar to Agmatine coumaroyltransferase	0	1	-3.66422	1	0	1	-1.6122	1
Os01g0262000	Similar to agmatine coumaroyltransferase	0	1	0	1	0	1	0	1
Os01g0262401	Hypothetical genes	-7.01948	0.00184966	-0.440254	0.873468	-4.19654	0.104556	2.38269	0.181108
Os01g0262500	TRAM/LAG1/CLN8 homology domain domain containing protein	-2.44118	1.15509e-06	-0.828217	0.180577	0.477016	0.465884	2.08998	3.62212e-05
Os01g0262600	Glycosyltransferase, Pollen wall formatio	-0.887352	0.000805437	0.485964	0.104335	-0.67726	0.0150522	0.696056	0.00958124
Os01g0262700	Similar to predicted protein	2.1499	0.000120058	-1.85706	0.00133124	1.64834	0.00462095	-2.35862	2.00047e-05
Os01g0263000	Similar to Peroxidase	2.49794	1	-0.253575	1	0.96997	1	-1.78154	1
Os01g0263300	Similar to Peroxidase 72 precursor (EC 1.11.1.7) (Atperox P72) (PRXR8) (ATP6a)	6.29321	1.02677e-80	-3.99629	5.48654e-41	4.41792	5.26953e-50	-5.87159	2.44106e-70
Os01g0263400	Pentatricopeptide repeat domain containing protein	3.51175	0.00229662	-1.98877	0.0304523	1.10146	0.266902	-4.39906	8.95176e-05
Os01g0263500	Similar to predicted protein	-0.630525	0.0509801	0.0226001	0.96884	-0.109688	0.801021	0.543436	0.0959928
Os01g0263600	U5 snRNP-associated 102 kDa protein (U5-102 kDa protein)	1.57188	0.00677866	-0.270939	0.741449	0.716111	0.279734	-1.1267	0.0597141
Os01g0264000	Dof transcription factor, Promotion of nutrient ion uptake and accumulatio	-1.27443	0.133907	3.75347	5.85897e-06	-0.467791	0.658096	4.56011	9.75183e-09
Os01g0263900	Hypothetical protein	0	1	0	1	0	1	0	1
Os01g0264100	Similar to UDP-glucose pyrophosphorylase	0	1	1.98296	1	-6.58618	1	-2.34843	0.608086
Os01g0264125	Non-protein coding transcript	0	1	0	1	0	1	0	1
Os01g0264400	Conserved hypothetical protein	0.146864	0.873403	0.124827	0.905201	0.066746	0.948037	0.0447091	0.983078
Os01g0264500	Similar to T11I18.15 protein	-1.53328	0.000119832	1.60059	8.61885e-05	-1.87228	2.72279e-06	1.26159	0.00174335
Os01g0264600	Conserved hypothetical protein	7.0697	0.00482172	-3.54526	0.111804	3.43129	0.116428	-7.18367	0.00397477
Os01g0264700	Cellular retinaldehyde binding/alpha-tocopherol transport family protein	-1.7422	5.37332e-09	-0.212126	0.625651	0.470581	0.195653	2.00065	1.28323e-11
Os01g0264900	Non-protein coding transcript	-2.16535	1.52622e-19	1.03098	3.75047e-05	-1.37693	2.07844e-08	1.8194	1.80746e-14
Os01g0265000	Geranylgeranyl reductase, alpha-tocopherol synthesi	-1.48616	0.0628903	0.755388	0.433784	-1.68696	0.0393137	0.554588	0.535338
Os01g0265100	Similar to ADP-ribosylation factor	3.45189	0.000729758	-1.67424	0.166787	1.92631	0.0934575	-3.19982	0.00179767
Os01g0265200	Mitochondrial carrier protein, Early leaf developmen	-3.89804	8.7218e-95	-0.41303	0.0845712	0.535929	0.0172563	4.02094	2.88703e-101
Os01g0265400	Conserved hypothetical protein	2.4089	0.000614376	0.0426667	0.974701	0.653676	0.445007	-1.71256	0.0179644
Os01g0265700	Conserved hypothetical protein	-1.30163	2.95671e-08	0.569926	0.0276292	-0.496494	0.0576861	1.37507	3.13688e-09
Os01g0265800	RNA-binding region RNP-1 (RNA recognition motif) domain containing protein	-1.36441	0.000222822	0.295942	0.557838	-0.219515	0.662519	1.44084	8.54403e-05
Os01g0265900	Similar to translin family protein	-0.279505	0.375179	-0.406209	0.194095	0.28226	0.381192	0.155555	0.647286
Os01g0266000	RNA-binding protein Lupus La domain containing protein	0.872836	0.177665	-0.832283	0.250397	0.731935	0.304065	-0.973184	0.127703
Os01g0266100	Similar to RING finger family protein	-3.22659	1.0297e-08	-0.213747	0.812422	-0.925154	0.175344	2.08769	0.000263246
Os01g0266200	Conserved hypothetical protein	-7.86695	2.23671e-05	-1.06763	0.42262	-5.87902	0.00298649	0.920299	0.438727
Os01g0266400	Conserved hypothetical protein	-4.81991	2.12825e-20	-0.809007	0.231267	-0.397289	0.590141	3.61361	4.92064e-12
Os01g0266500	Phenazine biosynthesis PhzC/PhzF protein family protein	0.496763	0.560302	1.51473	0.056472	-1.32129	0.0964747	-0.303314	0.741523
Os01g0266600	Thioredoxin fold domain containing protein	-1.18104	0.117973	0.601509	0.525643	-0.27997	0.78161	1.50257	0.0407413
Os01g0266800	Cystinosin/ERS1p repeat containing protein	0.580159	0.0182854	-0.245052	0.42591	1.30279	2.16391e-08	0.477581	0.0564465
Os01g0267050	Non-protein coding transcript	0	1	-1.78171	1	0	1	0.270301	1
Os01g0267100	MT-A70 family protein	0.524112	0.371795	-0.157357	0.848315	0.182142	0.806241	-0.499327	0.397026
Os01g0267200	Similar to 26S proteasome non-ATPase regulatory subunit 14 (26S proteasome regulatory subunit rpn11)	-1.10382	5.51861e-07	0.0857963	0.806363	0.236006	0.398502	1.42562	4.4074e-11
Os01g0267300	Hypothetical conserved gene	-8.01946	0.000247728	6.97554	4.83667e-05	-9.9758	4.79381e-06	5.0192	0.00381119
Os01g0267400	Similar to cell number regulator 5	0.587369	0.158842	0.498894	0.280149	-0.061332	0.917149	-0.149807	0.767859
Os01g0267600	Sad1/UNC-like, C-terminal domain containing protein	-2.12945	0.00867114	0.388276	0.740283	-0.700906	0.486946	1.81682	0.0267004
Os01g0267800	Serine/threonine protein kinase domain containing protein	-2.45834	0.000380259	0.78718	0.355332	-1.38944	0.0693471	1.85608	0.00751799
Os01g0267900	Calmodulin, Ca<sup>2+</sup> sensor, Ca<sup>2+</sup> signallin	-0.800801	0.0264573	1.8791	4.46363e-08	-0.884581	0.0180723	1.79532	9.16041e-08
Os01g0268000	Hypothetical protein	-5.57736	9.74759e-07	1.44514	0.202021	-3.27207	0.00914421	3.75043	4.30532e-05
Os01g0268100	Similar to Major facilitator superfamily antiporter	-2.15742	0.0613305	3.2058	0.00664145	-1.4097	0.278678	3.95352	0.000306321
Os01g0268201	Non-protein coding transcript	0	1	0	1	0	1	0	1
Os01g0268300	Similar to DNA gyrase B subunit	1.68856	6.57753e-12	-0.564616	0.0312417	0.417123	0.123215	-1.83605	5.07629e-14
Os01g0268600	Glycoside hydrolase, family 31 protein	1.1639	0.103565	-0.193301	0.852873	1.77881	0.00969383	0.421602	0.608934
Os01g0268700	Protein of unknown function DUF617, plant domain containing protein	0	1	6.81444	1	-6.40712	1	0	1
Os01g0268733	Hypothetical gene	0	1	0	1	0	1	0	1
Os01g0268800	Ubiquitin-associated/translation elongation factor EF1B, N-terminal, eukaryote domain containing protein	-0.541681	0.00847342	0.71204	0.000466761	-0.233234	0.325097	1.02049	1.61358e-07
Os01g0268900	Conserved hypothetical protein	-0.672046	0.240157	-0.0166656	0.987757	-1.37597	0.00702638	-0.720586	0.194411
Os01g0269000	Similar to Hydroxymethylglutaryl-CoA lyase	-0.743981	9.48972e-05	0.237582	0.325619	0.912053	1.918e-06	1.89362	1.02105e-25
Os01g0269100	Similar to Rab proteins geranylgeranyltransferase component A 2 (Rab escort protein 2) (REP-2) (Choroideraemia-like protein)	0.557213	0.428759	0.0523983	0.962576	-0.113529	0.904026	-0.618343	0.372432
Os01g0269500	Conserved hypothetical protein	2.37262	0.00474753	-1.69785	0.0095766	-0.173483	0.850594	-4.24396	8.4619e-08
Os01g0269550	Hypothetical protein	2.18888	0.435074	-0.858581	0.739627	-3.3814	0.10338	-6.42886	0.00735603
Os01g0269800	NB-ARC domain containing protein	0.653524	0.827543	-0.5918	0.856088	-0.905447	0.753768	-2.15077	0.384556
Os01g0269900	Actin/actin-like family protein	-1.064	0.00917565	0.601195	0.159304	-0.967368	0.0143959	0.697827	0.0940204
Os01g0269950	Hypothetical protein	0	1	0	1	0	1	0	1
Os01g0270100	Similar to Cysteine protease inhibitor	-3.03876	1.179e-23	0.537113	0.164488	0.0475121	0.926379	3.62338	2.2263e-33
Os01g0270300	Similar to Cationic peroxidase isozyme 40K precursor	-1.07565	0.333607	-0.909527	0.484781	-0.153646	0.921548	0.0124753	1
Os01g0270501	Hypothetical protein	0	1	0	1	0	1	0	1
Os01g0270700	Phosphatidylinositol 3-/4-kinase, catalytic domain containing protein	-7.72971	0.000315958	0.721885	0.817635	-10.3587	1.45188e-06	-1.90707	0.406689
Os01g0271000	Conserved hypothetical protein	-0.366098	0.633295	0.525331	0.529675	-0.762625	0.307641	0.128804	0.893145
Os01g0271200	Similar to Glutamyl-tRNA synthetase	-2.03609	0.0115651	0.727573	0.486233	-0.0020456	1	2.76162	0.000414188
Os01g0271400	Peptidase S14, ClpP family protein	0.35025	0.291031	0.772866	0.0118037	-0.332672	0.332235	0.0899443	0.82691
Os01g0271500	Similar to RUB-activating enzyme (Ubiquitin activating enzyme E1-like protein)	-0.883532	0.0334748	0.0105105	0.992101	0.143748	0.802691	1.03779	0.0108797
Os01g0271700	Conserved hypothetical protein	-2.52617	3.26519e-08	0.12411	0.872601	-0.658334	0.24051	1.99194	1.72865e-05
Os01g0272600	Similar to Root determined nodulation 1	-1.88317	0.000256331	1.84577	4.48179e-05	-2.48709	8.14639e-08	1.24185	0.0145139
Os01g0272650	Hypothetical protein	0	1	0	1	0	1	0	1
Os01g0272700	Hypothetical conserved gene	-0.106314	0.998325	3.26097	0.224387	-2.99564	0.253273	0.371646	0.919613
Os01g0272800	Conserved hypothetical protein	-5.69742	1	1.81284	1	-4.79595	1	2.71431	0.60859
Os01g0272850	Hypothetical protein	-1.58188	0.000740961	-1.44049	0.00196892	-0.317709	0.597509	-0.176315	0.768577
Os01g0272901	Conserved hypothetical protein	0	1	0	1	0	1	0	1
Os01g0273000	Similar to 26 proteasome complex subunit DSS1 (Deleted in split hand/split foot protein 1) (Split hand/foot deleted protein 1)	-2.90775	2.28075e-05	0.137163	0.907152	-0.462593	0.61786	2.58232	0.000186016
Os01g0273100	Similar to Ubiquitin conjugating protein-like (Ubiquitin-conjugating enzyme) (Ubiquitinating enzyme)	-2.44897	0.0929231	1.61538	0.350338	-1.06356	0.548202	3.00079	0.0349484
Os01g0273150	Hypothetical gene	0.446763	0.815825	-2.27891	0.100764	0.504096	0.774247	-2.22157	0.135922
Os01g0273200	Conserved hypothetical protein	0	1	0	1	0	1	0	1
Os01g0273300	BSD domain containing protein	-1.04939	7.68879e-08	-0.055862	0.862846	0.0407778	0.893839	1.03431	1.06327e-07
Os01g0273500	Heat shock protein DnaJ, N-terminal domain containing protein	0.862441	0.285331	0.935282	0.287935	-1.02032	0.22358	-0.947479	0.235118
Os01g0273800	FAD-dependent pyridine nucleotide-disulphide oxidoreductase domain containing protein	-5.02262	5.36694e-13	-0.361497	0.739113	-0.535299	0.579829	4.12583	3.60044e-09
Os01g0273850	Hypothetical gene	0	1	0	1	0	1	0	1
Os01g0273900	Conserved hypothetical protein	0	1	9.82274	0.111271	-9.41538	0.119867	0	1
Os01g0274100	Similar to disulfide oxidoreductase/ monooxygenase/ oxidoreductase	-4.06246	0.00293289	5.12602	1.21017e-05	-5.71069	1.02989e-05	3.47779	0.00517931
Os01g0274201	Hypothetical gene	0	1	0	1	0	1	0	1
Os01g0274300	Hypothetical protein	-6.6974	0.235233	4.48819	1	-4.08086	1	7.10473	0.204896
Os01g0274500	Similar to Expansin-A11	0	1	3.78432	1	-3.37704	1	0	1
Os01g0274601	Hypothetical gene	0	1	1.74467	1	-6.09217	1	-2.09272	0.664427
Os01g0274800	R2R3-type MYB transcription factor, Sugar partitioning into anthe	-0.213194	0.730875	-0.403132	0.522777	-0.238032	0.716013	-0.42797	0.440855
Os01g0274901	Hypothetical conserved gene	-5.6975	1	4.05949	1	-3.65223	1	6.10476	0.147235
Os01g0275200	Similar to Protein argonaute 15	-0.875508	0.260921	0.16577	0.865647	-1.08432	0.131038	-0.0430413	0.987943
Os01g0275300	Conserved hypothetical protein	-0.705505	0.1032	1.03991	0.0155501	-1.12305	0.007627	0.622365	0.154771
Os01g0275500	Similar to Protein argonaute 15	1.87213	0.032509	0.653328	0.420255	-1.15026	0.10871	-2.36906	0.00519603
Os01g0275600	Similar to Argonaute 4 protein	0.78393	0.233274	-0.971338	0.171779	0.975194	0.156961	-0.780075	0.236249
Os01g0275700	Non-protein coding transcript	0	1	0	1	0	1	0	1
Os01g0275800	Hypothetical gene	7.23115	9.71587e-06	-1.71788	0.00114439	1.30487	0.0171867	-7.64416	2.47838e-06
Os01g0275900	Hypothetical conserved gene	0	1	0	1	0	1	0	1
Os01g0275950	Hypothetical conserved gene	0	1	0	1	0	1	0	1
Os01g0276000	Similar to 60S ribosomal protein L30	-3.76566	1.23139e-95	1.6235	1.38342e-18	-2.29472	2.63489e-35	3.09443	2.398e-67
Os01g0276033	Non-protein coding transcript	0	1	0	1	0	1	0	1
Os01g0276066	Non-protein coding transcript	0	1	0	1	0	1	0	1
Os01g0276100	Similar to 3-isopropylmalate dehydrogenase, chloroplast precursor (EC 1.1.1.85) (Beta-IPM dehydrogenase) (IMDH) (3-IPM-DH)	0.124743	0.911979	0.551652	0.564368	-0.328783	0.738742	0.0981259	0.938051
Os01g0276200	Similar to Mitochondrial import receptor subunit TOM40	-0.477257	0.476151	-0.487588	0.524587	-0.131006	0.879557	-0.141338	0.865912
Os01g0276300	Similar to Group 3 late embryogenesis abundant protein (Fragment)	-17.6093	3.69259e-29	1.40402	0.0618848	-7.2421	2.63145e-05	11.7712	6.24915e-95
Os01g0276400	Similar to presenilin	-1.16518	0.0284147	0.839097	0.164569	-0.619583	0.311199	1.38469	0.00781897
Os01g0276500	Similar to Histidine biosynthesis bifunctional protein hisIE, chloroplast precursor [Includes: Phosphoribosyl-AMP cyclohydrolase (EC 3.5.4.19) (PRA-CH); Phosphoribosyl-ATP pyrophosphatase (EC 3.6.1.31) (PRA-PH)]	-0.938227	0.000109467	-0.175552	0.593118	-0.158819	0.617618	0.603855	0.0157359
Os01g0276600	Zinc finger, RING/FYVE/PHD-type domain containing protein	-2.74829	0.00320116	1.51087	0.166643	-3.3661	0.000373827	0.893061	0.395738
Os01g0276650	Non-protein coding transcript	0	1	0	1	0	1	0	1
Os01g0276700	Similar to Pyruvate kinase, cytosolic isozyme (EC 2.7.1.40) (PK)	0.0510114	0.990315	0.862609	0.428837	-0.734518	0.490208	0.07708	0.970266
Os01g0276800	Glucosidase II beta subunit, Potential switch between programmed cell death and autophag	-0.0537749	0.962713	0.779449	0.21086	-0.72829	0.231739	0.104934	0.895234
Os01g0276900	Conserved hypothetical protein	-2.42362	0.0790477	4.42922	0.00114873	-3.80952	0.00559428	3.04332	0.0235228
Os01g0277100	Hypothetical protein	-7.01947	0.000784433	0.28442	0.896921	-6.3418	0.00322536	0.962095	0.558823
Os01g0277500	Dof (DNA binding with one finger) transcription factor, C2-C2 zinc finger transcription factor, Regulation of flowering tim	1.62821	0.000168046	-0.492434	0.276028	-0.170654	0.742071	-2.2913	4.25185e-08
Os01g0277600	Similar to aminophospholipid ATPase	1.51188	0.0217454	0.13752	0.896242	0.381651	0.65389	-0.992714	0.149437
Os01g0277700	Similar to Glycosyl hydrolases family 17 protein	0.288527	0.352145	0.073005	0.866914	-0.250216	0.458559	-0.465739	0.111013
Os01g0278000	VQ domain containing protein	-4.23183	0.00805615	6.21089	0.000113946	-4.25488	0.0109768	6.18784	6.166e-05
Os01g0278050	Hypothetical conserved gene	-0.644414	0.373618	1.01904	0.17167	-0.810233	0.27802	0.85322	0.222303
Os01g0278100	Conserved hypothetical protein	0	1	0.235221	0.961958	-8.3299	0.0123944	-5.83989	0.0751011
Os01g0278200	Similar to Ran-binding protein 17	1.83457	3.25438e-06	-0.408675	0.326607	0.542643	0.158817	-1.7006	1.66162e-05
Os01g0278466	Non-protein coding transcript	-0.0682793	0.978884	-0.270792	0.838838	0.273287	0.823679	0.0707743	0.975318
Os01g0278600	PDZ/DHR/GLGF domain containing protein	0.265771	0.734457	0.552793	0.485917	-0.0661094	0.946054	0.220912	0.785302
Os01g0278900	Similar to 50S ribosomal protein L40	1.37748	0.439453	-0.564815	0.813648	0.940467	0.649383	-1.00183	0.59198
Os01g0278950	Similar to predicted protein	0.50691	0.562774	-0.426616	0.612671	-0.131536	0.888939	-1.06506	0.174819
Os01g0278975	Hypothetical protein	0	1	0	1	0	1	0	1
Os01g0279000	Zinc finger, DHHC-type domain containing protein	1.29701	0.389701	3.42426	0.0022565	-2.61936	0.021672	-0.492114	0.779959
Os01g0279100	Subunit of magnesium-protoporphyrin IX monomethyl ester cyclase (EC:1.14.13.81), Core component of FLU-YGL8-LCAA-POR complex, Chlorophyll biosynthesis, Chloroplast developmen	3.4072	0.0211293	0.177422	0.943464	1.97408	0.243422	-1.2557	0.448875
Os01g0279200	Similar to COP9 signalosome complex subunit 2	0.0311244	0.974621	-0.41417	0.359842	0.37997	0.387385	-0.0653247	0.909129
Os01g0279300	Similar to Calmodulin 1 (Fragment)	-0.390383	0.0803616	0.280181	0.27727	0.0659249	0.830431	0.736489	0.000429413
Os01g0279400	Major facilitator superfamily antiporter	-0.852585	0.550588	0.702414	0.679059	-2.49989	0.0578638	-0.944887	0.500742
Os01g0279500	Hypothetical gene	0	1	0	1	0	1	0	1
Os01g0279700	Major facilitator superfamily protein	0.201136	0.811952	-0.0293193	0.982465	-0.244783	0.782078	-0.475238	0.519345
Os01g0279800	Similar to LRR protein	-0.0559991	0.834372	0.153078	0.547837	-0.268482	0.227652	-0.0594049	0.823565
Os01g0279900	Similar to Transcription factor TGA6 (AtbZIP45). Splice isoform 2	0.0905353	0.834719	-0.460222	0.21554	0.466489	0.194193	-0.0842691	0.850594
Os01g0280000	Similar to Histone mRNA exonuclease 1	-0.116871	0.639559	-0.0546993	0.864549	-0.12106	0.649129	-0.0588887	0.835459
Os01g0280200	IQ motif, EF-hand binding site domain containing protein	0	1	4.52472	1	-4.11743	1	0	1
Os01g0280400	DNA-binding protein	0.684253	0.501767	-1.15088	0.279311	1.12689	0.272316	-0.708236	0.484713
Os01g0280500	Similar to Eukaryotic translation initiation factor 6 (eIF-6) (B4 integrin interactor) (CAB) (p27(BBP)) (B(2)GCN homolog)	-2.10645	0.362468	8.33263	0.000509185	-2.81166	0.241337	7.62741	0.000974401
Os01g0280600	Conserved hypothetical protein	0	1	5.94352	0.232007	-7.93094	0.0979478	0.267342	0.989259
Os01g0281000	Cyclin-like F-box domain containing protein	-0.860739	0.304955	1.03534	0.258092	-2.52798	0.00112127	-0.631893	0.468462
Os01g0281050	Hypothetical protein	0	1	0	1	0	1	0	1
Os01g0281100	Conserved hypothetical protein	2.72332	0.000292167	2.59338	0.00089946	1.51264	0.0673977	1.3827	0.0873031
Os01g0281200	Similar to Type B-like cyclin (Fragment)	-0.990801	0.458825	0.230469	0.896242	-0.448848	0.769824	0.772422	0.571964
Os01g0281250	Hypothetical protein	0	1	0	1	0	1	0	1
Os01g0281301	Protein of unknown function DUF1645 domain containing protein	-12.7797	1.69714e-13	5.09649	0.0141317	-4.68926	0.0236941	13.1869	2.35179e-14
Os01g0281400	Coatomer, beta subunit domain containing protein	1.75625	8.27242e-17	-1.2692	5.43486e-09	1.21536	2.48853e-08	-1.8101	7.51949e-18
Os01g0281600	Cupredoxin domain containing protein	2.9407	0.00962554	-2.94102	0.0138748	2.51873	0.0367874	-3.36298	0.00262906
Os01g0282251	Similar to CAA30375.1 protein	0	1	-0.138264	0.97975	-6.53541	0.0534511	-4.41886	0.184039
Os01g0282800	Similar to Tubulin beta-5 chain (Beta-5 tubulin)	0.0399557	1	-0.0591619	0.975205	0.156599	0.917638	0.0574812	0.989898
Os01g0282866	Hypothetical protein	0	1	0	1	0	1	0	1
Os01g0283000	Conserved hypothetical protein	0.599888	0.0659971	-1.06576	0.000238907	0.736181	0.0156531	-0.929465	0.00265621
Os01g0283100	Similar to Ferripyochelin-binding protein-like	-0.235907	0.614895	0.0079321	0.994737	-0.0268172	0.967801	0.217022	0.648343
Os01g0283300	Conserved hypothetical protein	0.109656	0.866604	1.07711	0.0310319	-0.674162	0.201608	0.293293	0.59257
Os01g0283400	Conserved hypothetical protein	-4.25543	0.0153266	3.7632	0.00538848	-5.68703	0.000674293	2.3316	0.1126
Os01g0283500	Similar to predicted protein	-0.93492	0.130503	1.59953	0.0100262	-0.03558	0.97188	2.49887	9.00631e-06
Os01g0283600	Similar to Cinnamoyl CoA reductase	-0.223645	0.73476	1.09876	0.0947663	3.56907	4.46092e-12	4.89147	2.05471e-21
Os01g0283700	Similar to Cinnamoyl-CoA reductase (EC 1.2.1.44)	4.63836	4.38667e-05	3.63322	0.00124708	2.36263	0.0327486	1.3575	0.315407
Os01g0284300	Protein kinase, catalytic domain domain containing protein	3.51124	0.295158	-1.32264	0.72953	1.26057	0.728933	-3.5733	0.284329
Os01g0284500	Similar to Nectarin 1 precursor (EC 1.15.1.1) (Superoxide dismutase [Mn])	-1.1905	0.168424	-1.02692	0.290547	-1.06953	0.252566	-0.905955	0.30732
Os01g0284700	Similar to Peptidyl-prolyl cis-trans isomerase	-0.943005	0.0316901	0.33003	0.56533	0.301647	0.584514	1.57468	0.000161645
Os01g0284900	Conserved hypothetical protein	-1.50845	0.000980608	2.91145	2.04791e-11	-2.12219	1.71986e-06	2.29771	2.28521e-07
Os01g0285200	Conserved hypothetical protein	1.61186	0.048304	-0.519657	0.578353	0.662551	0.439663	-1.46897	0.0736563
Os01g0285300	Myb transcription factor domain containing protein	7.99913	2.30687e-37	-3.70347	2.75182e-25	4.00103	1.7291e-29	-7.70157	1.01973e-34
Os01g0286000	Snf7 family protein	0.867635	0.254264	0.113627	0.91886	-0.663829	0.419196	-1.41784	0.0479745
Os01g0286100	Phytochrome-interacting factor-like protein, Basic helix-loop-helix factor, Repression of seedling growth in the dar	-0.170415	0.825487	-0.541876	0.463285	1.05066	0.0972019	0.679204	0.279123
Os01g0286200	Hypothetical protein	-0.253896	0.912625	1.09612	0.47671	-2.37248	0.0809166	-1.02246	0.5396
Os01g0286500	Conserved hypothetical protein	4.27636	0.0244751	-0.990133	0.399541	-0.297391	0.830099	-5.56388	0.00239321
Os01g0286550	Hypothetical gene	0	1	0	1	0	1	0	1
Os01g0286600	Similar to Plastidal protoporphyrinogen oxidase	0.93127	0.237502	-1.4704	0.0694912	1.84291	0.0161128	-0.558761	0.506929
Os01g0286900	Similar to Auxin-responsive protein IAA31 (Indoleacetic acid-induced protein 31)	0.88469	0.247847	-0.473631	0.615385	0.197729	0.844663	-1.16059	0.117315
Os01g0287400	Similar to Hydrophobic protein LTI6A (Low temperature-induced protein 6A)	-0.865542	0.449182	2.48161	0.0321468	1.30553	0.266498	4.65269	4.68116e-06
Os01g0287600	Similar to Chitinase 10	5.09178	0.0102775	5.20791	3.01364e-06	-4.14287	0.000232476	-4.02674	0.0476221
Os01g0287700	Hypothetical conserved gene	2.38605	0.00704272	-0.41942	0.740385	0.150962	0.910098	-2.6545	0.00237139
Os01g0287900	Hypothetical protein	0	1	-3.40038	1	0	1	-1.34836	1
Os01g0288200	Conserved hypothetical protein	2.9356	0.214891	-1.17306	0.683773	-0.357872	0.908837	-4.46654	0.0470302
Os01g0288700	Hypothetical gene	2.77349	0.197037	0.281364	0.874455	-2.43397	0.0605265	-4.9261	0.0122142
Os01g0288800	Conserved hypothetical protein	2.52015	9.64802e-05	-2.08889	0.00249914	4.4095	2.00901e-12	-0.199536	0.827005
Os01g0289100	Conserved hypothetical protein	0.99102	0.690657	6.16234	0.0207827	0.933444	0.716213	6.10477	0.0189358
Os01g0289600	Similar to WRKY transcription factor 28	4.3726	0.0014359	0.592596	0.71497	-0.608825	0.688445	-4.38883	0.00131904
Os01g0289732	Similar to WRKY transcription factor 6-like (WRKY transcription factor 9)	0	1	0	1	0	1	0	1
Os01g0289750	Non-protein coding transcript	-5.69752	0.0772006	8.33353	0.00859057	-7.92628	0.0118859	6.10477	0.0556848
Os01g0289900	Transferase domain containing protein	0	1	4.20149	1	-3.79421	1	0	1
Os01g0289950	Conserved hypothetical protein	0	1	4.06027	1	-3.65299	1	0	1
Os01g0290000	Similar to Cyprosin precursor (EC 3.4.23.-) (Fragment)	2.68479	1.90343e-21	-1.8338	3.09116e-10	1.36447	5.05052e-06	-3.15412	2.21576e-29
Os01g0290100	Pyridoxal phosphate-dependent transferase, major region, subdomain 1 domain containing protein	-0.891463	1.1209e-07	0.284897	0.164639	0.00714821	0.982022	1.18351	6.58179e-13
Os01g0290600	Similar to isopenicillin N epimerase	2.3273	9.00486e-05	-0.143161	0.877765	-0.364547	0.632413	-2.835	1.1607e-06
Os01g0290650	Non-protein coding transcript	2.27028	0.0400929	1.264	0.311385	-0.346996	0.811386	-1.35328	0.249079
Os01g0290700	Similar to CjMDR1	0.991062	0.219039	-2.17496	0.00304072	2.48698	0.000497888	-0.679041	0.420567
Os01g0290800	Hypothetical protein	3.0594	9.30451e-05	-1.97991	0.0218368	2.37518	0.00412888	-2.66412	0.000740763
Os01g0290901	Non-protein coding transcript	-1.13732	0.738599	8.90767	0.00671396	-1.35577	0.708596	8.68921	0.00530269
Os01g0291500	Transferase family protein	3.16572	1.49399e-19	-0.0996666	0.855805	1.09444	0.00208711	-2.17094	1.23316e-09
Os01g0291733	Hypothetical protein	0	1	0	1	0	1	0	1
Os01g0292200	Serine/threonine protein kinase domain containing protein	-2.5017	0.00197604	3.49261	1.90158e-05	-1.11479	0.240566	4.87952	2.16084e-10
Os01g0292250	Non-protein coding transcript	0	1	0	1	0	1	0	1
Os01g0292700	Intermediate filament, Cytoskeleton protein, Tolerance to salinity and heat stres	-0.541061	0.763413	3.47972	0.0239082	-0.622374	0.740198	3.3984	0.0214822
Os01g0292900	Similar to Squamosa-promoter binding-like protein 2	1.73099	0.0821821	0.342984	0.813822	0.0239234	0.990935	-1.36408	0.182622
Os01g0293000	S-adenosyl-l-methionine synthetase, Histone H3K4me3 and DNA methylation, Regulation of gene expression related to flowerin	-0.784733	0.00770615	0.472958	0.167128	0.145906	0.714643	1.4036	5.25188e-07
Os01g0293100	bHLH transcription factor, Control of anther cell differentiation, Pollen developmen	4.31367	0.0236188	-2.85139	0.151258	3.12165	0.100787	-4.0434	0.0344696
Os01g0293200	Similar to predicted protein	-0.0456972	0.908022	-0.210257	0.490969	-0.290146	0.296882	-0.454706	0.0812007
Os01g0293501	Hypothetical protein	0	1	4.20149	1	-3.79421	1	0	1
Os01g0293800	Hypothetical protein	0	1	2.91255	1	-2.50528	1	0	1
Os01g0293900	Similar to peroxidase 1	3.7742	1	4.48766	1	1.9486	1	0	1
Os01g0294500	Similar to Class III peroxidase 9	1.18921	1	0	1	3.24122	1	0	1
Os01g0294700	Haem peroxidase, plant/fungal/bacterial family protein	5.4269	0.00150399	-2.12046	0.308709	2.49293	0.203361	-5.05443	0.00320857
Os01g0295600	Hypothetical conserved gene	-7.01944	0.0396901	5.97017	0.115656	-5.56291	0.136694	7.4267	0.0281438
Os01g0295700	Similar to Protein phosphatase-2C	-2.28956	0.000313023	1.77645	0.00999867	-1.50748	0.0303477	2.55853	4.5804e-05
Os01g0295900	Similar to cDNA clone:J023064I01, full insert sequence	2.37328	1.16542e-07	-2.002	4.64722e-09	1.55166	1.06466e-05	-2.82362	1.38064e-10
Os01g0296000	Protein kinase, core domain containing protein	0.0669726	0.95519	-0.271464	0.724036	-0.697689	0.270058	-1.03612	0.0915287
Os01g0296100	Similar to Shaggy-related protein kinase alpha (EC 2.7.1.-) (ASK-alpha)	-0.358334	0.397798	0.299309	0.547384	-0.430071	0.334353	0.227573	0.615623
Os01g0296133	Non-protein coding transcript	0	1	0	1	0	1	0	1
Os01g0296166	Hypothetical protein	0.473387	0.671905	4.62554	3.3577e-08	-3.71182	1.25763e-05	0.440337	0.697813
Os01g0296200	Similar to polygalacturonase	0	1	0	1	0	1	0	1
Os01g0296450	Hypothetical protein	2.4022	0.270052	-1.8921	0.442169	0.839318	0.752244	-3.45498	0.0971368
Os01g0296700	Glycoside hydrolase, family 3, N-terminal domain containing protein	-0.253348	0.953657	1.28718	0.665743	-2.30447	0.372162	-0.76394	0.793152
Os01g0296900	Hypothetical conserved gene	0	1	4.20149	1	-3.79421	1	0	1
Os01g0297200	ATPase, AAA-type, core domain containing protein	-3.43315	0.113725	14.1205	2.55987e-08	-6.74847	0.00132399	10.8052	1.78407e-05
Os01g0297700	Protein of unknown function DUF6, transmembrane domain containing protein	-3.63599	0.0056015	-0.393655	0.850211	1.98009	0.190738	5.22243	3.87862e-05
Os01g0297950	Hypothetical protein	0	1	0	1	0	1	0	1
Os01g0298301	Hypothetical conserved gene	-3.1018	0.0112959	0.0377422	0.988272	-3.83365	0.00166128	-0.694109	0.620815
Os01g0298400	Myb transcription factor domain containing protein	-3.27182	0.0942632	10.2549	1.05055e-05	-5.83703	0.00165067	7.68974	0.00103418
Os01g0298500	Conserved hypothetical protein	2.18729	0.00372258	-0.549423	0.567245	1.0469	0.204454	-1.68982	0.02829
Os01g0299100	Conserved hypothetical protein	0.383612	0.623787	-0.99807	0.182983	1.5666	0.020644	0.184922	0.836863
Os01g0299150	Pentatricopeptide repeat domain containing protein	1.18901	0.787716	-1.10211	0.80096	-1.9348	0.620074	-4.22592	0.235669
Os01g0299200	Pentatricopeptide repeat domain containing protein	4.61108	0.013111	-1.88063	0.050886	-0.27473	0.832949	-6.76644	0.000138765
Os01g0299300	Hypothetical conserved gene	1.32881	0.304323	0.38127	0.822584	-1.62217	0.202191	-2.56972	0.031125
Os01g0299400	Sterile alpha motif homology domain containing protein	-1.85993	4.46969e-18	0.764827	0.00101642	-0.897815	8.3424e-05	1.72694	5.78834e-16
Os01g0299500	Conserved hypothetical protein	1.15573	0.0770073	-0.230649	0.807148	-0.0124369	0.993283	-1.39882	0.0283623
Os01g0299700	3'-5' exonuclease domain containing protein	0	1	0	1	0	1	0	1
Os01g0299801	Conserved hypothetical protein	0	1	0	1	0	1	0	1
Os01g0300000	3'-5' exonuclease domain containing protein	-6.69738	0.240403	5.52719	0.406628	-5.11985	0.426251	7.10473	0.210099
Os01g0300200	Similar to ATP-citrate lyase subunit B	2.88468	3.11359e-08	-1.08139	0.0792549	1.36935	0.0183529	-2.59672	7.24949e-07
Os01g0300400	Hypothetical conserved gene	6.29592	0.0141373	-0.563757	0.855412	-0.162908	0.960534	-7.02259	0.00551267
Os01g0300600	Similar to carbohydrate binding	1.43262	3.58328e-05	-0.280048	0.54746	0.177725	0.709099	-1.53494	8.05607e-06
Os01g0300900	Galactose oxidase/kelch, beta-propeller domain containing protein	2.62273	0.00890362	-2.01386	0.0692482	1.38552	0.228355	-3.25107	0.000908132
Os01g0301000	Pentatricopeptide repeat domain containing protein	0.0292988	0.962304	0.343458	0.272432	-1.06598	4.24428e-05	-0.751821	0.00743222
Os01g0301100	Conserved hypothetical protein	-3.42388	0.0041115	1.7622	0.207262	-1.68586	0.222038	3.50022	0.0027982
Os01g0301300	Hypothetical protein	-3.59646	3.52036e-10	0.986349	0.160236	-1.6694	0.00889367	2.91341	3.64116e-07
Os01g0301500	Pentatricopeptide repeat domain containing protein	2.6762	0.0156088	0.387961	0.739792	1.48195	0.0857563	-0.806294	0.535169
Os01g0301700	Tetratricopeptide-like helical domain containing protein	0.824798	0.0640762	-0.6203	0.151007	0.0545884	0.925666	-1.39051	0.000888068
Os01g0301900	Protein of unknown function DUF247, plant domain containing protein	2.51119	1	1.73429	1	-0.316347	1	-1.09325	0.822011
Os01g0302000	Hypothetical conserved gene	1.2752	0.593107	-1.21511	0.662955	1.05006	0.697333	-1.44025	0.540286
Os01g0302100	Conserved hypothetical protein	3.6435	4.25728e-07	0	1	11.4601	7.55519e-12	8.42669	8.23457e-07
Os01g0302250	Conserved hypothetical protein	3.51081	0.0951535	1.87035	0.16604	-2.88171	0.0229751	-4.52217	0.0251241
Os01g0302500	Knotted1-type homeobox protein OSH6	1.28221	0.0033965	0.815505	0.0472111	-1.20252	0.00176371	-1.66922	8.21402e-05
Os01g0302800	Conserved hypothetical protein	-2.06629	0.0124125	0.253034	0.844342	-0.636314	0.540779	1.68301	0.0452692
Os01g0302900	Conserved hypothetical protein	-1.25413	0.276874	0.585093	0.634979	-1.88077	0.068955	-0.0415439	0.999528
Os01g0303000	Similar to CP12 (Fragment)	-2.64977	0.161243	-0.71189	0.789247	-1.13161	0.626193	0.806269	0.716368
Os01g0303100	Similar to Chitinase precursor (EC 3.2.1.17)	-1.77113	0.128804	-0.113032	0.953488	-0.258557	0.874826	1.39954	0.241958
Os01g0303200	Conserved hypothetical protein	1.37367	4.09238e-11	-1.69304	5.84503e-18	1.70654	3.70404e-18	-1.36016	5.68034e-11
Os01g0303300	Similar to Stress-inducible membrane pore protein	-11.8647	3.30508e-46	-0.070348	0.958011	-3.63745	9.87383e-05	8.15689	5.47317e-35
Os01g0303401	Hypothetical gene	0	1	0	1	0	1	0	1
Os01g0303600	Zinc finger, RING/FYVE/PHD-type domain containing protein	-1.11305	0.0777129	0.801453	0.26742	-0.876851	0.204454	1.03765	0.100994
Os01g0303800	UspA domain containing protein	-0.511404	0.603504	-1.21012	0.218718	1.59502	0.0800419	0.896297	0.325266
Os01g0304000	Similar to Ribosomal protein L29	-3.07625	2.50917e-09	0.736633	0.264456	-1.1514	0.0531507	2.66148	3.09036e-07
Os01g0304050	Non-protein coding transcript	0.956061	0.0656663	0.300918	0.610851	0.114172	0.858125	-0.540972	0.328198
Os01g0304100	Similar to Cation chloride cotransporter	0	1	0	1	0	1	0	1
Os01g0304200	Similar to Transcription factor PCF7	-5.69737	0.343877	7.11415	0.273008	-6.70679	0.287573	6.10473	0.30575
Os01g0304300	Similar to predicted protein	1.37147	0.00256383	-1.16647	0.0158616	1.66269	0.000258199	-0.875247	0.0648158
Os01g0304400	Conserved hypothetical protein	-5.2548	0.000327278	6.25435	2.07824e-05	-5.84712	7.04503e-05	5.66203	9.37623e-05
Os01g0304500	Hypothetical conserved gene	-2.5577	0.0061795	2.3881	0.00998939	-2.81014	0.00232704	2.13566	0.0202706
Os01g0305200	Lg106-like family protein	-2.26971	8.60758e-06	0.462061	0.508004	0.11306	0.886828	2.84483	1.3706e-08
Os01g0305300	Non-protein coding transcript	0	1	0	1	0	1	0	1
Os01g0305900	Similar to R2R3 Myb transcription factor MYB-IF35	-1.59439	0.0733059	0.522067	0.662187	0.418737	0.720443	2.5352	0.00278899
Os01g0306100	Plant specific eukaryotic initiation factor 4B family protein	-0.864239	0.659779	2.79671	0.116323	-2.89952	0.0940658	0.761427	0.702369
Os01g0306200	Protein of unknown function DUF3511 domain containing protein	-2.40911	0.162946	3.28751	0.068851	-4.13192	0.0156531	1.5647	0.388949
Os01g0306400	Hypothetical conserved gene	-9.28761	5.06764e-19	0.849229	0.584345	-1.04152	0.479594	9.09532	2.15858e-19
Os01g0306800	Conserved hypothetical protein	2.34663	0.00166092	-0.952347	0.295581	1.45597	0.0767461	-1.843	0.0154755
Os01g0306900	Protein of unknown function DUF789 family protein	-0.243533	0.757108	0.58548	0.449672	-1.21042	0.0669201	-0.381407	0.60314
Os01g0307500	Na<sup>+</sup> transporter, A member of HKT (high-affinity K<sup>+</sup> transporter)-type transporters, Regulation of K<sup>+</sup>/Na<sup>+</sup> homeostasis, Salt toleranc	5.46814	0.00100802	4.38911	0.00467707	-3.54766	0.024581	-4.62668	0.00598602
Os01g0307562	Similar to JD1	-3.79938	0.00529709	-0.420344	0.843647	-0.926109	0.602265	2.45293	0.0807513
Os01g0307624	Conserved hypothetical protein	-4.25501	0.00238983	4.83301	9.92297e-05	-5.42623	6.41427e-05	3.66179	0.00431148
Os01g0307686	Similar to embryonic abundant protein-like	-0.545678	0.524942	2.68192	0.000161591	-1.85079	0.0118545	1.37681	0.0731614
Os01g0307750	Hypothetical gene	0	1	1.74071	1	-3.72515	1	0.270301	1
Os01g0308200	Hypothetical protein	-4.69748	0.239624	2.62115	0.529687	-6.96876	0.0705746	0.349864	0.960329
Os01g0308300	NB-ARC domain containing protein	0	1	0	1	0	1	0	1
Os01g0308600	Conserved hypothetical protein	-2.26757	0.328962	-0.571059	0.864549	0.513426	0.86893	2.20994	0.341499
Os01g0308700	Similar to H0315A08.1 protein	0	1	6.01359	1	-5.60628	1	0	1
Os01g0309100	Similar to anther-specific protein SF18	-5.55621	7.43901e-08	0.0405873	0.986678	-0.436317	0.77543	5.16048	6.22079e-07
Os01g0309451	Hypothetical gene	0	1	1.36789	0.298303	-9.51052	5.82469e-07	-5.88779	0.00221672
Os01g0309800	Similar to Hydrogenase expression/formation protein hypB	-1.49323	0.187926	2.34684	0.0394761	-4.05552	0.000106858	-0.21545	0.891555
Os01g0309900	Lipase, class 3 family protein	-2.10421	0.000301327	0.491588	0.533189	-0.450313	0.55299	2.14549	0.000212737
Os01g0309966	Hypothetical protein	0	1	0	1	0	1	0	1
Os01g0310032	Similar to Cold-regulated protein	-0.668737	0.786795	0.613967	0.824978	0.0287473	0.995607	1.31145	0.55805
Os01g0310100	Similar to PLDP1 (PHOSPHOLIPASE D P1); phospholipase D	0.843463	0.220401	-0.601888	0.463821	1.23596	0.0770092	-0.209393	0.805534
Os01g0310500	Protein kinase, catalytic domain domain containing protein	3.74161	3.26793e-08	-2.4565	0.000546841	2.38575	0.000736477	-3.81236	1.62766e-08
Os01g0310550	Non-protein coding transcript	0	1	2.4821	1	-6.12138	1	-1.38459	0.857386
Os01g0310600	Non-protein coding transcript	3.51096	0.119971	1.46543	0.41227	-1.3697	0.430019	-3.41523	0.130012
Os01g0310700	Non-protein coding transcript	-3.45489	0.0491449	1.45974	0.499975	-5.25326	0.00250397	-0.338634	0.892977
Os01g0310800	Similar to Pto kinase interactor 1	3.50047	9.27645e-08	-1.33838	0.0679447	1.489	0.0348783	-3.34985	3.30973e-07
Os01g0311100	Similar to RING-H2 finger protein ATL2L	1.19517	0.453893	2.68608	0.0739274	-1.93329	0.211251	-0.442387	0.814403
Os01g0311300	Similar to Sorbitol transporter	1.07817	0.707305	6.90332	0.0230245	2.60155	0.341879	8.42669	0.00247824
Os01g0311400	Zinc finger, RING/FYVE/PHD-type domain containing protein	-1.73917	0.0208593	1.55535	0.0582307	-0.745195	0.40578	2.54932	0.000447356
Os01g0311500	Similar to PHS1 (PROPYZAMIDE-HYPERSENSITIVE 1); phosphoprotein phosphatase/ protein tyrosine/serine/threonine phosphatase	1.75539	4.75797e-08	-0.636807	0.0850644	0.767003	0.028853	-1.6252	4.67202e-07
Os01g0311600	Sulfotransferase family protein	2.1575	0.00599848	-1.21813	0.095346	0.897851	0.231821	-2.47778	0.00128523
Os01g0311700	Pectinesterase inhibitor domain containing protein	-5.29459	0.00133967	2.40271	0.226671	-7.50617	5.26939e-06	0.191131	0.953382
Os01g0311800	Similar to Pectin methylesterase 8 (Fragment)	2.09152	8.19016e-05	-0.379812	0.536719	0.894585	0.080126	-1.57674	0.00367295
Os01g0312500	Similar to Pectinesterase	2.87238	0.16617	-2.66526	0.239648	1.54415	0.518476	-3.99348	0.0452557
Os01g0312600	Hypothetical protein	0	1	0	1	0	1	0	1
Os01g0312800	Similar to CEL4=CELLULASE 4 (Fragment)	4.35872	0.018132	-1.94599	0.0300896	-0.213818	0.86698	-6.51853	0.000201671
Os01g0313050	Hypothetical protein	0	1	0	1	0	1	0	1
Os01g0313300	Similar to EREBP-3 protein (Fragment)	-6.8911	2.17104e-10	1.64924	0.231605	-2.44737	0.0515558	6.09296	2.25886e-08
Os01g0313600	Conserved hypothetical protein	3.05994	2.58358e-09	-3.51721	5.42899e-08	6.45345	3.07397e-26	-0.123697	0.879533
Os01g0314000	Protein of unknown function DUF3615 domain containing protein	-0.197186	0.696093	0.0659091	0.915209	-0.499896	0.251956	-0.236802	0.626194
Os01g0314100	Catalytic domain of components of various dehydrogenase complexes containing protein	0.00666902	1	-0.0604696	0.938077	1.47481	0.00140943	1.40767	0.00160895
Os01g0314300	Uncharacterized domain 2 containing protein	-1.05027	0.00103507	0.246188	0.572002	-0.0941879	0.842633	1.20227	0.000137023
Os01g0314600	Similar to Cytochrome c oxidoreductase	0	1	0	1	0	1	0	1
Os01g0314800	Late embryogenesis abundant protein 3 family protein	-4.05812	2.78945e-07	3.96179	1.26625e-06	-1.94182	0.028853	6.07809	2.97592e-15
Os01g0315600	Similar to Monoglyceride lipase	2.82633	0.00054089	-2.59509	0.000642363	2.19756	0.00438447	-3.22386	6.11723e-05
Os01g0315700	Similar to Monoglyceride lipase	0.842868	0.745152	-1.93197	0.461953	1.1163	0.681346	-1.65854	0.476858
Os01g0315800	UDP-glucuronic acid decarboxylase (EC 4.1.1.35)	-0.831924	0.000116499	0.719473	0.00125434	-0.451632	0.0557027	1.09977	1.74382e-07
Os01g0315850	Hypothetical protein	0	1	0	1	0	1	0	1
Os01g0316001	Hypothetical conserved gene	0	1	6.17139	1	-5.76408	1	0	1
Os01g0316100	FAD dependent oxidoreductase family protein	-1.2636	0.360865	2.61047	0.0321452	-3.90108	0.000866714	-0.0270064	1
Os01g0316500	Conserved hypothetical protein	-2.18721	0.000728391	0.545805	0.530916	-0.676882	0.396281	2.05614	0.00151511
Os01g0316600	Similar to pre-mRNA-splicing factor SF2	1.32998	0.117947	1.47016	0.110495	0.0415946	0.976106	0.181774	0.878478
Os01g0316800	Similar to Deleted in split hand/splt foot protein (Fragment)	-1.70556	0.00262888	0.795132	0.245639	-0.692292	0.304859	1.8084	0.00129015
Os01g0316900	Conserved hypothetical protein	-0.284519	0.286762	-0.775218	0.00142479	0.800817	0.000869377	0.310118	0.239175
Os01g0317125	Hypothetical protein	0	1	0	1	0	1	0	1
Os01g0317500	Similar to esterase/lipase/thioesterase family protein	2.05897	0.00139544	-3.07055	2.75847e-07	2.56043	2.55648e-05	-2.56909	4.43469e-05
Os01g0317800	Alpha/beta hydrolase family protein	-0.592833	0.581203	-0.453232	0.729571	-0.143703	0.918636	-0.00410119	1
Os01g0318000	Similar to esterase/lipase/thioesterase family protein	-2.25388	0.434311	1.89401	0.527186	-6.85082	0.00619199	-2.70293	0.307611
Os01g0318201	Non-protein coding transcript	-1.51657	0.440787	0.80354	0.762949	0.926289	0.695258	3.2464	0.080339
Os01g0318202	Hypothetical gene	-3.55429	1.4189e-05	-1.25824	0.216027	0.642367	0.556937	2.93842	0.000377268
Os01g0318400	Conserved hypothetical protein	0	1	0	1	0	1	0	1
Os01g0318600	Hypothetical protein	1.56006	0.00475452	-0.595216	0.261532	0.870294	0.0724926	-1.28498	0.021792
Os01g0318700	Similar to ABC1 protein (Fragment)	0	1	2.91255	1	-2.50528	1	0	1
Os01g0319000	Similar to Pectin acetylesterase (Fragment)	7.20859	4.32286e-05	-3.77393	0.000319743	5.04226	5.1888e-07	-5.94027	0.000901712
Os01g0319066	Hypothetical protein	0	1	0	1	0	1	0	1
Os01g0319200	Hypothetical conserved gene	-3.25468	0.00533959	-1.23304	0.389969	-0.203781	0.915154	1.81786	0.102207
Os01g0319400	Protein of unknown function DUF247, plant domain containing protein	4.59456	0.0414152	0.122294	0.975504	1.18632	0.662079	-3.28595	0.159577
Os01g0320400	Conserved hypothetical protein	0	1	3.90532	1	-3.49804	1	0	1
Os01g0320700	Hypothetical protein	0	1	0	1	0	1	0	1
Os01g0321300	Similar to Protein translocase subunit secA	3.68438	5.25069e-27	-1.6699	1.00239e-06	2.09473	3.13172e-10	-3.25956	2.65508e-21
Os01g0321500	Hypothetical protein	-6.69744	0.209117	2.0099	1	-1.60261	1	7.10473	0.180003
Os01g0321700	Similar to predicted protein	-0.324562	0.589135	-0.375497	0.58052	0.222617	0.750285	0.171681	0.797932
Os01g0321800	Gas vesicle protein GvpC repeat containing protein	0.125878	0.763644	0.160923	0.717472	-0.184124	0.653809	-0.14908	0.712534
Os01g0321900	Hypothetical conserved gene	5.0962	0.0208143	1.52129	0.42581	0.481507	0.818854	-3.0934	0.188253
Os01g0322300	Similar to soluble inorganic pyrophosphatase	-6.1624	1.85701e-08	-0.985561	0.497173	-0.765358	0.662899	4.41148	3.32683e-07
Os01g0322700	Non-protein coding transcript	2.18772	0.293508	-3.46074	3.73604e-05	-2.1814	0.047279	-7.82986	6.24079e-06
Os01g0322800	WD40 repeat-like domain containing protein	-0.0564227	0.952326	0.354639	0.582549	-0.235078	0.719393	0.175984	0.781188
Os01g0323000	Similar to Ser Thr specific protein kinase-like protein	1.75561	0.0679937	-2.43732	0.0136779	2.969	0.00175688	-1.22393	0.222015
Os01g0323100	Similar to Pto kinase interactor 1	-2.18803	0.221438	1.43568	0.509744	-4.53491	0.00891537	-0.911194	0.651191
Os01g0323300	RNA-binding, CRM domain domain containing protein	3.92355	1.35395e-09	-1.63373	2.02324e-05	0.771742	0.0698152	-4.78554	5.59754e-14
Os01g0323500	Conserved hypothetical protein	2.77425	1	-0.382951	1	3.42554	1	0.268339	1
Os01g0323600	Similar to S-adenosylmethionine synthase 2	1.83588	0.00677212	0.314345	0.72941	0.232085	0.793885	-1.28945	0.0656841
Os01g0323775	Hypothetical protein	0	1	0	1	0	1	0	1
Os01g0323950	Similar to Glycine-rich protein 2b	-7.28249	0.000903204	0.144954	0.955576	-8.18453	0.000197049	-0.757085	0.688539
Os01g0324400	Hypothetical conserved gene	-1.45232	0.0104125	0.747053	0.264581	-0.0270674	0.977315	2.17231	8.19593e-05
Os01g0326000	Similar to Peroxidase (Fragment)	-4.62028	6.84836e-05	-0.255954	0.896242	-0.841606	0.585411	3.52272	0.00289853
Os01g0326100	Similar to Peroxidase component PR-2 and/or 4 (Fragment)	0	1	7.49288	0.247858	-7.08556	0.26153	0	1
Os01g0326300	Haem peroxidase, plant/fungal/bacterial family protein	-5.92698	1.9724e-14	-1.82276	0.513753	5.24018	0.00574693	9.3444	1.78032e-13
Os01g0327000	Similar to Class III peroxidase 14	3.33685	1.20057e-12	-1.14919	0.00240641	1.856	1.59957e-07	-2.63005	3.44311e-08
Os01g0327100	Haem peroxidase family protein	-2.06786	0.0248685	2.92664	0.00151669	-2.55488	0.00602081	2.43961	0.00694557
Os01g0327250	Hypothetical protein	0	1	0	1	0	1	0	1
Os01g0327400	Similar to Peroxidase (Fragment)	2.52555	2.82248e-08	-0.0929678	0.900787	0.801242	0.111862	-1.81728	9.47412e-05
Os01g0327500	Conserved hypothetical protein	-2.78916	0.0842701	1.11281	0.595792	-2.39893	0.174835	1.50304	0.386467
Os01g0327600	Conserved hypothetical protein	2.00198	0.0349634	-0.334834	0.811496	0.463915	0.710936	-1.87289	0.0493749
Os01g0327900	Hypothetical conserved gene	0.598661	0.0382253	0.12761	0.720368	-0.508051	0.0623751	-0.979101	0.00033152
Os01g0328300	Similar to cDNA clone:J033084P10, full insert sequence	2.88667	0.000393794	-2.0999	0.00893949	0.257772	0.812537	-4.7288	1.43766e-09
Os01g0328400	Ubiquitin	-3.41835	2.95352e-09	0.508959	0.528618	-1.01703	0.140666	2.91027	5.56234e-07
Os01g0328500	Bucentaur or craniofacial development family protein	-1.3205	0.00483745	0.666374	0.231237	-0.753441	0.154726	1.23343	0.0085545
Os01g0328600	Similar to cyclase/dehydrase	0.807506	0.16952	0.966901	0.120817	0.0667698	0.938327	0.226164	0.747682
Os01g0328700	FAD-dependent pyridine nucleotide-disulphide oxidoreductase domain containing protein	-0.454277	0.547603	0.176901	0.863047	0.297111	0.73756	0.928289	0.177473
Os01g0328900	Glycosyl transferase, family 31 domain containing protein	1.82568	6.30632e-08	-1.14512	0.000240609	0.691504	0.0379309	-2.2793	5.65055e-12
Os01g0329000	Phospholipid/glycerol acyltransferase domain containing protein	-4.69748	0.187829	-1.22994	0.755628	-6.44815	0.0598503	-2.9806	0.357541
Os01g0329075	Hypothetical protein	0	1	0	1	0	1	0	1
Os01g0329150	Non-protein coding transcript	0	1	0	1	0	1	0	1
Os01g0329300	Pectin lyase fold domain containing protein	-2.25409	1	-2.83317	1	3.24063	1	2.66156	0.283674
Os01g0329350	Hypothetical protein	0	1	0	1	0	1	0	1
Os01g0329400	Mitochondrial substrate carrier family protein	-1.36197	2.59875e-09	0.584304	0.0242314	-0.379231	0.165115	1.56704	4.15381e-12
Os01g0329800	YT521-B-like protein family protein	-1.84964	0.0015626	0.777111	0.27969	0.0775447	0.933649	2.70429	1.75568e-06
Os01g0329900	Similar to Lipase homolog (Fragment)	4.862	8.25945e-08	-1.84498	0.0787028	2.48312	0.0113881	-4.22387	3.86183e-06
Os01g0330001	Non-protein coding transcript	0	1	0	1	0	1	0	1
Os01g0330100	Similar to Alpha-L-fucosidase 2	-1.65091	0.029708	-2.45651	0.00146741	2.14062	0.00599049	1.33502	0.0846747
Os01g0330200	Peptidase C1A, papain family protein	0	1	8.8788	0.00182772	-13.2266	2.41917e-05	-2.09297	0.581726
Os01g0330650	Hypothetical gene	0	1	9.34753	0.133784	-8.94018	0.143035	0	1
Os01g0331100	Similar to Alpha-L-fucosidase 2	-1.64059	5.18629e-05	1.64409	8.23788e-05	-1.16832	0.00693557	2.11637	9.74059e-08
Os01g0331500	Non-protein coding transcript	0	1	0	1	0	1	0	1
Os01g0331900	Protein of unknown function DUF846, eukaryotic family protein	-0.510829	0.0805975	-0.401158	0.225975	0.64007	0.0317279	0.749741	0.00741767
Os01g0332002	Non-protein coding transcript	0	1	-1.85307	1	-2.50522	1	-2.10357	1
Os01g0332100	Similar to Neutral invertase-like protein (Fragment)	-3.44564	1.20221e-06	2.12573	0.00649921	-2.15682	0.00510589	3.41455	1.40528e-06
Os01g0332150	Hypothetical protein	0	1	0	1	0	1	0	1
Os01g0332200	GA 2-oxidase2, GA metabolis	-4.27763	3.35244e-28	-1.23676	0.0132011	0.875863	0.100696	3.91673	2.87478e-25
Os01g0332500	Similar to Serine carboxypeptidase II-like protein	-0.0254961	1	-0.0958279	0.941482	0.717956	0.437978	0.647624	0.471751
Os01g0332700	Similar to predicted protein	0	1	0	1	0	1	0	1
Os01g0332800	Similar to Serine carboxypeptidase II-like protein	1.34182	0.0315004	-0.702375	0.229966	0.421352	0.496686	-1.62284	0.00741288
Os01g0332900	Similar to immediate-early protein RSP40	-0.701784	0.0155968	-0.120031	0.777245	-0.305404	0.374567	0.276349	0.390732
Os01g0333001	Non-protein coding transcript	-0.211099	0.866618	-0.0341752	0.984125	-0.360801	0.746722	-0.183877	0.887945
Os01g0333600	Protein of unknown function DUF594 domain containing protein	9.14783	0.00147498	-2.40847	0.437681	1.4447	0.651972	-10.1116	0.000374376
Os01g0335600	Conserved hypothetical protein	-4.10142	0.0462004	2.70975	0.249647	-6.51722	0.00136034	0.293952	0.92976
Os01g0335700	NB-ARC domain containing protein	-1.61343	0.0290708	0.528649	0.587769	-0.663594	0.458303	1.47849	0.0465809
Os01g0336300	Hypothetical conserved gene	0	1	-0.221237	1	-4.8151	1	-2.78165	0.675339
Os01g0337160	Conserved hypothetical protein	0	1	0	1	0	1	0	1
Os01g0337180	Hypothetical gene	0	1	0	1	0	1	0	1
Os01g0337100	Similar to Sesquiterpene synthase	0	1	8.35754	0.18912	-7.9502	0.201065	0	1
Os01g0337500	Similar to H+-pyrophosphatase (Fragment)	0.989443	0.164464	2.18467	3.7387e-05	-2.21207	3.01373e-05	-1.01685	0.149199
Os01g0337600	Similar to predicted protein	1.43517	0.0471804	-0.390511	0.695095	0.586227	0.504952	-1.23945	0.0910061
Os01g0337700	Conserved hypothetical protein	2.6559	0.00660125	0.814694	0.482098	-0.885781	0.414914	-2.72699	0.00499245
Os01g0337900	Similar to Dihydrolipoamide dehydrogenase	0.312757	0.300669	-0.419337	0.184637	0.404538	0.190163	-0.327556	0.274895
Os01g0338000	Similar to GTP-binding protein SAR1A	0.959924	0.0606519	-0.436034	0.499103	0.610236	0.292744	-0.785722	0.132471
Os01g0338150	Hypothetical gene	-1.25582	0.00777141	0.691276	0.209767	-0.577632	0.291323	1.36947	0.00325537
Os01g0338100	Similar to Transcription initiation factor IID, 18kD subunit family protein	0	1	0	1	0	1	0	1
Os01g0338200	Mov34/MPN/PAD-1 family protein	1.61607	0.000369098	-0.439372	0.458232	1.05316	0.0321206	-1.00228	0.0341733
Os01g0338401	Hypothetical gene	0	1	5.06065	1	-4.65336	1	0	1
Os01g0338600	Similar to cysteine sulfinate desulfinase/cysteine desulfurase and related enzymes	0.320146	0.235888	0.147249	0.65283	0.292959	0.290763	0.120061	0.697461
Os01g0339001	Non-protein coding transcript	0	1	0	1	0	1	0	1
Os01g0339400	Conserved hypothetical protein	-2.69157	0.0201172	0.0282264	0.992399	-0.853991	0.556923	1.86581	0.116753
Os01g0339500	Similar to No apical meristem protein	2.65055	0.0158592	0.564325	0.697213	-0.922137	0.465638	-3.00836	0.00541774
Os01g0339600	Proteasome assembly chaperone 3 domain containing protein	7.21441	0.000204236	-1.14589	0.441135	0.969757	0.505259	-7.39054	0.000130591
Os01g0339851	Conserved hypothetical protein	0	1	0	1	0	1	0	1
Os01g0339900	Thioredoxin domain 2 containing protein	2.29424	3.49004e-10	-2.02315	2.61062e-11	2.09012	5.5282e-12	-2.22727	1.04773e-09
Os01g0339950	Non-protein coding transcript	0	1	3.19524	1	-2.78797	1	0	1
Os01g0340100	Transcription factor, MADS-box domain containing protein	-9.69748	0.015853	0	1	0	1	10.1047	0.011385
Os01g0340400	Transcription factor, MADS-box domain containing protein	0	1	0	1	0	1	0	1
Os01g0340600	Conserved hypothetical protein	-2.25473	0.224422	-0.11632	0.962998	-2.17376	0.232169	-0.0353575	1
Os01g0340801	Non-protein coding transcript	0	1	5.01166	1	-4.60437	1	0	1
Os01g0341000	Conserved hypothetical protein	0.643114	0.183823	0.496181	0.35896	0.204735	0.730949	0.0578028	0.944484
Os01g0341200	Tubulin, conserved site domain containing protein	-1.19982	0.123173	1.36229	0.103877	-0.341416	0.735349	2.22069	0.00239417
Os01g0341300	Conserved hypothetical protein	-4.14767	0.036177	1.72631	0.494174	-6.23845	0.0016169	-0.364466	0.90248
Os01g0341750	Hypothetical protein	-6.6975	0.043243	9.08057	0.00672283	-8.6733	0.0091655	7.10477	0.0304966
Os01g0342500	Hypothetical conserved gene	-3.99675	7.46066e-09	0.581472	0.557171	-0.270123	0.797562	4.3081	3.39569e-10
Os01g0342750	Hypothetical conserved gene	2.81281	0.14585	3.80329	0.0325151	-3.5616	0.043615	-2.57112	0.188144
Os01g0342800	Similar to UPF0631 protein	-1.51338	0.130521	1.31629	0.241666	-1.68829	0.107555	1.14138	0.268848
Os01g0342900	Similar to Adenosine monophosphate binding protein 1 AMPBP1	-2.83885	0.310531	2.10051	1	-0.654968	1	4.28439	0.128566
Os01g0343001	Hypothetical gene	0	1	0	1	0	1	0	1
Os01g0343100	Protein of unknown function DUF594 family protein	0	1	4.20149	1	-3.79421	1	0	1
Os01g0343200	Similar to Importin alpha-1b subunit	1.40692	6.25946e-05	-0.953212	0.00950995	0.688786	0.0707021	-1.67134	1.31026e-06
Os01g0343300	Zinc finger, NHR/GATA-type domain containing protein	-2.31397	8.57213e-12	0.166421	0.756712	0.576437	0.164623	3.05683	6.14431e-20
Os01g0343350	Hypothetical protein	0	1	0	1	0	1	0	1
Os01g0343400	Conserved hypothetical protein	0	1	5.52739	1	-5.12009	1	0	1
Os01g0343500	Similar to TPR repeat	7.1645	0.000257031	-0.79555	0.626198	1.29716	0.363802	-6.66288	0.000705435
Os01g0343780	Hypothetical gene	0	1	0	1	0	1	0	1
Os01g0344620	Hypothetical gene	0	1	0	1	0	1	0	1
Os01g0346400	Conserved hypothetical protein	0	1	0	1	0	1	0	1
Os01g0346250	Conserved hypothetical protein	-2.25506	0.0464103	0.428164	0.695195	-4.16664	8.97617e-06	-1.48342	0.139486
Os01g0346600	Conserved hypothetical protein	3.77374	0.0546058	0.479546	0.722941	-3.75438	0.000157567	-7.04857	0.000105178
Os01g0346700	Conserved hypothetical protein	-2.37636	0.000122156	1.75532	0.00914659	-1.19006	0.090828	2.94162	1.26073e-06
Os01g0347000	Similar to PROPYZAMIDE-HTPERSENSITIVE 1	0.142034	0.723003	0.196032	0.628824	0.142688	0.724235	0.196686	0.60662
Os01g0347100	Protein of unknown function DUF1399 family protein	1.05625	0.327221	1.1388	0.343058	-0.258153	0.85685	-0.175597	0.908053
Os01g0347150	Non-protein coding transcript	0	1	0	1	0	1	0	1
Os01g0347200	Conserved hypothetical protein	-0.00550696	1	2.68793	0.0149308	-4.02636	0.000120005	-1.33292	0.27136
Os01g0347300	Conserved hypothetical protein	0.553924	0.835017	9.08988	0.000172652	-2.43119	0.240629	6.10477	0.0165136
Os01g0347500	Similar to Papain-like cysteine proteinase (Fragment)	2.18923	1	0	1	4.24125	1	0	1
Os01g0347600	Ervatamin B (EC 3.4.22.-) (ERV-B)	2.49809	0.497318	6.10864	0.0608659	-3.43254	0.288583	0.177998	0.992565
Os01g0348000	Similar to Papain-like cysteine proteinase (Fragment)	1.18921	1	0	1	3.24122	1	0	1
Os01g0348600	Similar to MFP2 (Fatty acid multifunctional protein) (AtMFP2)	1.98264	3.80938e-20	-1.15068	3.1112e-07	1.60459	1.71671e-13	-1.52872	2.53283e-12
Os01g0348700	Similar to 60S ribosomal protein L23a (L25)	-2.66387	8.47669e-14	0.904925	0.0300526	-1.18614	0.00265251	2.38266	3.07255e-11
Os01g0348800	Similar to Salt-stress induced protein (Salt protein)	-4.83989	0.0178486	-2.15837	0.303493	-2.08148	0.403733	0.600044	0.784391
Os01g0348900	Jacalin-related mannose-binding lectin, Salinity toleranc	1.60355	0.0115866	-4.95188	1.2726e-16	8.0771	1.41333e-43	1.52167	0.0168822
Os01g0349000	Conserved hypothetical protein	0	1	0	1	0	1	0	1
Os01g0349400	Similar to Serine/threonine protein phosphatase PP1 (EC 3.1.3.16) (Fragment)	-0.439807	0.152921	-0.0554375	0.9064	0.00581506	0.993146	0.390185	0.210395
Os01g0349600	Hypothetical protein	2.18922	1	-0.510655	1	1.91845	1	-0.781426	1
Os01g0349800	Similar to Cytochrome P450	-1.55767	0.119459	1.39212	0.140317	-3.35396	0.000107209	-0.404172	0.721567
Os01g0350000	Transferase family protein	6.2275	0.0196814	2.48756	0.33164	-1.1194	0.687765	-4.85934	0.0756695
Os01g0350100	Hypothetical protein	-0.885799	0.491462	0.470148	0.772012	-0.818507	0.558588	0.53744	0.696516
Os01g0350300	Disease resistance protein domain containing protein	0.473335	0.837261	-3.59977	0.0526811	1.90915	0.341346	-2.16396	0.237123
Os01g0350500	Similar to H0124B04.7 protein	0	1	7.17208	1	-6.76476	1	0	1
Os01g0350900	Similar to VIP2 protein	-3.03782	1.13863e-39	-0.432585	0.143065	0.713216	0.00739092	3.31845	2.37767e-47
Os01g0351100	Similar to Poly	3.91376	7.7429e-06	-2.42124	4.17374e-09	1.03429	0.0256984	-5.3007	4.79438e-10
Os01g0351200	Similar to Poly	0.676859	0.469327	-0.407829	0.72449	1.08808	0.242087	0.00339477	1
Os01g0351300	Exocyst complex subunit Sec15-like family protein	0.565261	0.0656647	-0.395524	0.258092	0.610417	0.0536372	-0.350367	0.27964
Os01g0351500	Plant disease resistance response protein domain containing protein	0	1	0	1	0	1	0	1
Os01g0351800	2OG-Fe(II) oxygenase domain containing protein	1.01996	0.116079	-0.148052	0.872059	-0.105288	0.904448	-1.2733	0.0433167
Os01g0352100	2OG-Fe(II) oxygenase domain containing protein	-5.69754	0.0154272	-0.858811	0.691948	-5.68489	0.0152774	-0.846163	0.682609
Os01g0352200	Hypothetical protein	0	1	0	1	0	1	0	1
Os01g0352751	Non-protein coding transcript	0	1	0	1	0	1	0	1
Os01g0353400	Similar to Glutathione S-transferase GST 8 (EC 2.5.1.18)	0	1	0	1	0	1	0	1
Os01g0353501	Hypothetical protein	0	1	0	1	0	1	0	1
Os01g0353600	Similar to AP-3 complex subunit sigma-2	0	1	2.00883	1	-1.60157	1	0	1
Os01g0353633	Similar to OSIGBa0157K09-H0214G12.6 protein	0	1	0	1	0	1	0	1
Os01g0353900	Similar to cDNA clone:J023055K12, full insert sequence	1.18926	1	6.01358	1	-2.16226	1	0	1
Os01g0354175	Hypothetical protein	0	1	0	1	0	1	0	1
Os01g0354200	Similar to Sterol C-14 reductase	2.52355	0.00568222	-0.176691	0.900787	0.230689	0.855522	-2.46955	0.00668733
Os01g0354450	Similar to ATP binding protein	0	1	0	1	0	1	0	1
Os01g0354700	Pre-mRNA cleavage complex II Clp1 domain containing protein	0.185714	0.79464	-0.628052	0.347697	1.7242	0.00171513	0.910431	0.112135
Os01g0355100	Pentatricopeptide repeat domain containing protein	0.588088	0.545017	-0.332796	0.772117	1.33552	0.120113	0.414636	0.687132
Os01g0355175	Hypothetical protein	0	1	0	1	0	1	0	1
Os01g0355250	Similar to Salt stress-induced protein	0	1	0	1	0	1	0	1
Os01g0355400	Similar to BPM3; protein binding	0	1	0	1	0	1	0	1
Os01g0355500	Hypothetical conserved gene	0.859317	0.259536	0.231969	0.830669	-0.00931595	0.996853	-0.636664	0.421208
Os01g0355600	Galactose-binding like domain containing protein	1.41615	3.4638e-05	-0.329462	0.466264	0.532248	0.182636	-1.21337	0.000443994
Os01g0355700	NB-ARC domain containing protein	0	1	4.20149	1	-3.79421	1	0	1
Os01g0355800	Similar to Esterase PIR7A	0	1	7.54005	0.244634	-7.13272	0.25794	0	1
Os01g0355900	Peptidase C48, SUMO/Sentrin/Ubl1 family protein	0.000920215	1	0.495448	0.447954	-0.478073	0.444987	0.0164554	1
Os01g0356400	Similar to multidrug resistance protein ABC transporter family	2.03467	1.78423e-08	-0.188774	0.729768	0.709354	0.0902871	-1.51408	3.99211e-05
Os01g0356450	Non-protein coding transcript	0	1	0	1	0	1	0	1
Os01g0356500	Thiamin pyrophosphokinase, eukaryotic domain containing protein	-0.349797	0.347577	0.0110958	0.987838	-0.370836	0.33917	-0.00994332	1
Os01g0356800	Domain of unknown function DUF3406, chloroplast translocase domain containing protein	-16.5221	1.87711e-25	3.60114	5.56728e-06	-7.95388	3.29619e-06	12.1693	3.21232e-67
Os01g0356900	Similar to Extensin-like protein	-2.4684	0.284873	1.04466	0.731115	-5.31522	0.0169296	-1.80217	0.452128
Os01g0356951	Similar to Flavin monoxygenase-like protein floozy	-9.01949	5.7359e-07	1.06262	0.498578	-5.09822	0.0124724	4.98388	3.54636e-06
Os01g0357100	Ferredoxin-nitrite reductase, Nitrate reduction (assimilation), Determination of regeneration abilit	4.6797	0.112219	-2.2501	0.448573	1.11429	0.725166	-5.81551	0.0422935
Os01g0357150	Hypothetical protein	0	1	0	1	0	1	0	1
Os01g0357200	Sterol-binding domain containing protein	-0.671597	0.575761	-2.68836	0.0396701	3.68161	0.00251297	1.66485	0.12251
Os01g0357400	Similar to Alpha-amylase	0	1	0	1	0	1	0	1
Os01g0357500	Similar to Ferredoxin-nitrite reductase	0	1	0	1	0	1	0	1
Os01g0357800	Pentatricopeptide repeat domain containing protein	2.91448	0.000882561	-0.529264	0.669193	0.964831	0.36424	-2.47891	0.00517419
Os01g0357900	Similar to RALF	-0.508246	0.764689	1.54578	0.344501	-1.50178	0.340019	0.552241	0.74165
Os01g0358100	Rapid ALkalinization Factor family protein	0.151036	0.826682	0.495573	0.427357	-0.18317	0.791124	0.161367	0.814403
Os01g0358300	Tetratricopeptide-like helical domain containing protein	3.2263	0.000789119	-1.03716	0.380394	1.36695	0.208311	-2.89651	0.00273151
Os01g0358400	Similar to 40S ribosomal protein S4	-4.66545	4.76004e-11	3.01574	3.96218e-05	-3.47003	2.74425e-06	4.21116	1.21279e-09
Os01g0358551	Conserved hypothetical protein	0	1	0	1	0	1	0	1
Os01g0358700	Similar to Powdery mildew resistance protein PM3b	3.35204	0.185162	2.18778	0.289402	-2.86525	0.140011	-4.02951	0.1005
Os01g0358800	Similar to N-acetyltransferase	0	1	-4.41862	1	0	1	-2.36661	1
Os01g0358900	Similar to GDHB glutamate dehydrogenase	0	1	0	1	0	1	0	1
Os01g0359400	NB-ARC domain containing protein	11.1453	5.9943e-09	0.0386399	0.990135	7.11715	4.13916e-09	-3.98955	0.0587881
Os01g0359600	Disease resistance protein domain containing protein	8.91305	0.000437203	-4.36456	0.0513547	3.86666	0.0842612	-9.41095	0.000182322
Os01g0359800	Similar to NB-ARC domain containing protein	7.59471	0.00372297	-4.28645	0.0642037	2.42543	0.326287	-9.45573	0.00021815
Os01g0360100	Similar to Powdery mildew resistance protein pm3f (Fragment)	6.507	0.0101498	-4.15589	0.0546018	2.67727	0.238561	-7.98562	0.00124564
Os01g0360150	Hypothetical protein	0	1	0	1	0	1	0	1
Os01g0360200	Similar to Respiratory burst oxidase homolog	3.06977	7.08057e-09	-1.95533	0.000201359	2.01619	0.000107754	-3.00891	1.37149e-08
Os01g0360333	Hypothetical protein	0	1	0	1	0	1	0	1
Os01g0360600	Dephospho-CoA kinase family protein	-0.719695	0.000590604	0.0141886	0.971175	-0.189867	0.457806	0.544017	0.0105957
Os01g0361000	Conserved hypothetical protein	-3.97796	0.00444777	-2.07338	0.178565	-6.73375	6.3874e-07	-4.82917	0.000194107
Os01g0361500	Phospholipid/glycerol acyltransferase domain containing protein	1.57717	0.165274	1.07163	0.329111	-2.65361	0.00442554	-3.15915	0.00252652
Os01g0361700	Conserved hypothetical protein	4.91191	0.00072192	-1.79563	0.302995	2.99156	0.0537092	-3.71599	0.0123998
Os01g0361800	Hypothetical conserved gene	4.15439	4.47208e-06	-0.793902	0.516561	1.66932	0.106836	-3.27897	0.000367629
Os01g0362000	Conserved hypothetical protein	0.308694	0.292471	0.318624	0.308489	0.138702	0.685945	0.148632	0.64692
Os01g0362100	Esterase/lipase/thioesterase domain containing protein	1.20195	0.00015448	-0.940348	0.0034734	1.07764	0.000569338	-1.06466	0.000866198
Os01g0362400	Conserved hypothetical protein	-8.50487	4.44146e-05	0.855322	0.655395	-11.29	4.73046e-08	-1.92986	0.203431
Os01g0362533	Conserved hypothetical protein	0	1	-1.88385	1	0	1	0.168166	1
Os01g0362800	Conserved hypothetical protein	0	1	2.0447	1	-6.62982	1	-2.33032	0.582414
Os01g0363000	Hypothetical protein	0	1	1.67385	0.653352	-8.10524	0.0140324	-4.1766	0.216726
Os01g0363300	Uncharacterised protein family UPF0497, trans-membrane plant subgroup domain containing protein	-3.7816	2.16996e-54	1.37732	2.08164e-07	-0.782365	0.00541645	4.37655	2.0054e-72
Os01g0363500	Similar to predicted protein	-1.55099	0.0218364	0.362131	0.701569	-2.49574	0.000183339	-0.582614	0.440794
Os01g0363600	Similar to hydroxyethylthiazole kinase family protein	-1.1909	0.406239	0.74333	0.675163	-0.276789	0.883431	1.65744	0.229074
Os01g0363900	Similar to HASTY	0.145585	0.813485	-0.692386	0.204637	0.534721	0.329215	-0.303249	0.581152
Os01g0363950	Hypothetical gene	0	1	0	1	0	1	0	1
Os01g0364000	Hypothetical gene	2.79001	0.0268873	0.267265	0.855412	-1.94135	0.057018	-4.46409	0.000190908
Os01g0364100	Similar to OSIGBa0145M07.8 protein	0.733082	0.578806	-1.39216	0.283658	-0.0818754	0.963853	-2.20712	0.0539043
Os01g0364400	Protein kinase, catalytic domain domain containing protein	0	1	4.36228	1	-6.34669	1	0.270301	0.994363
Os01g0364412	Non-protein coding transcript	0	1	0	1	0	1	0	1
Os01g0364450	Hypothetical gene	-3.5844	0.0578316	11.5218	1.76281e-06	-0.173337	0.954048	14.9329	7.11841e-11
Os01g0364800	Protein kinase, catalytic domain domain containing protein	0.100078	0.99176	6.43124	0.000571419	-0.410631	0.873642	5.92053	0.0010158
Os01g0364900	Conserved hypothetical protein	-1.46911	0.339781	0.736561	0.701434	-3.80161	0.00745596	-1.59594	0.288831
Os01g0365000	Protein kinase, catalytic domain domain containing protein	0	1	5.84123	1	-5.43393	1	0	1
Os01g0365300	Hypothetical conserved gene	-8.50475	0.126408	0	1	0	1	8.91206	0.106881
Os01g0366100	Similar to cDNA clone:J023120H23, full insert sequence	-6.69746	0.0282811	-2.34796	0.458642	-9.60936	0.00138281	-5.25986	0.0410162
Os01g0366300	Similar to Receptor protein kinase	0	1	1.45771	1	-4.49402	1	-0.781591	1
Os01g0366400	Hypothetical protein	0	1	0	1	0	1	0	1
Os01g0366501	Hypothetical gene	0	1	2.91255	1	-2.50528	1	0	1
Os01g0367100	Chloroplast-localized UDP-glucose epimerase (UGE), Galactolipid biosynthesis for chloroplast membranes, Photosynthetic capability and carbon assimilate homeostasi	0.18878	1	-0.811088	1	-2.34832	1	-3.34819	0.398962
Os01g0367201	Non-protein coding transcript	0	1	0	1	0	1	0	1
Os01g0367300	Nucleotide-binding, alpha-beta plait domain containing protein	-1.71451	0.00179456	0.119246	0.890369	-3.16932	1.12846e-09	-1.33557	0.0152037
Os01g0367400	Conserved hypothetical protein	1.18882	0.753574	-3.17368	0.284392	-0.654617	0.86325	-5.01711	0.0914488
Os01g0367450	Non-protein coding transcript	0	1	0	1	0	1	0	1
Os01g0367500	Hypothetical conserved gene	0	1	0	1	0	1	0	1
Os01g0367700	Similar to Cyclin-dependent protein kinase-like protein	-2.95171	1.58349e-07	-0.372722	0.583819	-4.297	4.68042e-16	-1.71801	0.00116057
Os01g0367900	Similar to Possible global transcription activator SNF2L1 (SWI/SNF related matrix associated actin dependent regulator of chromatin subfamily A member 1)	1.459	0.390062	-1.26394	0.507908	-2.48927	0.128411	-5.21221	0.000393128
Os01g0368000	Similar to cDNA clone:J023132I08, full insert sequence	0	1	-3.6341	0.406628	-5.664	0.196707	-7.04335	0.0735925
Os01g0368500	Protein of unknown function DUF679 domain containing protein	-6.69743	0.256514	0	1	0	1	7.10472	0.226226
Os01g0368600	Conserved hypothetical protein	-5.6975	1	1.4657	1	-4.50192	1	2.66128	0.46267
Os01g0368700	Protein of unknown function DUF679 domain containing protein	0	1	-1.68054	1	-4.81522	1	-4.24108	0.487365
Os01g0368900	Similar to Glutaredoxin-C1	0	1	0	1	0	1	0	1
Os01g0369000	Component of cullin-RING E3 ubiquitin ligase (CRL) complex, Salt/drought stress respons	0.272874	0.689982	-0.59159	0.396705	0.423278	0.546773	-0.441185	0.488326
Os01g0369200	Component of cullin-RING E3 ubiquitin ligase (CRL) complex, Salt/drought stress response, Cold stress respons	2.54598	2.57996e-18	0.429748	0.155566	0.49937	0.0802456	-1.61686	7.07991e-08
Os01g0369300	Potassium uptake protein, kup domain containing protein	2.76061	0.00474753	-1.21558	0.200523	0.694679	0.490052	-3.28151	0.000602734
Os01g0369366	Hypothetical protein	0	1	0	1	0	1	0	1
Os01g0369500	C2 calcium-dependent membrane targeting domain containing protein	-4.43263	0.0248794	2.33182	0.33033	-6.68634	0.000692843	0.0781139	0.99991
Os01g0369600	Conserved hypothetical protein	-17.3586	4.34903e-09	-1.71345	0.625247	-22.0094	1.37375e-14	-6.36428	0.018659
Os01g0369700	Similar to Glutathione S-transferase GST 8 (EC 2.5.1.18)	-1.97331	5.86284e-05	2.49222	5.6513e-09	-3.33167	3.82633e-14	1.13386	0.0210438
Os01g0369800	Hypothetical protein	0	1	0	1	0	1	0	1
Os01g0369900	Similar to 12-oxo-phytodienoic acid reductase6	-2.03573	0.279362	1.49274	0.544795	1.14728	0.616203	4.67575	0.0103256
Os01g0369950	Hypothetical gene	0	1	0	1	0	1	0	1
Os01g0370000	NADH:flavin oxidoreductase/NADH oxidase, N-terminal domain containing protein	-3.15401	0.000849332	1.71356	0.16916	0.799669	0.525003	5.66725	6.17281e-09
Os01g0370200	Similar to Glutathione-S-transferase 19E50	4.64567	0.129836	0.232957	0.960308	3.06264	0.303777	-1.35007	0.715915
Os01g0370400	Hypothetical protein	0	1	0	1	0	1	0	1
Os01g0370600	Similar to Glutathione transferase	1.77422	1	-1.88385	1	3.82623	1	0.16817	1
Os01g0370750	Non-protein coding transcript	1.77421	1	2.91255	1	1.52372	1	0	1
Os01g0370900	Similar to Glutathione transferase	0	1	0	1	0	1	0	1
Os01g0371200	Similar to Glutathione-S-transferase 19E50	-2.99863	8.52661e-28	3.1362	1.37755e-27	-1.35452	4.14335e-06	4.78031	1.32451e-64
Os01g0371300	Hypothetical protein	0	1	0	1	0	1	0	1
Os01g0371400	Similar to Glutathione s-transferase gstf2	0	1	5.13444	1	-4.72714	1	0	1
Os01g0371500	Similar to Glutathione-S-transferase 19E50	0.750389	0.814652	7.16056	0.0038784	-3.71747	0.114673	2.6927	0.358956
Os01g0372100	Hypothetical gene	2.01081	0.0688095	-3.83443	0.0158483	6.10273	2.90652e-05	0.257492	0.869441
Os01g0372350	Conserved hypothetical protein	3.55713	0.0084202	-2.56463	0.0594685	1.59192	0.266498	-4.52985	0.000573293
Os01g0372400	Glutathione S-transferase, C-terminal-like domain containing protein	0	1	0	1	0	1	0	1
Os01g0372450	Hypothetical protein	0	1	0	1	0	1	0	1
Os01g0372500	Similar to Leucoanthocyanidin dioxygenase (EC 1.14.11.19) (LDOX) (Leucocyanidin oxygenase) (Leucoanthocyanidin hydroxylase)	-22.2131	1.01643e-05	11.4962	0.0402189	-25.1892	8.57181e-07	8.52015	0.112191
Os01g0372700	Similar to Asparaginyl-tRNA synthetase, cytoplasmic 1 (EC 6.1.1.22) (Asparagine-- tRNA ligase 1) (AsnRS 1)	-2.49754	1.15464e-10	2.11652	1.59752e-08	-2.75788	2.73748e-13	1.85618	1.27285e-06
Os01g0372866	Hypothetical gene	0	1	0	1	0	1	0	1
Os01g0373200	Hypothetical conserved gene	0	1	-3.4366	1	0	1	-1.38459	1
Os01g0373400	Homeodomain-like containing protein	-5.69742	1	-1.78171	1	0	1	3.71297	1
Os01g0373500	Protein of unknown function DUF594 domain containing protein	7.03127	0.0044647	-1.9057	0.446277	4.19233	0.0455078	-4.74464	0.0649364
Os01g0373700	Conserved hypothetical protein	2.18931	0.733701	8.16187	0.167128	-3.3105	0.595478	0	1
Os01g0373800	Non-protein coding transcript	0	1	9.06592	0.147996	-8.65857	0.15792	0	1
Os01g0374000	Similar to Glutathione S-transferase I (EC 2.5.1.18) (GST-I) (GST-29) (GST class- phi)	-13.3086	3.0173e-17	0.998863	0.294005	-5.73614	0.00131021	8.5713	2.31818e-44
Os01g0374100	Non-protein coding transcript	0	1	0	1	0	1	0	1
Os01g0374200	Pentatricopeptide repeat domain containing protein	6.33623	0.000399487	-1.35547	0.183567	1.44463	0.141434	-6.24707	0.000467695
Os01g0374501	Similar to mTERF family protein	2.18926	1	2.91255	1	1.93877	1	0	1
Os01g0374600	Similar to Laccase-21	0	1	4.20149	1	-3.79421	1	0	1
Os01g0374900	Zinc finger, RING/FYVE/PHD-type domain containing protein	-0.509909	0.257983	0.828	0.0713078	-0.685735	0.138731	0.652175	0.136489
Os01g0375000	GTP1/OBG domain containing protein	-0.950644	0.145486	0.119785	0.906002	-0.338216	0.681428	0.732213	0.276679
Os01g0375100	Similar to DnAJ-like protein slr0093	0.229803	0.486917	-0.680866	0.0264837	0.64596	0.0337686	-0.264709	0.413437
Os01g0375200	Similar to shikimate biosynthesis protein aroDE	1.7905	7.2829e-09	-0.839515	0.0148881	1.60508	3.33684e-07	-1.02493	0.00149644
Os01g0375500	Similar to Shikimate biosynthesis protein aroDE	-5.0613	0.00226078	3.29435	0.0779651	-3.04168	0.102417	5.31397	0.00114802
Os01g0376200	Non-protein coding transcript	0.816581	0.186769	-0.188542	0.792679	-0.430698	0.474633	-1.43582	0.0124415
Os01g0376600	Hypothetical conserved gene	1.18904	0.797813	9.36363	0.0102801	-5.51251	0.115903	0	1
Os01g0376700	Similar to Sucrose-phosphatase (EC 3.1.3.24)	-0.0530165	0.990844	-0.427383	0.745534	0.0188046	0.992873	-0.355562	0.759834
Os01g0377000	Cytochrome P450 family protein	-4.96777	0.004265	7.97575	0.000122206	-3.80341	0.043615	9.14011	3.55186e-06
Os01g0377250	Similar to Cytochrome P450 CYP71K15	0	1	0	1	0	1	0	1
Os01g0377500	Similar to Ania-6a type cyclin	0.795273	0.00197689	-0.0423313	0.919341	0.0973315	0.783549	-0.740273	0.00407004
Os01g0377700	Similar to NPL4 family protein	-1.274	0.000234237	-0.12228	0.822961	0.120313	0.812089	1.27204	0.000225512
Os01g0378100	Plant peroxidase domain containing protein	3.38748	0.0372669	-1.92729	0.321099	0.643802	0.771301	-4.67097	0.00295273
Os01g0379101	Conserved hypothetical protein	4.09175	0.117683	-1.23448	0.629853	-1.90697	0.404814	-7.2332	0.00306511
Os01g0379400	Cyclin-like F-box domain containing protein	0.562238	0.0547036	-0.317744	0.29316	-0.419413	0.138899	-1.2994	1.22476e-06
Os01g0379800	Similar to HAT family dimerisation domain containing protein	0	1	2.91255	1	-2.50528	1	0	1
Os01g0380800	F-box domain, cyclin-like domain containing protein	-0.337184	0.762962	1.6791	0.0883003	1.48315	0.129081	3.49944	3.16021e-05
Os01g0381325	Conserved hypothetical protein	0	1	0	1	0	1	0	1
Os01g0382000	Similar to Pathogenesis-related protein PRB1-2 precursor	0	1	5.84618	1	-5.43887	1	0	1
Os01g0382200	Transferase family protein	0	1	-1.33781	1	-3.49797	1	-2.58107	1
Os01g0382400	Similar to Pathogenesis-related protein PRB1-2 precursor	-1.77404	0.51413	2.01563	0.51339	-0.167058	0.966353	3.62261	0.144503
Os01g0382450	Similar to Kinesin heavy chain (Fragment)	0	1	0.95857	0.889811	-8.19071	0.105403	-4.97745	0.319866
Os01g0382500	Conserved hypothetical protein	0	1	1.27253	1	-5.33561	1	-1.80831	1
Os01g0382700	Similar to stress regulated protein	1.58398	0.122162	-1.64887	0.134076	0.930428	0.425991	-2.30242	0.0189641
Os01g0382900	Conserved hypothetical protein	-5.69746	0.0765311	-1.89105	0.573533	-9.54027	0.00180179	-5.73386	0.0322369
Os01g0383001	Hypothetical conserved gene	0	1	1.81921	1	-5.42263	1	-1.34866	1
Os01g0383100	Hypothetical conserved gene	-1.09029	0.30231	0.515464	0.686643	-0.32541	0.800793	1.28034	0.213708
Os01g0383700	Similar to LEC14B protein	0.954872	0.00400147	1.69429	9.66372e-08	0.0113053	0.985402	0.750724	0.0273043
Os01g0383900	Peptidase S59, nucleoporin family protein	3.23692	1.05407e-27	-0.924344	0.00176461	1.7167	3.52527e-10	-2.44456	4.1036e-16
Os01g0384300	Similar to RKF3 (RECEPTOR-LIKE KINASE IN IN FLOWERS 3); kinase	1.69679	5.51741e-05	0.0826559	0.88732	0.965097	0.00943116	-0.649038	0.163657
Os01g0384375	Non-protein coding transcript	0	1	0	1	0	1	0	1
Os01g0384450	Similar to H0124E07.4 protein	0	1	-4.14453	1	0	1	-2.09252	1
Os01g0384800	Conserved hypothetical protein	-2.23407	0.0770682	6.69182	1.42815e-08	-3.84063	0.00202673	5.08526	1.43669e-05
Os01g0384901	Hypothetical gene	-5.69742	1	2.91255	1	-2.50524	1	6.10473	1
Os01g0385000	Conserved hypothetical protein	0	1	0	1	0	1	0	1
Os01g0385400	C4-dicarboxylate transporter/malic acid transport protein family protein	-4.08689	1.54514e-08	1.14832	0.16488	-3.36581	6.10829e-06	1.8694	0.00922159
Os01g0386500	Conserved hypothetical protein	-11.221	3.24863e-07	1.736	0.484524	-4.7718	0.0659144	8.18522	2.76177e-06
Os01g0386600	TGF-beta receptor, type I/II extracellular region family protein	-5.35162	3.68956e-06	0.370988	0.840138	-3.43162	0.00626867	2.29099	0.0585526
Os01g0386700	Similar to BSK1 (BR-SIGNALING KINASE 1); ATP binding / binding / kinase/ protein kinase/ protein tyrosine kinase	1.67004	0.000392928	-0.588574	0.312731	0.266034	0.675625	-1.99258	1.68726e-05
Os01g0387133	Hypothetical gene	0.935862	0.401371	-0.241608	0.878436	1.92611	0.0743898	0.748636	0.516348
Os01g0387566	Conserved hypothetical protein	-2.82124	1.24681e-10	-2.21681	0.00518685	4.00751	1.79065e-08	4.61194	5.0442e-24
Os01g0387865	Hypothetical conserved gene	2.77416	0.386577	4.34059	0.130345	-1.97432	0.504756	-0.407886	0.937662
Os01g0388000	Similar to Cytochrome P450 monooxygenase CYP72A5 (Fragment)	2.46684	0.00105635	-1.89688	0.0156225	2.3216	0.00202998	-2.04212	0.007497
Os01g0388101	Similar to Cytochrome P450 monooxygenase	1.70071	0.227816	-0.568563	0.713377	1.23199	0.335342	-1.03728	0.49081
Os01g0388200	Conserved hypothetical protein	-0.158694	0.883947	-0.0307301	0.984496	0.00806793	0.998206	0.136032	0.905878
Os01g0388500	Similar to Fibronectin, type III-like fold	1.01681	0.162075	-0.188147	0.861616	0.0136224	0.993223	-1.19134	0.0946369
Os01g0388700	Protein of unknown function DUF679 family protein	6.01632	0.00187829	-1.4812	0.260929	0.21755	0.895582	-7.27997	0.000120848
Os01g0389200	Protein of unknown function DUF679 family protein	4.18921	0.0649401	2.15293	0.234188	-0.720754	0.722783	-2.75704	0.251572
Os01g0389700	Protein of unknown function DUF679 family protein	-3.25477	0.000308806	5.5344	2.5201e-07	-3.54164	4.75488e-05	5.24753	1.33151e-06
Os01g0390300	Nucleic acid-binding, OB-fold domain containing protein	2.37654	5.68547e-05	0.464987	0.552845	0.106503	0.905555	-1.80505	0.00274742
Os01g0390400	Similar to Met-10+ like family protein	2.31009	0.000627509	0.0878055	0.939929	0.271731	0.774036	-1.95056	0.0043328
Os01g0390600	Pentatricopeptide repeat domain containing protein	1.84822	0.114324	0.25614	0.882104	-0.480364	0.746465	-2.07244	0.0721485
Os01g0390900	Similar to Dual-specificity protein phosphatase-like protein	-0.750876	0.288542	0.580573	0.488856	-0.541121	0.502171	0.790328	0.260799
Os01g0391100	Hypothetical gene	-1.89535	1.68225e-09	-0.51635	0.183463	-0.378557	0.339589	1.00044	0.00225412
Os01g0391500	Hypothetical conserved gene	1.59298	0.0592207	-0.367366	0.757	0.0674736	0.960315	-1.89287	0.0220191
Os01g0391600	Conserved hypothetical protein	-1.86425	0.0057473	0.243138	0.787349	-1.33291	0.0534377	0.774479	0.271436
Os01g0391800	Conserved hypothetical protein	3.12009	0.0223186	-1.48998	0.250766	0.72731	0.605087	-3.88276	0.00349325
Os01g0391951	Non-protein coding transcript	0	1	0	1	0	1	0	1
Os01g0392100	Conserved hypothetical protein	-0.67863	0.108052	1.23989	0.00242189	-0.609817	0.174129	1.3087	0.000930895
Os01g0392600	Conserved hypothetical protein	2.24585	0.0201618	-2.11911	0.0272593	1.67107	0.088537	-2.69389	0.0043778
Os01g0392800	Similar to DET1-like protein	4.10462	8.55317e-17	-1.90532	8.04071e-07	1.11173	0.00685011	-4.89821	1.02293e-23
Os01g0393000	Conserved hypothetical protein	0.618942	0.0217533	-0.30559	0.319757	0.181232	0.573422	-0.7433	0.00478048
Os01g0393100	Similar to CUC2	-17.7021	9.8696e-25	5.03244	0.00123845	-7.05328	0.000219757	15.6812	1.04047e-30
Os01g0393200	Conserved hypothetical protein	0	1	0	1	0	1	0	1
Os01g0393300	Similar to H0306B06.1 protein	-9.65174	2.65874e-05	0.55773	0.885732	-2.56353	0.430298	7.64595	0.000163883
Os01g0393400	Similar to MDR-like ABC transporter	-1.96087	0.00105177	-1.93884	0.040285	3.4104	4.73413e-05	3.43243	1.00438e-08
Os01g0495200	Conserved hypothetical protein	-3.47583	0.162747	1.28555	0.689752	-6.90603	0.00395905	-2.14465	0.405705
Os01g0495701	Hypothetical conserved gene	-5.69753	0.0649793	-2.6706	1	-2.54166	1	0.48527	0.899987
Os01g0444100	Conserved hypothetical protein	0	1	0	1	0	1	0	1
Os01g0495900	Similar to CRS2-associated factor 1	1.88846	6.57606e-08	-0.37331	0.410944	0.811131	0.0347726	-1.45064	4.57991e-05
Os01g0496900	Conserved hypothetical protein	-0.431618	0.0701328	0.0945956	0.772026	0.0150252	0.967988	0.541239	0.0192788
Os01g0497400	Annexin domain containing protein	2.18921	1	-0.53981	1	0.353595	1	-2.37543	0.552507
Os01g0498200	Conserved hypothetical protein	2.3745	7.07977e-10	0.323527	0.548189	0.646587	0.159965	-1.40439	0.000444509
Os01g0498300	Glycosyltransferase AER61, uncharacterized domain containing protein	-2.26932	0.0449335	1.84276	0.149845	-0.629947	0.667286	3.48214	0.00131677
Os01g0498802	Non-protein coding transcript	-11.6043	0.000778626	7.96172	0.0389528	-7.55442	0.0475774	12.0116	0.000463115
Os01g0499300	Mov34/MPN/PAD-1 family protein	1.32553	0.00127963	-0.418274	0.420545	0.459724	0.344747	-1.28408	0.00179108
Os01g0500100	Conserved hypothetical protein	0.253101	0.748447	-1.09454	0.0557407	0.198859	0.790475	-1.14878	0.0669958
Os01g0500400	Conserved hypothetical protein	-0.256508	0.911212	-0.809821	0.690481	-0.854551	0.653792	-1.40786	0.388994
Os01g0500500	Hypothetical conserved gene	-0.215216	0.742927	-0.240598	0.749267	0.45523	0.47686	0.429848	0.465753
Os01g0500600	Hypothetical protein	1.51918	0.028756	-0.645238	0.456582	0.304545	0.742071	-1.85987	0.00613839
Os01g0500750	Non-protein coding transcript	-3.12803	0.0391215	5.34549	0.00561141	-1.37618	0.450015	7.09735	6.55793e-05
Os01g0500825	Conserved hypothetical protein	1.23701	0.462088	0.145609	0.951447	0.0125321	0.999142	-1.07887	0.529227
Os01g0500900	Rossmann-like alpha/beta/alpha sandwich fold domain containing protein	0	1	0	1	0	1	0	1
Os01g0501000	Conserved hypothetical protein	0.888505	0.000132489	-0.376823	0.143573	0.686686	0.00272233	-0.578642	0.016294
Os01g0501700	Similar to TATC (CpTatC)	-0.153982	0.787521	-0.0647169	0.929729	0.251335	0.663024	0.3406	0.499857
Os01g0501800	Similar to Photosystem II oxygen-evolving complex protein 1 (Fragment)	2.28492	0.183056	0.162508	0.954107	0.91923	0.666798	-1.20319	0.518608
Os01g0502300	Similar to palmitoyl-acyl carrier protein thioesterase	0.124554	1	5.20478	1	-2.41817	1	0	1
Os01g0502400	2OG-Fe(II) oxygenase domain containing protein	1.0029	7.25854e-07	-0.316424	0.178817	0.286322	0.217617	-1.033	2.87285e-07
Os01g0502700	Similar to Histone H2A	-2.83164	0.00513746	1.75395	0.131688	-1.86622	0.0965072	2.71937	0.00706502
Os01g0502800	RNA recognition motif domain domain containing protein	0.964936	0.00294439	-0.960281	0.00108841	-0.445019	0.178446	-2.37024	2.77502e-15
Os01g0502900	Similar to Histone H2B.2	0	1	0	1	0	1	0	1
Os01g0503400	Similar to (Rice Genome Annotation Project) metal transporter Nramp6	3.18659	0.00153274	0.519938	0.721566	0.116578	0.942652	-2.55008	0.0127656
Os01g0504100	Protein of unknown function DUF250 domain containing protein	0.62006	0.0346838	0.480977	0.0933088	-0.550034	0.0458339	-0.689117	0.0167877
Os01g0504300	Non-protein coding transcript	0	1	0	1	0	1	0	1
Os01g0504500	Similar to Transparent testa 12 protein	-0.856612	0.509963	2.66366	0.0277035	-2.18824	0.0743	1.33203	0.277833
Os01g0504950	Hypothetical gene	-1.08988	0.391235	1.36949	0.265268	-0.958564	0.445639	1.5008	0.219629
Os01g0505400	Similar to 2-hydroxyphytanoyl-CoA lyase	0	1	0	1	0	1	0	1
Os01g0505500	Pentatricopeptide repeat domain containing protein	0.709623	0.307837	-0.774173	0.232114	0.352558	0.622511	-1.13124	0.0823013
Os01g0505600	EF-Hand type domain containing protein	1.70975	0.133831	0.965003	0.456319	-0.574641	0.666839	-1.31939	0.261766
Os01g0505700	Conserved hypothetical protein	-2.12336	0.000119084	0.544542	0.426597	-1.94352	0.000493909	0.724383	0.22565
Os01g0505866	Hypothetical gene	0	1	0	1	0	1	0	1
Os01g0506100	Pentatricopeptide repeat domain containing protein	-1.47967	4.16246e-06	-0.239746	0.588078	-0.0243125	0.965111	1.21561	0.000164291
Os01g0506200	Tetratricopeptide-like helical domain containing protein	0.145241	0.897818	0.190947	0.872447	-0.151672	0.891139	-0.105965	0.934192
Os01g0507000	Non-protein coding transcript	1.28447	0.0642906	-0.131421	0.90009	-0.162947	0.862218	-1.57884	0.0194986
Os01g0507300	Protein of unknown function DUF92, transmembrane family protein	-0.240981	0.329573	0.427361	0.0649359	-0.872547	2.73934e-05	-0.204205	0.413594
Os01g0507500	Transcription elognation factor Eaf, N-terminal domain containing protein	-1.39323	0.00403738	0.686931	0.236876	-0.785909	0.153608	1.29425	0.00772857
Os01g0507700	Heavy metal transport/detoxification protein domain containing protein	0.0283493	0.956972	-0.0446796	0.917161	0.615073	0.0244778	0.542044	0.0400168
Os01g0507900	Similar to NClpP3 (ATP-dependent Clp protease proteolytic subunit ClpP3)	0.493277	0.153071	-0.147664	0.750909	0.290654	0.459785	-0.350287	0.328606
Os01g0508000	Similar to Beta-glucosidase	-2.6677	2.37387e-08	-1.72352	0.000953809	1.59021	0.00232678	2.5344	1.1718e-07
Os01g0508050	Non-protein coding transcript	0	1	0	1	0	1	0	1
Os01g0508100	Ferritin/ribonucleotide reductase-like family protein	-7.68097	4.12222e-24	2.35783	0.0082911	-1.25495	0.189712	8.78385	1.25475e-30
Os01g0508300	Conserved hypothetical protein	-3.95442	3.76968e-13	-0.986327	0.119981	-1.75326	0.00376434	1.21484	0.0305782
Os01g0508500	Conserved hypothetical protein	6.20646	0.00885846	1.25406	0.591966	0.310925	0.905898	-4.64147	0.0571996
Os01g0509400	Conserved hypothetical protein	-3.17464	0.158588	4.29224	0.0720518	-2.28534	0.368555	5.18153	0.0159862
Os01g0509700	Conserved hypothetical protein	1.49655	0.282162	-0.547037	0.743108	0.450979	0.780604	-1.59261	0.248027
Os01g0509750	Similar to Anther-specific proline-rich protein APG	0	1	3.23348	1	-6.26974	1	-0.781456	0.888065
Os01g0509800	Similar to Anther-specific proline-rich protein APG	0	1	0	1	0	1	0	1
Os01g0509900	F-box domain, Skp2-like domain containing protein	1.04411	0.0715452	-0.824685	0.177977	1.039	0.0697842	-0.829793	0.16186
Os01g0510100	MAP kinase kinase 1	-1.03711	0.0862463	0.115835	0.903477	-0.0213052	0.984431	1.13163	0.0581336
Os01g0510200	Conserved hypothetical protein	-2.32717	0.107844	6.09974	9.0901e-06	-4.19468	0.00303164	4.23223	0.0020292
Os01g0510500	Conserved hypothetical protein	0.20882	0.80673	0.162152	0.875254	0.0491933	0.963627	0.00252529	1
Os01g0510600	Tetratricopeptide-like helical domain containing protein	2.62912	0.00141449	-1.47497	0.119385	2.12939	0.0146166	-1.9747	0.0192366
Os01g0510701	Hypothetical conserved gene	0.388771	0.496874	-0.222015	0.725341	0.221818	0.711447	-0.388968	0.494467
Os01g0510800	Histone-fold domain containing protein	0.424378	0.444593	0.13876	0.856147	0.165448	0.810997	-0.120171	0.863023
Os01g0510901	Conserved hypothetical protein	0	1	4.74134	0.45618	-7.77762	0.18529	-0.781579	0.928736
Os01g0511000	Similar to LOB domain protein 40	-2.93897	0.00466516	0.863875	0.530864	-0.793276	0.549414	3.00957	0.0035606
Os01g0511100	UspA domain containing protein	-2.93034	2.16334e-05	0.827269	0.352177	0.337736	0.730949	4.09534	1.14703e-09
Os01g0511200	Conserved hypothetical protein	-0.945341	0.00123019	0.00614581	0.994378	-0.171851	0.65972	0.779636	0.00846925
Os01g0511300	Proteasome component region PCI domain containing protein	-0.575566	0.0167169	-0.179059	0.569086	-0.00929469	0.982659	0.387212	0.121379
Os01g0511400	Similar to plant-specific domain TIGR01568 family protein	0	1	1.48616	1	-2.50527	1	1.23566	1
Os01g0511600	Similar to lrgB-like family protein	0.780169	0.539904	-0.591602	0.700909	0.438861	0.771894	-0.932911	0.451171
Os01g0511700	Conserved hypothetical protein	7.13022	0.011646	-2.31272	0.43108	1.33869	0.660353	-8.10425	0.00358952
Os01g0511800	Conserved hypothetical protein	3.79097	0.0198993	-2.96117	0.093161	1.90065	0.300797	-4.85149	0.00220315
Os01g0512100	Similar to Chaperone protein dnaJ 15 (Protein ALTERED RESPONSE TO GRAVITY) (AtARG1) (AtJ15) (AtDjB15)	0.0220525	0.98426	-0.262962	0.522953	-0.0729113	0.875564	-0.357926	0.304351
Os01g0512200	Armadillo-type fold domain containing protein	-0.0779618	0.844503	-0.0841628	0.848256	-0.0994616	0.802425	-0.105663	0.778329
Os01g0512400	Conserved hypothetical protein	5.97463	0.0025817	-0.0160194	0.998078	0.00971813	0.999584	-5.98093	0.00244611
Os01g0512700	Zinc finger, C2H2 domain containing protein	3.6429	0.101592	-2.14094	0.222875	1.42614	0.438494	-4.3577	0.0436402
Os01g0512800	CS-like domain domain containing protein	0	1	3.6921	1	-5.67652	1	0.270301	1
Os01g0513100	Similar to Protein phosphatase 2C ABI2	-0.929357	0.00632295	0.84204	0.0199476	-0.760255	0.0358348	1.01114	0.00262481
Os01g0513200	Hypothetical conserved gene	1.22933	0.00574829	0.154987	0.814448	0.0727457	0.912567	-1.00159	0.026766
Os01g0513400	Protein of unknown function DUF789 family protein	-1.81396	0.000600271	0.835412	0.187539	-0.419492	0.539242	2.22988	1.688e-05
Os01g0513500	Hypothetical gene	-0.251001	0.83252	1.11744	0.28169	-1.50994	0.115484	-0.141506	0.920832
Os01g0513700	Similar to trafficking protein particle complex subunit 1	-0.751554	0.00163604	0.777629	0.00124298	-0.664164	0.00653823	0.865019	0.000222766
Os01g0513800	Similar to Brix domain containing protein 1 homolog	-2.36107	1.26261e-12	0.899984	0.0144199	-1.258	0.000378641	2.00305	1.24671e-09
Os01g0513850	Hypothetical protein	0	1	0	1	0	1	0	1
Os01g0513900	Similar to Kinesin heavy chain (Fragment)	0.690966	0.448091	-0.283778	0.811785	0.765789	0.422042	-0.208955	0.852739
Os01g0513950	Hypothetical protein	0	1	0	1	0	1	0	1
Os01g0514000	Similar to 50S ribosomal protein L24e	-1.88714	0.00031876	1.27738	0.0280134	-1.51648	0.00659312	1.64805	0.00181928
Os01g0514300	Armadillo-type fold domain containing protein	1.96008	9.01187e-06	-1.38625	0.00330012	1.34027	0.00421849	-2.00605	5.05749e-06
Os01g0514450	Pentatricopeptide repeat domain containing protein	-0.253913	0.884076	0.528199	0.737334	0.379389	0.801415	1.1615	0.390424
Os01g0514600	Similar to Fimbrin 1 (AtFIM1)	3.37096	0.0260918	-2.91515	0.0787934	2.49617	0.132955	-3.78994	0.011132
Os01g0514700	Serine/threonine protein kinase-related domain containing protein	0.200198	0.972865	1.61485	1	-0.292531	1	1.12212	0.697383
Os01g0514850	Hypothetical protein	0	1	0	1	0	1	0	1
Os01g0515300	Similar to Leucine Rich Repeat family protein	3.34169	0.0123181	-1.84206	0.12635	-0.24642	0.87522	-5.43017	1.95615e-05
[truncated: 35,852 more rows]
