# Supplementary material for: Transcriptome and Physio-Biochemical Profiling Reveals Differential Responses of Rice Cultivars at Reproductive-Stage Drought Stress
Source: Int J Mol Sci. 2023 Jan 5;24(2):1002. doi: 10.3390/ijms24021002 (PMC9863700; doi:10.3390/ijms24021002)
Supplement: Supplementary file 1 [file ijms-24-01002-s001.zip › Supplementary Table S2.xlsx]

## Sheet: Sheet1
Supplementary Table S2: Reads per kilobase per million (RPKM) in control and drought treated sample of contrasting rice cultivars
Gene (RAP ID)	IPC1	IPC2	IPT1	IPT2	NPC1	NPC2	NPT1	NPT2
Os01g0100100	6.83777	6.79301	0.583273	0.577666	4.2686	8.14968	11.6214	11.7054		IPC1= IR 64, Panicle, Control, Replcation 1
Os01g0100200	0.14316	0.129954	0	0	0.085187	0.158245	0.215101	0.434922		IPC2= IR 64, Panicle, Control, Replication 2
Os01g0100300	0	0	0	0	0	0	0	0
Os01g0100400	3.77358	3.6657	1.0324	1.02248	6.15898	5.4215	11.6397	10.7793		IPT1= IR 64, Panicle, Treated, Replcation 1
Os01g0100466	0	0	0	0	0	0	0	0		IPT2= IR 64, Panicle, Treated, Replication 2
Os01g0100500	19.2864	19.3523	2.12218	2.10178	7.08384	14.9111	21.8783	22.7617
Os01g0100600	2.72541	2.68233	0.608869	0.603017	2.20857	4.19544	2.70974	2.88705		NPC1= Nagina 22, Panicle, Control, Replcation 1
Os01g0100650	0	0	0	0	0	0	0	0		NPC2= Nagina 22, Panicle, Control, Replication 2
Os01g0100700	56.7685	57.0818	56.4861	56.7264	66.7138	78.5857	71.3575	74.799
Os01g0100800	5.49133	5.57657	0.86724	0.858903	2.15976	13.4205	7.1617	6.87498		NPT1= Nagina 22, Panicle, Treated, Replcation 1
Os01g0100900	21.4034	21.3044	2.75088	2.77367	8.34541	14.01	14.0728	14.2866		NPT2= Nagina 22, Panicle, Treated, Replication 2
Os01g0101150	0.621124	0.607198	0	0	0.106615	0.237661	0.851675	0.870917
Os01g0101175	0	0	0	0	0	0	0	0
Os01g0101200	6.82668	6.872	0.302133	0.299229	3.99011	1.09727	5.47844	5.21663
Os01g0101300	0.29524	0.366273	0.27849	0.275813	0.289875	0.796296	0.314556	0.538167
Os01g0101600	17.2877	17.595	1.65117	1.63529	5.18883	19.9848	19.1651	19.5715
Os01g0101700	3.18458	3.3963	3.58389	3.54944	11.3699	17.9816	4.29286	4.17656
Os01g0101800	0.0662747	0.0601609	0.143263	0.141886	0.125704	0.153843	0.190106	0.176176
Os01g0101850	0	0	0	0	0	0	0	0
Os01g0101900	0	0	0	0	0	0.222824	0	0
Os01g0102000	11.4335	11.4321	1.77064	1.75362	8.9105	0.316899	11.3843	11.1463
Os01g0102300	6.14369	6.17861	3.28631	3.25472	14.2439	8.45363	9.25541	9.19679
Os01g0102400	0.0335971	0.0609955	25.6697	25.7368	0.0599756	0.267389	0.137674	0.102068
Os01g0102500	8.93337	8.84095	8.57085	8.55819	8.01365	11.0478	7.10122	7.32909
Os01g0102600	14.1877	13.8425	0.936141	0.927143	8.89683	2.73017	13.9298	14.0004
Os01g0102700	38.7252	38.9549	70.4813	70.6417	27.6625	31.503	41.3355	40.5192
Os01g0102800	7.19063	7.16537	1.75282	1.73598	5.26433	9.79521	8.03188	8.33924
Os01g0102850	0.541767	0.540362	0.199785	0.197865	0.799974	1.6768	0.849647	0.828029
Os01g0102900	91.6674	92.204	19.8128	20.3057	76.5592	50.5664	212.328	214.389
Os01g0103000	1.70877	1.7647	2.27757	2.3328	2.50884	2.79218	2.83131	2.74611
Os01g0103050	0	0	0	0	0.0417201	0.031	0	0.00887507
Os01g0103100	0.132835	0.147378	0.139221	0.137883	0.395218	0.313244	0.374984	0.269038
Os01g0103075	0	0	0	0	0	0	0	0
Os01g0103400	4.08677	3.87465	12.7069	12.5848	0.729547	15.7808	0.446579	0.413856
Os01g0103600	12.4424	12.3601	2.80702	2.83836	5.40521	13.051	10.801	10.5217
Os01g0103650	0	0	0	0	0	0	0	0
Os01g0103700	0.996203	0.984687	0.313228	0.310217	0.642188	1.84998	1.72361	1.92098
Os01g0103800	12.8139	12.7683	4.51523	4.55782	9.28463	7.74146	15.8205	15.4443
Os01g0103900	0.279765	0.278733	0.16091	0.180612	0.073086	0.896057	0.341129	0.347228
Os01g0104000	16.9971	16.8028	5.96727	5.93595	8.55196	15.4926	18.1578	17.6655
Os01g0104100	19.2665	19.1189	5.37503	5.40558	13.9506	14.0957	15.2112	15.4902
Os01g0104200	1.43513	1.44232	0.161156	0.159607	0.0457486	2.17558	0.210031	0.194641
Os01g0104350	27.9971	27.5988	21.8254	21.9038	32.3004	24.9829	35.0057	33.2139
Os01g0104400	97.528	97.1639	32.0479	32.229	158.969	77.3696	263.587	260.839
Os01g0104500	0.0660112	0.0599218	175.149	175.316	0.648118	0	0.7033	0.839775
Os01g0104600	4.06752	4.08579	0.851854	0.843665	1.84107	2.72643	4.09739	4.06602
Os01g0104800	5.20523	5.04006	1.23611	1.23791	2.24265	5.94892	7.12078	7.05273
Os01g0104900	4.89294	4.96316	0.39113	0.387371	1.80825	36.6942	2.78664	2.68143
Os01g0105300	0	0	0	0	0	0.0378404	0	0
Os01g0105400	0.54791	0.530972	0.0931215	0.0922264	0	0.549992	0	0
Os01g0105700	1.40165	1.46057	0.130387	0.129134	0.0888337	1.14414	0.333065	0.371651
Os01g0105800	4.8927	4.84268	3.47524	3.44183	3.86724	3.96823	3.09193	3.35786
Os01g0105900	12.9507	12.8398	3.32866	3.37103	15.2681	16.0276	12.8123	12.9375
Os01g0106200	18.7145	18.3868	6.68919	6.69871	24.7123	13.3945	21.4086	21.7752
Os01g0106300	22.8044	22.6006	0.274195	0.271559	0.447567	0	3.57352	3.60972
Os01g0106400	52.7631	52.0034	1.93387	1.91528	49.6045	1.13635	166.183	165.684
Os01g0106500	10.7322	10.3443	19.1945	19.1978	19.6968	47.266	24.5587	25.1404
Os01g0106600	5.85206	5.57009	1.51846	1.50386	9.43253	3.84355	3.16636	3.10695
Os01g0106700	3.02842	3.01631	0.0852286	0.0844093	0.183878	2.12413	3.24754	3.23445
Os01g0106750	20.8073	20.5269	0.811025	0.803229	12.6627	106.408	29.3844	24.6191
Os01g0106800	19.4831	19.4636	21.5345	21.5728	45.6301	38.7277	25.9945	25.8935
Os01g0106900	10.5643	10.4623	0.976952	0.967561	6.11003	44.7565	7.53201	7.80975
Os01g0107000	13.2525	13.2718	5.32285	5.32493	8.51675	8.24501	9.81011	9.94195
Os01g0107400	13.4761	13.1371	2.02647	2.00699	22.174	3.88594	19.6879	20.6038
Os01g0107700	0.109014	0.0989581	0.0571275	0.0565784	0.802753	0.0964015	0.402047	0.317389
Os01g0107750	0	0	0	0	0	0	0	0
Os01g0107801	0	0	0	0	0	0	0	0
Os01g0107900	16.9056	17.0658	16.0673	16.1694	11.1992	19.1377	14.592	15.0607
Os01g0108000	5.12987	5.16122	1.11074	1.10006	0.786044	2.23856	3.78161	3.90888
Os01g0108200	10.6135	10.6013	1.36786	1.38975	4.03034	7.21822	11.4769	11.3594
Os01g0108400	0	0	0	0	0.0301797	0	0.0277109	0.0513608
Os01g0108500	0	0	0	0	0	0.193549	0	0
Os01g0108600	4.80527	4.7413	1.14958	1.13853	9.20282	4.26778	6.47234	5.95048
Os01g0108700	0	0	0	0	0.0415696	2.71817	0.0381691	0.0353723
Os01g0108800	0.624498	0.647873	2.45445	2.46558	2.50834	0.428975	0.932229	0.694524
Os01g0109000	3.57853	3.55616	1.77658	1.7595	3.31178	15.0397	6.76091	7.00935
Os01g0109201	0	0	0	0	0	0	0	0.00288905
Os01g0109300	0	0	0	0	0	0	0	0
Os01g0109366	1.84152	1.77612	0	0	0	0.61067	0.0943269	0.0874151
Os01g0109432	0.703911	0.912823	5.29599	5.24508	1.07707	0.266772	1.27741	1.45112
Os01g0109500	1.08641	1.02412	4.89394	4.87943	2.48019	0.665108	1.18146	1.04728
Os01g0109700	31.1972	31.3861	4.95364	4.92717	9.39203	27.2394	25.195	25.2082
Os01g0109750	6.5498	6.36003	1.07663	1.09362	4.93712	4.68173	5.1089	5.44139
Os01g0110050	0.312862	0.378669	0.109301	0.10825	0.822243	5.07218	0.313389	0.369632
Os01g0110100	12.0828	12.1458	0.307553	0.304596	3.31768	4.3158	5.20653	5.57966
Os01g0110200	283.924	285.328	8.87672	8.79139	133.232	4.40149	181.899	185.277
Os01g0110400	18.3738	18.5544	9.03596	9.00206	11.0725	24.0224	13.386	14.1165
Os01g0110500	1.2379	1.21624	0.400669	0.396818	0.474462	1.27497	1.95744	1.91356
Os01g0110600	0	0	0	0	0	0	0	0
Os01g0110700	1.44654	1.42911	0.675841	0.687435	5.34086	0.246587	4.93729	5.0388
Os01g0110800	4.02607	4.11794	0.445734	0.44145	2.27761	0.300867	9.31788	9.53237
Os01g0111000	0.10197	0.0925634	0	0	0.0910156	0	0.167141	0.154893
Os01g0111100	16.2252	15.9084	0.729836	0.722821	16.9269	0	8.10405	8.49749
Os01g0111200	23.6828	23.3455	9.14136	9.12894	13.7699	11.8185	23.3311	24.4967
Os01g0111300	11.0988	11.0361	1.37752	1.36428	4.46445	8.32959	5.50556	5.07441
Os01g0111400	4.01447	4.09239	1.00634	1.02514	1.19168	13.1002	3.85218	3.65325
Os01g0111500	0	0	0.136995	0.135678	0	0.481616	0	0
Os01g0111600	0	0	14.4152	14.4241	0	0	0.170791	0.273386
Os01g0111700	0.615057	0.558319	0.0966937	0.0957642	1.20776	0	0.504075	0.186856
Os01g0111800	129.157	128.532	33.1287	32.9447	73.0005	10.883	151.363	152.046
Os01g0111900	237.572	237.992	21.1484	21.1219	275.277	19.6507	269.18	272.821
Os01g0112000	10.9649	11.1672	12.1927	12.0755	10.344	1.06422	17.8266	16.3173
Os01g0112050	0.161902	0.146967	0.127264	0.126041	0.939312	1.77173	1.06151	1.22965
Os01g0112100	0.330691	0.335922	0.185672	0.183888	0.836303	2.45432	0.716268	0.651824
Os01g0112201	0	0	0	0	0	0	0	0
Os01g0112300	7.19106	7.45701	2.72569	2.69949	4.96682	11.8493	6.80694	6.45239
Os01g0112400	16.5586	16.6256	0.162445	0.160884	1.15286	2.26152	21.0865	20.1103
Os01g0112500	9.37885	9.6773	34.1319	34.3091	9.22581	20.2751	8.05886	8.66378
Os01g0112600	0	0.0919184	0	0	2.16915	0	0	0
Os01g0112800	0.140529	0.140322	0	0	0	0.0186405	0	0
Os01g0113000	0.0891607	0.0809358	0	0	0.0442125	0.137978	0.0487149	0.0978149
Os01g0113150	0	0	0	0	0	0	0	0
Os01g0113200	2.52708	2.50341	0.172733	0.171072	1.50047	0.174889	1.28768	1.61057
Os01g0113300	0.0241474	0.0219199	0	0	0.441844	0.0640608	0.0989511	0.119211
Os01g0113325	0	0	0	0	0	0	0	0
Os01g0113350	0	0	0	0	0	4.93002	0.0216032	0.0300303
Os01g0113400	0.0380662	0.0345547	0	0	0.00755041	0	0.0381302	0.0449734
Os01g0113450	0	0	0	0	0	0	0	0
Os01g0113500	0	0	0	0	0	0	0	0
Os01g0113600	0.363785	0.345237	0.350944	0.347571	2.63453	5.297	1.0164	1.06751
Os01g0113650	0	0	0	0	0	0	0	0
Os01g0113700	0.0250746	0.0227615	0	0	0.0335713	0.0831505	0.0205501	0.0285664
Os01g0113750	0	0	0	0	0	0	0	0
Os01g0113800	1.14782	1.12499	0.0261521	0.0259007	0.304384	0.794361	0.633953	0.656989
Os01g0113900	0	0	0	0	0	0.0132333	0	0
Os01g0113950	0	0	0	0	0	0	0	0
Os01g0114000	0	0	0	0	0	0.283029	0	0
Os01g0114050	0	0	0	0	0	0	0	0
Os01g0114100	0.139887	0.137564	0.0366528	0.0363005	0.0832393	0.278329	0.105091	0.159367
Os01g0114150	0	0	0	0	0	0	0	0
Os01g0114200	0.291254	0.303077	0.0670072	0.0663631	0.114131	1.35688	0.33185	0.339906
Os01g0114300	0	0	0	0	0	0	0	0
Os01g0114400	0	0	0	0	0	0.303234	0	0.0217033
Os01g0114402	0	0	0	0	0	0	0	0
Os01g0114550	0	0	0	0	0	0.426737	0.0769016	0.173076
Os01g0114600	0	0	0	0	0	0.3088	0	0
Os01g0114650	0	0	0	0	0	0	0	0
Os01g0114700	0.149471	0.155066	0	0	0	0.368208	0	0
Os01g0114800	0.652325	0.618763	0.0460911	0.045648	0	0.136111	0	0
Os01g0114900	0	0	0	0	0	0	0	0
Os01g0115100	0.92226	0.874391	0	0	0.530497	2.36511	1.05818	1.01178
Os01g0115300	1.90688	1.85174	0.0464779	0.0460311	0.237492	3.27447	1.29627	1.79632
Os01g0115200	0	0	0	0	0	0	0	0
Os01g0115500	0	0	0	0	0	0	0	0
Os01g0115533	0	0	0	0	0	0	0	0
Os01g0115566	0	0	0	0	0	0	0	0
Os01g0115600	0.923658	0.879352	0.0236112	0.0233843	1.62876	0.717182	0.855462	0.866923
Os01g0115700	0	0	0	0	0.055904	0	0.0307985	0.0380557
Os01g0115725	0	0	0	0	0	0	0	0
Os01g0115750	0	0	0	0	0	0	0	0
Os01g0115752	0	0	0	0	0	0	0	0
Os01g0115800	0.348172	0.375313	0.205261	0.203288	0	0	0.00891709	0
Os01g0115950	0	0	0	0	0	0	0	0
Os01g0116100	0.0697847	0.0633472	0	0	0.0415253	0	0.203351	0.12956
Os01g0115900	0	0	0	0	0	0	0	0
Os01g0116000	0	0	0	0	0	0	0	0
Os01g0116101	0	0	0	0	0	0	0	0
Os01g0116200	0	0	0	0	0.0826097	0	0	0
Os01g0116250	0	0	0	0	0	0	0	0
Os01g0116300	0	0.0259651	0	0	0.982942	3.41473	1.09007	0.847264
Os01g0116400	0.52363	0.537325	0.143166	0.14179	0.0203208	0	0.0373169	0
Os01g0116650	0	0	0	0	0	0	0	0
Os01g0116900	1.28835	1.3162	0.46555	0.469509	8.37921	1.46702	0.957467	0.859194
Os01g0116600	0	0	0	0	0	0	0	0
Os01g0116800	0	0	0	0	0	0	0	0
Os01g0116901	0	0	0	0	0	0	0	0
Os01g0117000	0	0	0	0	0.0190731	0	0.0612951	0.0324593
Os01g0117025	0	0	0	0	0	0	0	0
Os01g0117050	0	0	0.428993	0.424869	9.1742	0.120653	4.28641	4.59408
Os01g0117100	0.104008	0.102281	0	0	0.417754	0.137961	2.10259	2.35008
Os01g0117200	0	0	0.0916505	0.0907695	4.76771	0.193323	0.0955568	0.0442774
Os01g0117233	0	0	0	0	0	0	0	0
Os01g0117266	0	0	0	0	0	0	0	0
Os01g0117300	0.0222013	0.0201532	0	0	0.0396325	0	0.0727809	0.0337239
Os01g0117400	0	0	0	0	0	2.84172	0	0
Os01g0117450	0.0395215	0.0358757	0	0	0	0	0.0431868	0
Os01g0117500	0.00946627	0.0257791	0	0	0.0675947	0.0627827	0.0465489	0.0718968
Os01g0117600	0	0	0	0	1.01683	0	0.29877	0.320139
Os01g0117650	0	0	0	0	0	0	0	0
Os01g0117700	0.0660487	0.0770861	0	0	0.690596	0.913651	1.34554	1.34727
Os01g0117900	4.77574	4.77855	0.127977	0.126747	0.847694	4.44514	5.9933	5.48201
Os01g0118000	32.7512	32.336	15.2338	15.2216	57.4269	32.8538	24.6442	26.3545
Os01g0118033	0	0	0	0	0	0	0	0
Os01g0118066	3.30212	3.27992	0.0666975	0.0660563	0.0883582	0.459581	2.08041	2.32538
Os01g0118100	10.439	10.1926	1.43376	1.41998	4.85353	14.4647	7.8722	7.42571
Os01g0118300	0.96532	0.932545	0.0556913	0.055156	0.363619	0.557994	0.965331	0.891233
Os01g0118350	0	0	0	0	0	0	0	0
Os01g0118400	7.04816	6.81202	0.853658	0.87927	2.11315	0.691454	4.35231	4.29734
Os01g0118600	4.73364	4.79887	0.71673	0.709841	2.14719	2.0458	4.87321	5.31179
Os01g0118700	13.0817	13.411	5.47998	5.45886	7.76013	14.1667	4.48447	4.65612
Os01g0119000	9.96502	9.81117	0.813432	0.83545	4.20778	1.33452	7.53869	7.80863
Os01g0119050	23.3839	23.2359	11.9514	12.1362	21.9884	0.89351	13.3284	14.0327
Os01g0119100	32.4623	32.7552	6.73513	6.70477	11.0972	1.05452	34.387	35.6159
Os01g0119500	14.9747	14.9001	2.95376	2.92537	4.23007	0.669547	15.9422	16.1087
Os01g0119800	0.892672	0.930373	6.28921	6.28024	0.796775	0.131565	0.406443	0.577546
Os01g0120300	6.36052	6.42753	0.265727	0.274615	7.96648	3.86997	37.083	36.336
Os01g0120400	4.64688	4.67017	1.82635	1.83751	4.78958	38.9644	3.49102	3.9985
Os01g0120500	4.83043	4.88595	0.971201	0.961865	4.25872	2.746	2.19755	2.54565
Os01g0120600	3.60537	3.49096	3.16036	3.12998	7.83059	5.36202	3.9487	4.03276
Os01g0120700	31.3231	31.2372	31.7712	31.8823	31.7243	96.5488	32.3879	33.2655
Os01g0120800	25.9759	25.9179	21.1464	21.1734	22.0636	71.8482	27.7526	27.5217
Os01g0121000	0.279773	0.380947	41.1795	41.1103	0.842798	2.82968	0.429919	0.637467
Os01g0121100	13.9376	13.9571	4.2382	4.22544	15.6006	18.3088	13.7279	14.3122
Os01g0121200	1.99225	2.05122	0.756733	0.749459	1.25311	4.43393	2.79433	2.86884
Os01g0121300	0.398267	0.410827	1.9922	1.97305	1.09876	3.87407	0.687425	0.64622
Os01g0121400	0	0	0	0	0	0	0	0
Os01g0121500	5.31701	4.89264	1.48857	1.47426	12.2546	3.18823	2.08926	2.43404
Os01g0121600	8.98053	8.78186	7.02889	6.96132	34.1616	17.6383	5.49635	6.26455
Os01g0121700	13.9418	14.0705	1.83061	1.8409	8.11882	3.92674	7.77034	8.29285
Os01g0121800	8.21183	8.19603	3.25424	3.26536	7.8341	8.72491	7.48902	7.07472
Os01g0121900	0.714454	0.667621	0.330353	0.327177	2.92592	0	1.17107	0.989503
Os01g0121950	2.32652	2.29396	1.38734	1.37401	33.7446	0	9.50071	8.86548
Os01g0122000	11.2021	11.4013	1.601	1.58561	31.4438	0.150092	15.2395	14.9679
Os01g0122200	0.740995	0.754668	0.568256	0.562793	0.935627	0	1.34788	1.26284
Os01g0122367	0	0	0	0	0	0	0	0
Os01g0122534	0	0.0602296	0	0	0.562614	0.0440052	0.598157	0.655114
Os01g0122701	0	0	0	0	0.423847	0	0	0
Os01g0123500	0.199441	0.181043	0.537503	0.532336	0.30517	0.869232	0.420309	0.259674
Os01g0123700	0.0570952	0.0518282	0	0	0	0.302936	0	0
Os01g0123800	0.150577	0.170859	0.118362	0.117224	1.71362	0.1498	0.802145	0.657595
Os01g0123900	1.2871	1.35285	2.23646	2.21497	85.1044	0	0.194316	0.205802
Os01g0124000	0.574842	0.579793	0.602476	0.596685	41.4461	0.169444	0.157039	0.194042
Os01g0124100	47.8733	48.648	15.6223	15.764	27.6687	0.663201	6.83794	6.95396
Os01g0124200	426.838	428.516	185.34	185.523	107.187	8.081	82.8328	83.0369
Os01g0124401	167.616	165.853	3187.23	3186.77	346.803	10.1539	227.04	231.77
Os01g0124550	0	0	0	0	0	0	0	0
Os01g0124600	0	0	0	0	1.44863	0.8073	0.290965	0.269644
Os01g0124650	4.39181	4.42272	10.4645	10.3639	8.4219	2.63969	0.393678	0.599366
Os01g0124700	0.10898	0.0989272	0	0	0	0	0	0
Os01g0124900	0.0352402	0.0319894	0.0184672	0.0182896	1.12712	0	0.808679	0.825258
Os01g0125000	0	0	0.03942	0.0390411	0	0	0	0
Os01g0125500	0	0	0	0	0.0306613	0	0	0
Os01g0125550	3.18064	3.01907	0.365319	0.361808	0.596309	7.12792	3.28518	3.75042
Os01g0125600	55.8249	55.6994	3.32635	3.29438	15.9214	1.67279	84.7165	88.2786
Os01g0125700	2.52408	2.54165	1.43113	1.41737	1.50195	8.30614	1.61647	1.62373
Os01g0125800	0.655351	0.61541	1.50102	1.52177	10.1458	3.89682	1.37053	1.24007
Os01g0125850	0	0	0	0	0	0	0	0
Os01g0125900	17.9354	17.8217	4.66233	4.64789	5.79044	8.24931	15.0029	14.8594
Os01g0126000	0	0	0	0	0	0.192582	0	0
Os01g0126100	0.103275	0.112497	0.292246	0.289437	0.18436	2.61648	0.177743	0.196094
Os01g0126200	0.244561	0.259522	0.173285	0.17162	0.993059	1.61742	0.564597	0.452591
Os01g0126401	0.0074326	0.00674695	0.0233697	0.0231451	0.0928778	0.443653	0.0182743	0.0169353
Os01g0126600	1.38693	1.33904	1.99136	1.99718	6.04658	0.98897	2.15508	1.98499
Os01g0126900	0.0465355	0.0422427	0	0	0	1.43515	0.0953464	0.0883599
Os01g0127000	0	0	0	0	0.0236782	0	0	0
Os01g0127100	0	0	0	0	0	0	0	0
Os01g0127200	0.172676	0.156747	0.190026	0.1882	4.31554	0.664235	1.58501	1.42952
Os01g0127300	6.99614	6.95434	1.02261	1.03528	5.67688	7.49688	6.00621	5.02816
Os01g0127400	2.25996	2.1958	0.124976	0.123775	1.57117	0.572429	2.37338	2.4496
Os01g0127450	2.42533	2.39472	0.535142	0.529998	2.20276	2.2576	3.20822	2.9085
Os01g0127500	0.112206	0.142598	0.14112	0.139764	5.22795	0	25.7671	27.6287
Os01g0127600	0	0	1.1448	1.13379	1.97943	5.44422	4.12331	3.82117
Os01g0127700	2.47737	2.5555	1.57967	1.56448	6.4636	5.74494	2.68347	2.71052
Os01g0127900	20.9283	20.8169	0.350994	0.34762	4.71152	0.324352	8.30368	7.90113
Os01g0128000	2.23171	2.26417	0.722336	0.715393	1.05457	3.74385	0.645535	0.697939
Os01g0128100	2.40641	2.41224	0.0696283	0.068959	0.0658863	0.176244	0.169391	0.12334
Os01g0128200	3.49157	3.46339	1.41699	1.40337	0.734209	1.02146	2.89741	2.71833
Os01g0128250	0	0	0	0	0	0	0	0
Os01g0128300	9.7469	9.86475	4.33276	4.29112	33.4793	12.5424	15.6641	15.4183
Os01g0128400	26.9151	26.6692	37.6	37.716	17.9316	22.9875	37.3784	37.7705
Os01g0128700	2.89197	2.93403	0	0	0.455522	1.72998	3.48549	3.85458
Os01g0128800	4.69471	4.66116	0.217076	0.21499	1.66382	25.1381	9.60481	9.65807
Os01g0129200	1.5598	1.41591	0.193592	0.191731	1.24568	0.108894	3.73411	3.50725
Os01g0129500	2.78506	2.72966	0.745599	0.769854	2.38679	12.1401	3.13432	3.29552
Os01g0129550	0	0	0	0	0	0	0	0
Os01g0129600	0.107337	0.0974352	0.0843726	0.0835616	0.0958059	0.213565	0.0439844	0
Os01g0129800	1.22247	1.1097	0.960928	0.951691	5.65411	0	2.18593	2.6166
Os01g0130000	9.97255	10.1185	13.2166	13.2165	3.58814	5.51621	2.6063	2.71259
Os01g0130100	0	0	0	0	0	0	0	0
Os01g0130200	21.7961	22.1899	20.9402	21.2103	50.5954	2.20851	12.8391	10.2889
Os01g0130400	2.52088	2.60136	0.654285	0.647995	2.06433	0.0630909	6.58783	5.86578
Os01g0130500	0	0	0	0	0	0	0	0
Os01g0130900	20.9988	21.2736	18.1962	18.1329	36.1425	2.23401	23.5239	24.0047
Os01g0131250	0	0	0.45266	0.448308	0	0.312486	0	0
Os01g0131300	106.67	106.713	243.109	242.956	188.081	81.7488	96.9946	101.977
Os01g0131600	0.0273006	0.0247821	0.472114	0.467576	0.743216	0.597512	0.0447488	0
Os01g0131450	0	0	0	0	0	0	0	0
Os01g0131800	7.44378	7.33113	9.81357	9.71923	9.21629	7.83673	6.22647	6.60728
Os01g0131900	0.189737	0.287057	0.497146	0.492368	1.49596	6.16609	0.440586	0.336248
Os01g0132000	325.865	328.815	56.8075	56.6206	68.7601	24.4753	56.9605	54.6552
Os01g0132050	0.0742852	0.086699	0.283619	0.280893	0.0899853	0.154842	0.265267	0.12493
Os01g0132100	0	0	0	0	0	0	0	0
Os01g0132200	3.62473	3.52126	1.19968	1.18815	3.83132	0	5.88924	5.74749
Os01g0132400	0.47919	0.562922	0.88628	0.877761	7.09498	0	0.716143	0.599442
Os01g0132500	2.03785	2.17157	17.7945	17.6925	14.4723	8.72631	4.90147	4.35726
Os01g0132700	1.40973	1.44148	1.49023	1.47591	2.14053	3.41746	2.20447	1.99986
Os01g0132766	3.47036	3.49573	0.915163	0.906366	1.33894	64.8614	6.2388	7.63518
Os01g0132800	1.60784	1.55146	0.43787	0.433661	1.54247	5.46615	2.00252	2.09136
Os01g0133100	1.73892	1.68663	1.10474	1.13121	1.08435	0	3.68	2.85854
Os01g0133200	0.763937	0.751254	1.00083	0.991207	3.12523	0	1.20001	1.16043
Os01g0133400	24.5041	24.4565	28.215	28.1495	14.6365	8.14776	21.5145	20.5856
Os01g0133500	8.60201	8.62083	1.95241	1.94786	3.90009	11.8401	9.19398	9.15142
Os01g0133600	0.300222	0.272527	0	0	0.196511	0.37168	0.508501	0.486442
Os01g0133650	0	0	0	0	0	0	0	0
Os01g0133700	0	0	0.0421863	0.0417808	0	0	0	0
Os01g0133766	0	0	0	0	0	0	0	0
Os01g0133799	0	0	0	0	0	0	0	0
Os01g0133832	2.81939	2.71681	3.40953	3.6469	1.16147	0	4.47912	4.54624
Os01g0133866	1.19023	1.26051	1.40338	1.38989	2.21326	0.657825	1.34126	1.16765
Os01g0133900	0.7768	0.705141	1.50856	1.49406	2.08005	0.545498	0.823877	1.04115
Os01g0134200	0.0194456	0.0176518	0.0917118	0.0908302	0.0347132	1.13492	0	0
Os01g0134500	9.53166	9.48515	5.69569	5.68936	6.64794	8.86885	16.3499	16.3092
Os01g0134700	1.26354	1.2934	0.0633965	0.0627871	3.53938	14.4423	0.572855	0.530879
Os01g0134800	0.225919	0.242366	0.193729	0.191867	6.14114	0.0817284	0.690119	0.811138
Os01g0134850	0.313715	0.349497	0	0	0.496388	0.491787	1.12193	1.38629
Os01g0134900	28.0981	28.3898	0.360598	0.357132	4.85213	1.217	21.3737	21.2013
Os01g0135000	0.0183122	0.0166229	0	0	0	0	0.0900474	0.069541
Os01g0135600	0.219125	0.248639	0	0	0	0.653981	0	0
Os01g0135700	12.8799	12.8194	92.0436	92.1768	225.256	41.2803	2.46481	2.48282
Os01g0135800	0.899178	1.01213	5.42825	5.37607	0.256826	0.954172	0	0
Os01g0135900	577.665	575.568	40.9014	41.0469	156.718	56.4461	355.307	360.383
Os01g0136000	1.29546	1.17595	4.6163	4.57192	4.04702	1.94748	0.566242	0.721532
Os01g0136050	0	0	0	0	0	0	0.0438629	0
Os01g0136100	9.1285	8.86905	1002.27	1002.3	24.8573	3.12172	3.653	3.95406
Os01g0136200	1.77769	1.82419	168.595	168.659	26.7328	0.666398	9.59669	9.86209
Os01g0136300	4.15729	3.98943	5.10408	5.05502	7.84545	2.36333	6.42489	5.77368
Os01g0136400	2.64745	2.7026	0.561286	0.555891	1.723	9.38329	1.81266	1.9556
Os01g0136450	0	0	0	0	0	0	0	0
Os01g0136500	0	0	0	0	0	0	0	0
Os01g0136502	0	0	0	0	0	0	0	0
Os01g0136600	0.285716	0.407565	0	0	0.0728636	4.11473	0.468322	0.434006
Os01g0136700	0.150862	0.174294	0	0	0	0.78225	0.02248	0.0416655
Os01g0136800	0.0631521	0.0781724	0.0361025	0.0357555	0.0922383	0.281765	0.211732	0.200578
Os01g0136850	0	0	0	0	0	0	0	0
Os01g0136900	0.0925524	0.0840146	0.0485008	0.0480346	0.0826097	0.450142	0.101136	0.140588
Os01g0137066	0	0	0	0	0	0	0	0
Os01g0137232	0.0847273	0.128185	0	0	0.0504168	0.0374622	0.18517	0.0643507
Os01g0137400	0.0040453	0.00367213	0	0	0.0559662	0.214636	0.0696225	0.0629847
Os01g0137125	0	0	0	0	0	0	0	0
Os01g0137150	0	0	0	0	0	0	0	0
Os01g0137200	0	0	0	0	0	0	0	0
Os01g0137250	0	0	0	0	0	0	0	0
Os01g0137266	0	0	0	0	0	0	0	0
Os01g0137282	0	0	0	0	0	0	0	0
Os01g0137300	0	0	0.0572887	0.056738	1.91903	1.30509	1.67992	1.81284
Os01g0137500	0	0	0	0	0	0.0891812	0.123978	0.0893616
Os01g0137550	0	0	0	0	0.389401	0.026304	0.243782	0.263572
Os01g0137700	0	0	0	0	0.0225659	0.13414	0.01036	0.00960083
Os01g0137750	0	0	0	0	0	0	0	0
Os01g0137800	0.0706089	0.0747779	0.0185008	0.018323	0.0420157	0.280978	0	0.0178759
Os01g0137875	0	0.0391113	0	0	0	0	0	0
Os01g0137950	0.349787	0.317519	0.412427	0.408463	0.468315	1.31459	0.143335	0.132832
Os01g0138000	0	0	0	0	0.845434	0.228436	0	0.130799
Os01g0138100	0.105249	0.0955403	0.0794224	0.078659	0.18037	0.228957	0.169066	0.17906
Os01g0138232	0	0	0	0	0	0	0	0
Os01g0138300	0	0	0	0	0	0	0	0
Os01g0138350	0	0	0	0	0	0	0	0
Os01g0138400	0.501801	0.533598	0.55222	0.546912	0.819006	4.84947	0.176252	0.206894
Os01g0138451	0	0	0	0	0	0	0	0
Os01g0138500	1.65326	1.62731	0.219201	0.217094	1.38676	4.67656	1.81203	1.66412
Os01g0138600	2.8561	2.92502	0.997801	0.988209	1.89562	5.08368	3.62115	3.44851
Os01g0138800	0.657871	0.627043	1.55137	1.53645	2.37815	1.13442	0.377414	0.324776
Os01g0138900	9.0484	9.11314	5.62831	5.60332	8.15979	40.83	12.5944	12.5945
Os01g0139000	11.8489	11.5304	1.30317	1.32861	8.204	0.194036	8.25222	7.86974
Os01g0139200	64.4299	64.542	15.0497	14.9717	39.3584	70.8475	67.5298	66.4853
Os01g0139600	0.431647	0.46718	6.43361	6.39762	0.118546	0.253247	0.0408184	0.0630457
Os01g0139700	10.2753	9.98693	1.30536	1.29282	10.839	14.9376	6.2521	6.26696
Os01g0139900	1.29702	1.54531	0.637207	0.757299	1.59182	3.22582	1.92666	2.1549
Os01g0140100	23.1286	22.8094	22.5945	22.5255	30.0739	1.93584	48.2201	48.2651
Os01g0140400	5.62629	5.66168	0.42189	0.417834	2.32922	0.89605	7.75084	7.4078
Os01g0140500	76.6594	77.3593	313.332	312.766	367.604	271.767	147.572	147.735
Os01g0140700	0	0	0	0	0	0	0	0
Os01g0141000	1.19325	1.25788	0.302568	0.29966	0.103071	0.816923	0.126186	0.175409
Os01g0141100	2.97889	3.05086	5.68621	5.65686	11.1832	6.67902	4.16998	4.2626
Os01g0141150	0	0	0	0	0	0	0	0
Os01g0141300	0	0	0	0	0	0.0989059	0.00763872	0.021237
Os01g0141450	0	0	0	0	0	0	0	0
Os01g0141600	4.10221	4.26217	0.213676	0.211622	0.518348	0.352378	2.62783	2.2992
Os01g0141700	4.44566	4.33449	0.884418	0.875917	2.75561	8.68162	12.6566	12.2346
Os01g0141900	8.09788	8.07591	2.12501	2.14285	4.20077	5.15067	9.38602	9.68755
Os01g0142100	8.41813	8.42674	0.17237	0.170714	2.7402	1.37356	8.34188	8.4801
Os01g0142200	5.75104	5.87951	2.6036	2.57857	7.90738	7.74883	9.13842	8.51188
Os01g0142300	4.33707	4.35286	1.08037	1.06999	2.15367	2.46119	15.6635	15.4727
Os01g0142400	0	0	0	0	0	0	0	0
Os01g0142500	25.8741	26.0581	7.3726	7.42817	24.2633	40.5817	24.6245	23.7684
Os01g0142600	0.317989	0.288655	0.0217354	0.0215264	0.0617018	0.330102	0.147302	0.189011
Os01g0142800	2.25638	2.20223	0.906821	0.898104	1.7717	1.51899	2.73213	2.4804
Os01g0142875	0	0	0	0	0	0	0	0
Os01g0142950	0	0	0	0	0	0	0	0
Os01g0143100	3.30051	3.33406	2.3416	2.34544	3.11968	3.23296	6.81789	6.99963
Os01g0143300	0.894373	0.863252	1.53064	1.51592	4.96154	0.480543	0.779382	0.653485
Os01g0143350	0	0	0	0	0	0	0	0
Os01g0143400	0	0	0.0453252	0.0448895	0	0	0.0708855	0.0656914
Os01g0143700	0	0	0	0	0.0446206	0	0.0136568	0
Os01g0143750	0	0	0	0	0	0	0	0
Os01g0143800	19.9675	20.1091	7.40549	7.45654	17.7056	18.7102	27.1419	26.7233
Os01g0143900	45.0075	45.0525	22.1022	22.0367	22.3601	53.5675	42.5313	42.0305
Os01g0144000	22.0048	22.192	9.01604	9.09785	20.4135	18.9462	36.3217	35.9908
Os01g0144100	10.4785	10.6826	0.368635	0.365092	11.0403	0.369351	11.9628	12.3329
Os01g0144200	0.078368	0.0711386	0.328541	0.366056	17.6388	0.675683	20.7882	20.118
Os01g0144300	0.185597	0.168476	0.486299	0.481624	16.7316	0.246186	9.12646	9.49144
Os01g0144340	2.93505	2.9176	1.27694	1.26466	1.75243	1.91685	2.80567	2.72498
Os01g0144380	0	0	0	0	0	0.328584	0	0
Os01g0144500	0.563692	0.625402	0	0	2.40387	0.775402	0.342206	0.380557
Os01g0144600	5.52516	5.52886	5.02702	5.04644	6.05772	24.8719	6.31093	5.81546
Os01g0144700	4.25694	4.49992	8.74934	8.78001	15.9551	27.0353	8.75978	8.5098
Os01g0144800	0.869669	0.986805	9.34263	9.36567	1.42311	0.672917	0.77214	0.550432
Os01g0144900	2.70246	2.83987	0.56508	0.559648	11.1339	0.847609	9.66667	9.46389
Os01g0145000	0.864924	0.785136	0	0	1.54401	0.688367	0.708855	0.525531
Os01g0145200	1.08798	1.17321	0.642843	0.636664	3.0632	3.14781	2.80065	2.42906
Os01g0145600	0.390441	0.402318	0.199075	0.197162	5.06733	1.30175	3.59771	3.2299
Os01g0146101	0.00986806	0.0179155	0.0620547	0.0614582	0.00880796	0.340327	0	0
Os01g0146200	0.779771	0.707838	0.471494	0.466962	0	0.397818	0	0
Os01g0146600	0	0	0	0	0	3.69328	0	0
Os01g0146801	0	0	0	0	0	0	0	0
Os01g0147001	0	0	0.177084	0.175382	0	0.522946	0	0
Os01g0147200	21.4299	21.3966	10.0771	10.0621	17.164	25.1938	21.4385	21.7082
Os01g0147250	0.928364	0.900558	0.22894	0.226739	1.2267	0.0120728	1.91704	1.72127
Os01g0147300	0.0440547	0.0399908	0.138518	0.137186	0.275254	0	0.108316	0.0557663
Os01g0147400	0.247595	0.224755	0.389246	0.385504	0.828736	0.328422	0.329742	0.376099
Os01g0147600	1.08473	1.05716	0.261551	0.259037	0.950381	0.882724	0.839913	0.748042
Os01g0147650	0	0	0	0	0	0	0	0
Os01g0147700	13.3533	13.5159	1.89084	1.89523	10.9229	10.245	18.0814	18.5834
Os01g0147800	2.04179	1.99759	0.106997	0.105969	1.88319	0.421296	3.78366	3.54087
Os01g0147850	0	0	0	0	0	0	0	0
Os01g0147900	0.233488	0.211949	0.783079	0.775552	1.19485	0.815569	0.191357	0.171424
Os01g0147950	0	0	0	0	0	0	0	0
Os01g0148000	23.207	23.0335	0.508693	0.503804	0.214931	1.01811	17.2865	17.8544
Os01g0148050	31.3642	31.4024	5.4815	5.44153	8.9283	27.6848	26.394	26.15
Os01g0148100	4.79931	4.77228	0.407969	0.404048	1.97836	7.25696	4.94166	5.19867
Os01g0148200	0.0858536	0.155868	0.134971	0.133674	3.67827	0	0.140724	0.586856
Os01g0148400	3.66335	3.61392	0.587314	0.616395	2.28438	12.7805	7.47611	7.5593
Os01g0148500	0.396365	0.374193	0.872379	0.913365	4.14635	2.83909	6.66579	6.85169
Os01g0148700	11.2978	11.0153	7.01684	7.10451	14.1213	13.2416	14.6971	15.6935
Os01g0149200	3.44277	3.50563	2.27086	2.27233	3.0128	11.8435	0.809661	0.915179
Os01g0149350	0.386038	0.383279	0.0758618	0.0751326	0.172284	0.512061	0.652535	0.664277
Os01g0149400	117.968	117.052	77.6692	77.5929	62.2547	2.71268	92.0945	106.356
Os01g0149500	0.954594	0.922936	0.0355201	0.0351787	0.146209	1.60338	0.726794	0.707858
Os01g0149600	10.6984	10.1826	18.2626	18.087	15.8915	37.8602	13.3483	14.0074
Os01g0149700	0.154886	0.147998	0	0	0.0800376	0.129757	0.106895	0.123828
Os01g0149750	0	0	0	0	0	0	0	0
Os01g0149800	128.584	128.907	364.39	364.827	384.56	807.581	159.999	163.041
Os01g0149900	7.03228	7.04852	0.251262	0.248846	3.28107	6.50132	5.84523	5.87718
Os01g0150000	25.3207	25.4292	5.38776	5.33597	15.4312	14.1348	25.2783	24.7449
Os01g0150100	5.07836	5.14696	0.775119	0.767669	3.14341	9.45495	8.84354	9.2387
Os01g0150200	6.0142	6.14868	2.23827	2.24362	6.70051	7.95465	9.84383	9.62714
Os01g0150400	2.05774	1.94204	0.102698	0.101711	3.11215	0.259951	5.34707	6.23904
Os01g0150500	0.0259564	0.0294525	0.071411	0.0707246	0.127424	0.206579	0.20741	0.206997
Os01g0150700	0	0	0	0	0	0.0212311	0	0
Os01g0150800	2.52145	2.52415	0.11114	0.110072	0.720394	2.18022	2.90175	3.05603
Os01g0150900	0.0123521	0.016819	0.00970944	0.00961611	0.766249	0.0491534	0.551718	0.588689
Os01g0150950	0	0	0	0	0	0	0	0
Os01g0151100	25.12	25.2409	7.86269	7.85121	12.2257	27.1232	23.1681	23.5417
Os01g0151200	24.8661	25.1348	1.7997	1.86342	12.1918	10.336	17.5167	17.8337
Os01g0151400	12.5519	12.4712	1.6348	1.61908	4.1822	4.91695	9.86089	10.244
Os01g0151500	6.58117	6.64927	2.13536	2.12742	2.70255	1.84994	12.414	11.9864
Os01g0151600	10.5773	10.6295	5.45372	5.44206	6.48486	7.65762	7.61196	7.10887
Os01g0151700	20.1588	19.8972	4.05827	4.07607	11.4554	0	14.5028	14.5625
Os01g0151750	0	0	0	0	0	0	0	0
Os01g0151900	1.49439	1.39765	1.21027	1.19864	0.929657	3.30373	1.69794	1.58212
Os01g0152000	0.0370603	0.0336415	0.0388419	0.0384685	0.0110263	0	0.0607461	0.0703687
Os01g0152050	0	0	0.0113425	0.0112335	0	0.119627	0	0
Os01g0152100	0	0	0	0	0	0	0	0
Os01g0152200	0	0	0	0	0	0	0	0
Os01g0152300	29.841	29.4079	24.9206	25.0182	3.59518	13.3283	1.06487	1.51315
Os01g0152500	0	0	0.0973807	0.0964446	0.414663	0	0.575344	0.603754
Os01g0152600	2.12301	2.11109	0.927881	0.946394	0.943539	3.36526	1.99262	1.89344
Os01g0152675	0.0600443	0.0545053	0	0	0	0	0	0
Os01g0152687	0.152473	0.16609	0	0	0	0.242698	0.124961	0
Os01g0152700	166.169	170.343	180.467	180.51	224.747	235.697	205.937	210.554
Os01g0152800	0.13804	0.125306	0.0127655	0.0126428	0.0942199	0.193874	0.252882	0.178848
Os01g0152850	0	0	0	0	0	0	0	0
Os01g0152900	44.9429	44.6612	39.4459	39.5766	62.9123	29.9701	42.6032	44.5177
Os01g0152950	14.6877	14.5541	4.05408	4.01511	8.04603	10.6187	13.8936	13.5057
Os01g0152951	0.654744	0.594345	0.216701	0.214618	0.717692	5.1652	0.461288	0.601972
Os01g0153000	0.0532912	0.0483751	0	0	0	0.035344	0.0145584	0.0337291
Os01g0153050	0	0	0	0	0	0	0	0
Os01g0153100	41.6275	42.0606	54.7397	54.5769	121.954	66.3118	98.1716	100.493
Os01g0153150	0.197588	0.179361	0	0	0.691147	0.552515	0.323869	0.174404
Os01g0153200	0	0	0	0	0	0	0	0
Os01g0153250	0	0	0.0298028	0.0295164	0.0761432	0.0251458	0.0621462	0.107986
Os01g0153275	0	0	0	0	0	0	0.0177346	0
Os01g0153300	72.2455	71.0275	76.1677	75.8168	93.7391	38.6027	76.4703	75.7961
Os01g0153400	5.02333	5.05217	0.9368	0.927796	2.07962	4.26034	4.12668	3.76094
Os01g0153500	0	0	0	0	0	0	0	0
Os01g0153550	0	0	0	0	0	0	0	0
Os01g0153600	1.75425	1.97614	0.13291	0.131632	4.50875	0	1.05663	0.818682
Os01g0153625	0	0	0	0	0	0	0	0
Os01g0153700	8.07804	8.04106	0.511049	0.55675	3.88802	6.81283	10.4834	10.3325
Os01g0153800	0.105295	0.0955818	0.0827677	0.0819721	1.59772	0	0.517773	0.719749
Os01g0153900	0	0	0	0	0	0	0.0534625	0
Os01g0153950	0	0	0	0	0	0.260904	0	0
Os01g0154000	0.128876	0.116987	1.11434	1.10362	0.345092	1.53852	0.0528105	0
Os01g0154100	0	0	0	0	0	0	0.0556484	0
Os01g0154200	0	0	0	0	0	0	0	0
Os01g0154250	0	0	0	0	0	0	0	0
Os01g0154300	1.91842	1.81205	0.142647	0.141276	2.14041	0	1.23231	1.0731
Os01g0154500	0.400352	0.36342	0.0968303	0.0958995	1.09035	0.136166	0.454308	0.428816
Os01g0154550	0	0	0	0	0	0	0	0
Os01g0154600	0.864177	0.835069	0.0219126	0.021702	0.497639	0.221862	0.297005	0.444622
Os01g0154950	0	0	0	0	0	0.39537	0	0
Os01g0155000	0.0912447	0.0828275	1.14757	1.13654	0	35.4017	0.0373902	0.0693008
Os01g0155200	0	0	0.394014	0.390227	0.0203367	0.544002	0	0
Os01g0155300	0	0	0	0	0	0.149268	0	0
Os01g0155400	13.9772	13.8767	1.07226	1.06196	2.7704	7.44748	11.4835	10.7584
Os01g0155500	0.458047	0.519741	0.257178	0.280177	1.34333	5.2729	0.301658	0.316827
Os01g0155600	28.077	27.8462	12.8768	12.8143	16.6251	60.0167	25.8749	25.9978
Os01g0155800	1.85815	1.78794	152.137	152.352	22.4731	127.822	11.056	10.8386
Os01g0156000	0	0	0.488901	0.532621	15.3361	0.123751	0.101948	0.0472388
Os01g0156300	3.40265	3.59305	2.9476	2.91926	10.1031	0.0921113	3.24397	3.79739
Os01g0157200	0	0	0	0	0	0	0.0933411	0.115335
Os01g0157400	0.0883327	0.0801841	0.138869	0.137534	0.0788433	0	0	0
Os01g0157500	0	0	0	0	0.146551	0	0	0
Os01g0157600	0	0	0.179168	0.177445	0.0254308	0.83144	0.0934021	0.129837
Os01g0157700	0	0	0	0	0.0371094	0	0.204442	0.189462
Os01g0157800	1.57116	1.48143	1.7848	1.76765	1.71	1.43868	2.27625	2.50979
Os01g0157900	26.0684	26.2008	13.286	13.1925	61.4945	36.6073	24.2865	25.6661
Os01g0158000	6.01608	6.00389	1.80334	1.786	2.37447	9.66344	9.95606	10.5797
Os01g0158100	2.67965	2.86682	4.313	4.27155	9.1685	1.52332	3.55564	3.85236
Os01g0158200	9.67646	9.89029	0.941322	0.932274	7.42491	5.78654	9.62165	9.6881
Os01g0158400	3.32419	3.47474	1.02936	1.09789	2.87717	85.5818	2.53861	1.98919
Os01g0158500	0	0	0.0177153	0.017545	0.0100579	0	0.00461759	0.00855847
Os01g0158533	0	0	0	0	0	0	0	0
Os01g0158566	0	0	0	0	2.89121	0	3.0286	3.46504
Os01g0158600	0	0	0	0	0.426013	0	1.65882	1.38288
Os01g0158800	0	0.0204342	0.0176947	0.0175246	0.205948	0	0.0276734	0.132502
Os01g0158900	6.61848	6.6825	0.790038	0.782444	2.31909	11.2043	10.0423	10.3621
Os01g0159000	1.1036	1.12702	3.1085	3.07862	5.74608	1.0979	2.22347	1.92085
Os01g0159200	59.4474	58.5606	4.96073	4.91305	88.0411	3.30711	45.911	46.6596
Os01g0159250	32.4781	32.8024	0	0	5.84804	0.533175	29.9449	30.4982
Os01g0159300	11.9003	12.0646	4.40855	4.42121	7.08826	9.97121	6.03526	5.66461
Os01g0159400	10.7833	10.7851	3.85961	3.88467	6.44923	12.6289	11.7697	11.2673
Os01g0159500	2.89616	2.90096	84.9384	85.0549	1349.39	0.99352	85.8986	84.6105
Os01g0159600	0	0	665.817	664.586	1.50842	0.880652	0.148396	0.0916814
Os01g0159800	12.3254	12.2329	1.47999	1.46576	0.746907	24.2807	10.4871	11.2414
Os01g0160100	0.156565	0.182728	1.32445	1.31172	0.81851	1.21639	0.0366612	0.084937
Os01g0160150	0	0	0	0	0	0	0	0
Os01g0160200	0	0	0	0	0	0	0.0148303	0.0137437
Os01g0160700	0.511345	0.498558	0.0893211	0.0884625	0.684619	2.12275	0.582051	0.625706
Os01g0160800	0	0	0.0752681	0.0745446	6.98699	0	0.902477	0.981799
Os01g0161000	0	0	0	0	0.0171048	0.0127097	0.039264	0.0218322
Os01g0161200	0	0	0	0	0.181969	0.0174467	0.177863	0.1948
Os01g0161300	0	0	0	0	0	0	0	0
Os01g0162001	0.931208	0.845305	0.121997	0.120824	0.242425	2.05867	1.17657	0.884071
Os01g0162101	0	0	0	0	0	0	0	0
Os01g0162200	0	0	0	0	0.119813	0	0	0
Os01g0162300	0.591992	0.561809	0.253821	0.251381	2.30573	1.89173	0.176426	0.265685
Os01g0162400	0.430085	0.418297	0.579549	0.573978	2.52265	0	0.352479	0.349984
Os01g0162500	0.628156	0.58698	0.145225	0.143829	0.58541	4.91353	2.1728	2.09077
Os01g0162701	0	0	0	0	0.0653798	0	0	0.0556328
Os01g0162800	0	0	0.0258342	0.0255859	0.23468	0	0.309756	0.455549
Os01g0162900	0	0	0	0	0.12835	0	0.0942802	0.120136
Os01g0163000	0.26317	0.27302	0	0	0.520131	1.54593	0.492989	0.513973
Os01g0163450	0	0	0	0	0	0.0684092	0	0
Os01g0163616	0	0	0	0	0	0	0	0
Os01g0164075	0	0	0	0	0.386435	0	0	0
Os01g0164300	0	0	0	0	0	0	0	0.0754609
Os01g0164400	14.2188	14.1494	9.34954	9.35367	10.2482	20.0618	10.0119	10.0579
Os01g0164500	4.06963	4.16085	2.53222	2.50788	2.10299	7.1824	7.26744	7.8086
Os01g0164600	4.51376	4.64483	0.859238	0.850979	8.29322	2.7124	4.16266	4.24412
Os01g0164650	0	0	0	0	0	0	0	0
Os01g0164700	3.68531	3.77676	0.773369	0.791899	3.14057	4.80544	4.10683	4.15419
Os01g0164800	1.08008	1.0303	0.230238	0.228024	0.359476	0.509934	1.26027	1.36953
Os01g0164900	0.212803	0.226767	0.0290912	0.0288116	0	0.503181	0.553543	0.484874
Os01g0165000	3.91142	3.91168	3.60045	3.60337	4.62628	6.05969	3.56127	3.66651
Os01g0165100	0	0	0	0	0	0	0	0
Os01g0165200	3.84712	3.80928	0.629842	0.623788	2.90661	1.94855	5.44293	5.34448
Os01g0165600	1.31034	1.35939	2.79571	2.76883	1.00249	0.062075	1.76426	2.20368
Os01g0165800	6.71479	6.8728	0.248918	0.246525	1.52245	14.7015	4.60661	4.44944
Os01g0166100	15.9662	15.7747	4.07846	4.06896	9.0239	14.8147	14.5782	13.6911
Os01g0166200	0.618329	0.561289	0.540044	0.534853	0.429258	0.455657	0.619369	0.704435
Os01g0166300	4.87469	4.68862	2.51103	2.4869	2.36991	17.3345	4.21609	4.23801
Os01g0166400	1.62003	1.65032	0.311282	0.30829	2.52245	3.99931	2.21284	2.25576
Os01g0166500	11.6192	11.4038	12.2908	12.5084	13.6435	0	25.2095	29.0339
Os01g0166700	7.2282	7.1855	1.22691	1.21512	11.6429	2.45242	22.5916	22.538
Os01g0166800	2.04506	1.99599	1.37788	1.38858	4.52911	1.44812	5.21717	5.45384
Os01g0167100	7.26111	7.17786	0.641607	0.63544	4.85701	19.8044	8.83576	9.63484
Os01g0167400	1.51147	1.41362	7.02058	7.02441	4.37434	7.29051	1.72672	1.70456
Os01g0167500	55.3611	55.4961	6.00524	5.94752	15.5349	48.0281	56.3949	56.5258
Os01g0167600	2.09696	1.92592	1.24109	1.22916	5.92335	0.229066	1.98142	1.89245
Os01g0167700	0.514076	0.47318	0.0169549	0.0167919	0.311248	0.658053	0.500864	0.447781
Os01g0167750	0.754059	0.739258	0.474185	0.469627	1.23842	2.16048	1.23599	1.51196
Os01g0167800	2.46283	2.3971	1.22608	1.2143	1.96011	2.09621	4.27235	3.73587
Os01g0167900	10.9513	10.88	3.13809	3.10793	5.66894	5.92129	15.7792	15.3948
Os01g0168000	0.263	0.238738	0.620196	0.614234	0.704238	0	0	0.0998747
Os01g0168100	14.385	14.2691	13.4754	13.5205	37.8734	12.7677	19.3426	19.2877
Os01g0168200	10.6068	10.5462	2.29821	2.27612	7.4365	10.5265	6.70206	6.71185
Os01g0168300	9.23802	9.26545	3.58364	3.57793	8.49272	7.63871	7.57865	7.08641
Os01g0168350	0	0	0	0	0	0.785472	0	0
Os01g0168400	0.0947141	0.0859769	0.347435	0.344096	0.394516	0.439717	0.297557	0.341695
Os01g0168450	0	0	0	0	0	0	0	0
Os01g0168500	12.569	12.5027	5.20153	5.21074	6.48911	4.96885	11.5529	11.3852
Os01g0168600	12.1255	12.2469	1.84737	1.82961	4.35274	7.5402	10.395	10.2692
Os01g0168800	41.6061	41.4536	1.62041	1.60484	20.4643	9.55377	39.1774	37.5191
Os01g0168850	0.0361461	0.164058	0	0	0	0	0.23699	0.137266
Os01g0169000	0.158806	0.144156	0.24966	0.24726	0	0	0	0
Os01g0169400	2.84236	2.83188	0.0653928	0.0647642	0.668287	2.35411	1.77268	1.93765
Os01g0169500	7.993	7.94979	0.793037	0.791648	1.68844	7.49305	7.66138	7.34933
Os01g0169800	5.26644	5.16547	2.14536	2.16599	3.02144	3.9893	3.38777	3.27538
Os01g0169900	25.5682	25.5024	4.0555	4.01652	12.4121	17.4832	18.1797	18.1895
Os01g0170000	0.14316	0.129954	4.72632	4.82949	0.425935	15.5397	0	0.0362435
Os01g0170051	1.02033	1.06432	3.61619	3.6093	0.38346	3.97714	0.249398	0.326292
Os01g0170100	1.33662	1.32362	0.254705	0.252257	1.53046	2.97285	2.57263	2.20467
Os01g0170300	17.8748	17.8618	0.354169	0.350764	2.10507	0.896478	16.9515	17.3456
Os01g0170500	4.23297	4.22898	0.71606	0.709177	2.81489	1.48415	9.14155	8.85524
Os01g0170600	6.0881	6.09644	3.75443	3.78817	9.01176	11.7862	4.7874	5.04121
Os01g0170700	0.248684	0.238284	0.0217199	0.0215111	0.0616578	0.293215	0.237779	0.251835
Os01g0170800	1.93203	2.00585	0.0363756	0.0360259	1.11523	4.60373	2.7686	2.96992
Os01g0170900	2.43386	2.57756	0.728818	0.721812	7.65511	0.768665	6.22153	5.45756
Os01g0171000	12.7003	12.8255	6.23428	6.19071	5.75234	2.71017	16.5341	16.6669
Os01g0171100	0.0703383	0.0638497	0.0368598	0.0365055	0	0.233251	0.163331	0.0979409
Os01g0171200	0.0103569	0.00940149	0.667569	0.661152	0.0369771	0.0412137	0.0169761	0.0157322
Os01g0171800	11.8317	11.7617	3.28172	3.27557	9.34519	6.95475	5.52668	5.81535
Os01g0172000	9.54317	9.50618	1.51182	1.52267	3.34609	15.5556	10.4461	11.3147
Os01g0172100	5.59332	5.55267	3.62958	3.63175	3.61155	5.60391	6.65174	7.28513
Os01g0172200	14.4	14.161	4.98718	5.03173	7.49232	6.28817	16.6314	16.9738
Os01g0172300	8.61796	8.55965	3.38709	3.38462	6.67458	13.7893	6.38196	6.97831
Os01g0172400	95.8218	96.5625	27.2133	27.2369	66.5119	97.6377	83.3123	82.6922
Os01g0172600	0.0776007	0.0880527	0.121997	0.120824	0.900435	3.21667	0.206694	0.176814
Os01g0172701	0	0	0	0	0	0	0	0
Os01g0172800	31.2888	30.5848	4.55766	4.51385	46.1987	5.81511	20.7462	22.1529
Os01g0172900	0.0198101	0.0179827	0	0	0	0.0262771	0.0487066	0.0451376
Os01g0173000	0.523441	0.500496	1.53609	1.58653	1.63212	0.592485	0.634905	0.726202
Os01g0173100	20.6744	20.741	23.9562	23.9946	61.7525	26.4163	24.3408	23.501
Os01g0173600	0	0	0	0	0.0875963	0	0.0201077	0
Os01g0173900	4.7611	4.69695	0.664659	0.673231	3.73933	28.2439	5.4061	5.23255
Os01g0173950	0	0	0	0	0	0	0	0
Os01g0174000	7.86203	8.1199	10.878	10.8359	11.8867	8.91219	5.76947	5.72753
Os01g0174100	6.68744	6.37031	3.50446	3.47077	10.4642	28.4734	5.41308	3.63691
Os01g0174200	0.50985	0.462817	0.26718	0.264612	0.682617	0.22543	0.591956	0.935814
Os01g0174300	16.3605	16.2262	4.17259	4.13248	20.2802	12.0198	17.8961	17.6996
Os01g0174400	0	0	0.0856034	0.0847805	0	0	0	0
Os01g0174500	0.177096	0.160759	0	0	0	0.0469818	0.137883	0.14123
Os01g0174600	0	0	22.2538	22.3071	0.191435	0	0	0
Os01g0174700	7.01683	7.10408	1.65377	1.67387	11.7728	5.61208	17.5837	17.4103
Os01g0174900	6.71322	6.57033	1.75325	1.7364	8.04142	5.42406	13.5127	12.3648
Os01g0175000	33.6423	33.5753	5.3983	5.36945	52.8433	43.496	29.8705	30.3628
Os01g0175100	34.9589	34.5892	44.4001	44.2793	163.094	7.30119	17.2657	18.6881
Os01g0175400	1.51463	1.47784	0.025467	0.0252222	0.14459	1.57933	1.52677	1.54408
Os01g0175500	2.23663	2.2173	3.28489	3.25332	2.2853	1.79568	2.11041	1.88872
Os01g0175600	0.00496437	0.0135193	0.195113	0.208697	1.6262	0.111945	0.117989	0.0904912
Os01g0175633	0	0	0	0	0	0	0	0
Os01g0175700	0.0786507	0.0713953	0.10304	0.102049	0.187204	0	0.0537157	0.0298678
Os01g0175733	0	0	0	0	0	0	0	0
Os01g0175850	0.7069	0.748638	0.493922	0.489174	8.51795	0.937668	0.289673	0.507066
Os01g0176000	0.092442	0.104893	0.0363322	0.035983	0.206278	0.996285	0.113642	0.0438813
Os01g0176050	0	0	0	0	0	0	0	0
Os01g0176100	1.43755	1.45323	0.0770451	0.0763045	1.26854	2.34022	1.05766	1.15386
Os01g0176150	0	0	0	0	0	0	0	0
Os01g0176200	3.7328	3.7177	1.9482	1.92948	4.30301	5.63294	3.7033	4.2354
Os01g0176300	0.362362	0.385324	0.0651055	0.0644796	0.203302	1.42823	0.950326	0.857101
Os01g0176400	0.666686	0.605185	0.571692	0.566197	2.05568	1.28629	0.645731	0.920638
Os01g0176500	1.04774	1.06393	0.516482	0.511518	3.55845	1.21311	1.39718	1.47014
Os01g0176700	1.18668	1.23109	0.418804	0.414779	3.77203	4.27247	1.86571	1.94972
Os01g0176751	0	0	0	0	0	0	0	0
Os01g0176800	0	0	0	0	0	0	0	0
Os01g0176900	0.0232585	0.0211129	0	0	0.0207599	0	0.0190617	0
Os01g0177100	1.04528	1.02207	0.0710067	0.0703242	0.43194	0.710375	1.39605	1.55839
Os01g0177150	0	0	0	0	0	0	0	0
Os01g0177200	11.6618	11.7073	3.11128	3.09171	4.74509	7.35999	12.4394	12.567
Os01g0177400	2.03359	2.14651	1.71004	1.6936	2.38499	3.07385	1.84106	1.97555
Os01g0177500	0	0	0	0	0	0	0	0
Os01g0177900	34.893	34.7298	0.821417	0.813521	2.54892	1.8641	23.6453	23.6551
Os01g0178000	11.089	10.9938	2.8118	2.83251	4.87134	8.56107	12.0365	11.8337
Os01g0178100	5.00024	4.91185	1.68892	1.72188	3.63815	12.846	4.92018	4.94362
Os01g0178200	5.88095	5.88042	0.375452	0.371843	2.94433	7.87998	6.65472	7.40278
Os01g0178300	5.13728	5.25985	0.0939111	0.0930084	4.23882	38.7467	5.77692	6.35174
Os01g0178400	11.395	11.0904	2.50528	2.4812	25.4806	7.47787	17.4699	16.4111
Os01g0178500	21.3785	21.4558	5.90337	5.91836	9.47926	39.7556	13.3767	12.2128
Os01g0178600	0.113153	0.102715	0.118592	0.117453	0.403989	0.250153	0.710971	0.601581
Os01g0178700	1.25037	1.26192	0.427331	0.423223	2.84904	3.62616	1.5785	1.70468
Os01g0178775	0	0	0	0	0	0	0	0
Os01g0178850	0.62949	0.57142	0	0	14.3276	0	26.483	24.9409
Os01g0178900	4.18374	4.06459	0.326147	0.323012	1.41965	8.09497	6.63094	6.4208
Os01g0179000	12.5006	12.5097	2.33074	2.3608	6.43599	3.26266	4.14218	4.50403
Os01g0179200	12.2455	12.0112	2.93738	2.90915	7.03043	13.3778	12.1251	11.6956
Os01g0179300	22.295	22.5782	54.5279	54.5216	34.6138	33.0751	23.0679	23.1775
Os01g0179400	5.39589	5.2958	0.900117	0.898218	1.01822	2.81635	5.56335	5.73715
Os01g0179500	12.2641	12.2723	3.66042	3.67535	8.04473	9.59266	10.5216	11.136
Os01g0179600	2.47331	2.60834	5.28926	5.23842	72.2344	0.627198	5.45508	5.38686
Os01g0179700	0.843772	0.876407	0.573967	0.56845	2.73733	1.11922	1.21681	1.12765
Os01g0179750	0	0	0	0	0	0	0	0
Os01g0179800	7.94153	7.82619	3.3506	3.36579	2.45942	0.962536	4.91572	4.57864
Os01g0179901	0.185273	0.192208	0.20805	0.20605	0.401613	0.17554	0.216917	0.301534
Os01g0180000	4.68988	4.56817	32.7229	33.0032	29.9021	0.716451	5.41995	5.83325
Os01g0180050	0	0	0	0	0	0	0	0
Os01g0180300	8.88924	8.88059	0.615971	0.61005	5.03817	1.50231	7.98266	8.56947
Os01g0180400	6.22947	6.08979	2.12707	2.10663	11.1708	4.93541	14.8195	14.4401
Os01g0180500	0	0	0	0	0	0	0	0
Os01g0180600	1.91428	1.88603	0.348656	0.345305	1.14603	0.774145	4.00108	4.23982
Os01g0180700	1.33797	1.32171	0.433059	0.428897	1.0069	1.28756	1.16642	1.15567
Os01g0180800	8.67234	8.57587	5.86925	5.85227	17.7602	19.4725	4.78676	4.67454
Os01g0180850	0	0	0	0	0	0	0	0
Os01g0180900	0.0285382	0.0259056	5.21932	5.19877	0.10189	0.1388	0.0155925	0.00722498
Os01g0181000	4.95576	5.0867	3.20105	3.17028	4.84393	5.33475	5.30275	5.57239
Os01g0181033	0	0	0	0	0	0	0	0
Os01g0181166	0.311373	0.282649	0.652682	0.646408	2.0381	0.826041	0.255188	0.709467
Os01g0181300	1.74886	1.61514	1.86481	1.89424	3.28485	2.27943	2.01907	1.84802
Os01g0182100	2.25926	2.19984	0.880362	0.8719	2.82662	6.99253	3.84562	3.6225
Os01g0182200	31.527	31.4561	24.9302	24.7325	35.3917	23.7689	35.8422	36.3165
Os01g0182300	7.12828	7.39509	1.72407	1.70749	7.76086	34.7041	8.34577	9.28108
Os01g0182400	1.64362	1.60902	0.481324	0.476697	2.15743	1.0794	2.06678	2.06832
Os01g0182500	3.11682	2.93409	11.2972	11.2784	5.10031	7.65612	3.13389	2.92617
Os01g0182600	78.5121	78.4999	5.53761	5.57363	20.6578	113.436	164.28	163.637
Os01g0182700	1.47797	1.48943	0.137836	0.136511	1.47571	0.809931	3.57738	3.51264
Os01g0182832	10.6544	10.6282	0.226964	0.224782	0.103088	0.536195	9.06321	9.26532
Os01g0182900	17.8452	17.7636	4.31449	4.39687	12.1414	36.1393	18.4282	16.8462
Os01g0183000	7.04853	7.26325	4.76274	4.71696	6.90192	7.37268	7.05816	7.29249
Os01g0183100	4.4168	4.41521	3.77004	3.75489	2.97487	4.0795	6.45128	6.96641
Os01g0183300	1.8725	1.7454	0.395137	0.391339	0.729109	13.0023	1.64792	1.52716
Os01g0183400	0.909354	0.825468	2.02527	2.12379	3.41576	0	0.962638	1.03599
Os01g0183500	33.6668	33.0694	1.19837	1.18685	79.5476	0.547684	27.0192	25.8596
Os01g0183600	4.66479	4.61808	1.58425	1.56902	2.35022	19.0587	5.87446	6.09828
Os01g0183633	8.3145	8.22553	6.36569	6.33511	5.88616	7.50895	8.77149	8.83788
Os01g0183800	20.4349	20.233	7.04029	7.07047	19.6983	44.52	21.7571	21.7023
Os01g0183850	2.5523	2.42217	6.6571	6.77374	70.7769	8.61764	1.14096	1.0133
Os01g0183950	0	0	1.67442	1.65833	0	0.8073	0.124699	0.346685
Os01g0184000	2.70667	2.69842	1.20522	1.218	2.38797	8.75773	4.00058	4.04609
Os01g0184050	0	0	0	0	0	0	0	0
Os01g0184100	0	0	0	0	0	0	0	0
Os01g0184200	0.0284034	0.0257833	0.0148844	0.0147414	0	0.00627929	0	0.00359542
Os01g0184500	8.10679	8.18728	0.873213	0.88541	3.60024	4.99947	7.70615	7.6437
Os01g0184700	0.424255	0.414742	0.923503	0.914626	2.5051	1.29866	0.775641	0.768379
Os01g0184800	5.37778	5.29734	1.45502	1.44104	3.25221	8.20595	5.03019	5.56432
Os01g0184900	18.7334	18.6516	6.9498	6.95088	12.6857	62.293	20.6769	21.1882
Os01g0185000	0	0	0	0	0	0	0	0
Os01g0185100	0.234976	0.220917	0.0791587	0.0783978	0.441937	0.367341	0.30262	0.376051
Os01g0185200	20.0533	20.0271	11.0107	10.9917	7.48836	28.7526	15.886	16.5728
Os01g0185250	0.176845	0.160531	0.556038	0.550693	0.552463	0.351863	0.0966229	0.134314
Os01g0185300	2.65109	2.69737	1.72835	1.7313	2.4504	1.92493	2.14183	2.08031
Os01g0185350	0	0	0	0	0	0	0	0
Os01g0185400	13.7463	13.6487	6.53165	6.6027	5.65847	20.6188	12.8686	12.7146
Os01g0185500	3.56108	3.6711	1.51895	1.52584	1.92806	3.24061	5.31667	5.59801
Os01g0185900	0.762768	0.715484	0.0399718	0.0395876	0.27233	60.6389	0.270891	0.212419
Os01g0186000	7.15232	7.16417	2.45564	2.43203	12.9881	4.14383	1.28015	1.4361
Os01g0186200	5.9881	5.92556	22.3581	22.4685	8.87954	15.297	8.78802	8.50104
Os01g0186400	0	0	0	0	0.0316721	0.141204	0.038775	0.0359338
Os01g0186600	0	0	0	0	0	0.618426	0	0
Os01g0186700	10.6343	10.5969	5.9397	5.96983	4.91955	11.2698	10.6998	10.7998
Os01g0186900	4.57243	4.60144	11.4152	11.3055	172.863	3.36192	0.140351	0.247127
Os01g0186950	0	0	0	0	0	0	0	0
Os01g0187000	2.97506	2.94474	3.91081	3.92556	10.1717	6.91154	5.06932	5.08084
Os01g0187200	0.0910304	0.082633	0.500884	0.496069	0.0406256	41.6276	0.0373023	0.034569
Os01g0187300	0	0	0	0	0	63.0734	0.192855	0.102128
Os01g0187350	0	0	0	0	0.0464449	2.65733	0.0639683	0.0395207
Os01g0187400	17.5817	17.5414	3.92563	3.92773	4.73391	12.8755	12.65	12.7743
Os01g0187500	5.54307	5.65069	3.89972	3.88054	10.252	18.7129	9.75536	9.89325
Os01g0187600	1.08233	1.07047	4.038	3.99918	1.36979	1.11424	0.503094	0.441692
Os01g0187900	5.75875	5.7923	4.57219	4.66341	6.01831	19.9028	4.22751	4.19247
Os01g0188100	13.5585	13.636	16.7767	16.7386	7.40119	10.3257	8.2759	8.5656
Os01g0188200	4.86516	4.98218	0.17817	0.176457	0.534685	0.81607	3.0651	3.09258
Os01g0188400	10.4637	10.8322	7.5268	7.54143	33.4939	45.6847	5.91089	5.86813
Os01g0188525	0	0	0	0	0	0	0	0
Os01g0188900	27.0632	27.0624	0.542134	0.536922	0.00843285	23.4161	0.00774302	0.021527
Os01g0189100	0.0187238	0.0207736	0.0392478	0.0388706	0	0.0165575	0.00682011	0.00316018
Os01g0189700	0	0	0.0642246	0.0636072	0	0.0541888	0	0
Os01g0189800	13.3683	13.3509	4.64823	4.6429	6.99237	9.8215	8.77107	8.19554
Os01g0190000	18.3168	18.5561	19.8561	20.1778	39.2297	48.6323	30.2932	30.2898
Os01g0190300	23.708	24.0995	4.80924	4.89059	37.2148	15.1803	15.4008	15.2888
Os01g0190400	8.53772	8.32651	3.65502	3.68073	9.57362	15.9377	12.3371	11.8634
Os01g0190500	0.569301	0.59061	0.0852384	0.084419	1.54862	0.647271	0.577664	0.514746
Os01g0191000	1.23004	1.23927	0.106251	0.105229	1.26681	9.14408	1.59522	1.99164
Os01g0191100	42.4241	42.2657	200.46	200.479	144.533	75.3996	58.7816	59.2889
Os01g0191150	0	0	0	0	0	0.354741	0	0.135413
Os01g0191200	80.1877	80.2616	4.26678	4.3904	17.0518	9.30402	114.076	117.215
Os01g0191300	14.0527	14.0622	0.799846	0.792158	3.49983	13.8638	12.4084	11.8723
Os01g0191400	0.32663	0.327709	0.0270262	0.0267664	0.138098	0.0228031	0.59174	0.66589
Os01g0191500	38.7034	38.5888	16.6502	16.659	37.0384	19.2779	35.4885	36.7474
Os01g0191700	40.457	40.2461	8.31466	8.28324	23.8051	48.8392	17.7147	17.659
Os01g0191800	1.01915	0.996299	0.961329	0.952088	2.95291	0.166382	1.06655	1.03603
Os01g0191900	5.32985	5.54722	4.47848	4.50697	12.0572	50.6464	6.55218	7.67732
Os01g0192000	41.41	41.3397	49.1757	49.203	118.467	31.7721	30.6243	32.5597
Os01g0192101	0	0	0	0	0	0	0	0
Os01g0192300	19.6895	19.5645	5.159	5.15271	2.9911	55.2037	11.4871	11.2685
Os01g0192500	0.499445	0.538379	3.23887	3.25634	0.390067	0.7453	0.895396	0.806078
Os01g0192401	0	0	0	0	0	0	0	0
Os01g0192550	0.50224	0.455909	0.897246	0.888621	1.14109	3.3007	0.598713	0.658875
Os01g0192600	0.363023	0.374066	0.339342	0.33608	0.446628	0.0911006	0.426175	0.380043
Os01g0192700	0	0	0	0	0	0	0	0
Os01g0192900	0.18669	0.169468	0.440246	0.436014	0.333269	0.825451	0.0255006	0.0945281
Os01g0193250	2.5523	2.31686	0	0	1.19083	0	1.85406	1.85037
Os01g0193400	0.0450332	0.040879	1.46314	1.47245	34.5145	0.776546	7.04315	6.56127
Os01g0193500	0	0	0	0	0	0	0	0
Os01g0193600	0.574786	0.538964	0.168809	0.167187	0.862581	2.58052	0.605662	0.570877
Os01g0193700	0	0	0	0	0	0	0	0
Os01g0193900	3.78364	3.79581	0.735306	0.728238	1.25865	7.30135	3.96768	3.82276
Os01g0194000	9.62462	10.0859	2.04166	2.02203	6.33675	3.8472	6.24412	6.23592
Os01g0194200	1.99583	2.03315	0.383491	0.379805	1.78142	3.11801	1.563	1.58321
Os01g0194300	5.5283	5.38496	0.59528	0.628862	8.84363	25.8162	10.8511	11.2159
Os01g0194600	2.59477	2.66946	6.93475	6.86809	35.9369	160.275	3.75693	4.63124
Os01g0195000	10.5845	10.4645	0.940524	0.931483	7.76335	7.53879	8.5332	8.35357
Os01g0195066	0	0	0	0	0.241297	0.717182	0.221558	0.102662
Os01g0195100	0.126229	0.145835	0.0541217	0.0536015	2.8833	0.243545	0.992201	1.01537
Os01g0195200	18.5326	18.7892	1.09257	1.08207	8.50864	1.78224	25.4123	25.3273
Os01g0195300	3.06183	3.01492	21.6201	22.0587	134.607	3.16649	3.99794	4.09914
Os01g0195400	527.645	529.374	9.22985	9.28176	192.903	3.53437	359.521	359.88
Os01g0195500	34.8665	34.2356	22.1798	22.1921	38.7691	32.4013	33.8866	33.9609
Os01g0195700	0.179947	0.163347	0	0	0	0.954763	0	0
Os01g0195801	0.115438	0.104789	0	0	0.257591	0.61249	0.0709559	0.0657566
Os01g0196133	0	0	0	0	0	0	0	0
Os01g0196300	0.381134	0.345975	0.0641983	0.0635812	4.98135	5.74166	0.468542	0.765035
Os01g0196500	4.02356	4.03992	3.42281	3.38991	9.39269	8.23917	4.49586	5.26882
Os01g0196600	17.0445	17.1182	3.88722	3.90118	15.5666	4.54799	21.602	22.8986
Os01g0196800	0.149135	0.135378	0	0	0.0887426	0.646213	0.236301	0.203884
Os01g0197100	0.312766	0.300614	0.214035	0.211977	0.719263	0.0195232	0.404096	0.447147
Os01g0197150	0	0	0	0	0	0	0	0
Os01g0197200	12.1058	11.9202	2.83399	2.83024	6.39566	9.15441	10.9352	11.3484
Os01g0197350	7.9573	7.66293	18.819	18.7458	18.837	8.16862	4.30984	4.20425
Os01g0197400	7.69306	7.82416	116.438	116.608	11.3406	5.89719	3.85796	3.69113
Os01g0197450	0.242938	0.275659	0.0716109	0.0709226	0.365917	0.584069	0.671968	0.830306
Os01g0197500	1.95987	1.95878	0.155612	0.154116	1.37825	2.49463	2.69326	2.64627
Os01g0197700	0.147089	0.154062	0.23124	0.229018	2.45407	0	0.389463	0.47264
Os01g0197900	0.60256	0.590732	0.113675	0.112582	0.34421	0.671383	0.637044	0.475953
Os01g0198000	0.715785	0.687189	0.231541	0.229316	0.38386	0.453237	1.16118	1.18125
Os01g0198100	0.852087	0.835088	0.0237093	0.0234814	0.107688	1.13025	1.31015	1.44323
Os01g0198200	6.79271	6.8158	4.56453	4.57672	5.02637	36.4169	6.56679	7.08734
Os01g0198250	0	0	0	0	0	0	0	0
Os01g0198500	2.95094	2.87005	1.1598	1.14865	14.2514	7.3742	7.38495	6.48361
Os01g0198702	0.563388	0.511417	0.516663	0.511696	2.13718	1.74372	1.46214	1.49764
Os01g0198900	2.70725	2.60797	1.4766	1.46241	32.6709	11.9457	6.29399	6.33635
Os01g0199300	0.846134	0.827162	3.27437	3.2429	5.46094	9.06517	0.266714	0.24717
Os01g0199400	3.13732	3.10733	0.868626	0.860277	2.52252	7.30367	1.73843	1.96799
Os01g0199550	0	0	0	0	0	0	0	0
Os01g0199700	0.259337	0.235413	0.469479	0.464967	0.37878	0.75054	0.534574	0.381998
Os01g0199900	3.60661	3.58946	0.409878	0.405938	1.17131	4.84739	3.3903	3.4719
Os01g0199950	0	0	0	0	0	0	0	0
Os01g0200000	6.01492	5.89089	1.808	1.81904	3.43795	4.64907	4.84729	4.54063
Os01g0200150	0	0	0	0	0	0	0	0
Os01g0200200	0	0	0	0	0	0	0	0
Os01g0200300	0.0724208	0.0657401	0.0975887	0.0966506	0.120047	1.90753	0.152622	0.0864348
Os01g0200350	1.36439	1.29482	0.058499	0.0579367	0.0387486	9.16413	0.919969	0.847848
Os01g0200400	5.63963	5.72727	0.494676	0.489921	2.25404	1.17722	5.58079	5.66821
Os01g0200500	4.96821	4.94685	3.97285	3.98819	7.05835	5.54114	5.22704	5.49686
Os01g0200600	1.75147	1.88433	2.44756	2.42403	15.3147	3.61393	1.91391	1.55196
Os01g0200700	408.524	408.538	858.399	858.634	1924.86	74.8578	300.516	305.972
Os01g0200950	8.4167	8.72145	0.468112	0.463613	3.36646	7.89929	8.11814	7.99066
Os01g0201000	4.50854	4.50972	2.97964	2.95099	5.92096	8.72294	3.5538	3.18434
Os01g0201100	12.1341	12.2735	6.06642	6.05505	94.3669	13.8959	16.4919	16.0848
Os01g0201200	4.59604	4.61476	2.23037	2.20893	3.09981	111.902	9.78015	10.1859
Os01g0201250	1.30126	1.18122	1.20336	1.1918	2.98338	18.2082	1.38012	2.05414
Os01g0201275	0	0	0.0648974	0.0642736	0	0	0	0.0313527
Os01g0201300	0	0	0.114649	0.113547	0	0.580405	0	0
Os01g0201400	2.02451	1.95631	26.1806	26.3357	810.739	0.693008	77.2598	81.0723
Os01g0201500	0.161992	0.147049	3.51444	3.58155	0.347016	0	0.292077	0.196854
Os01g0201600	23.0902	23.3389	9.45497	9.36408	70.6864	2.16533	60.2392	60.9966
Os01g0201700	16.3268	16.3429	3.6237	3.64667	13.435	0.632011	19.3801	19.1679
Os01g0201750	0	0	0	0	0.0297812	0.0663867	0	0
Os01g0201800	4.73384	4.75056	1.07973	1.06935	0.0253315	20.8554	0.0930372	0.064665
Os01g0201850	0.199215	0.180838	0.025055	0.0248141	0	0.771605	0.00653072	0.00605218
Os01g0201900	26.4823	26.5026	1.50917	1.49467	3.62158	33.6249	19.2596	19.6322
Os01g0202500	5.27746	5.14429	13.9764	14.0075	4.015	10.336	17.3588	17.4588
Os01g0202601	1.64667	1.53516	0.909557	0.900814	0.397235	5.25394	0.346503	0.507021
Os01g0202700	1.16878	1.15654	0.297964	0.295099	0.535706	6.41079	0.293404	0.447844
Os01g0202800	0.115004	0.146153	0	0	0.266888	3.34077	0.320458	0.288241
Os01g0203000	29.2216	29.2525	17.6287	17.5424	45.1468	21.7976	31.0711	30.5383
Os01g0203300	1.85754	1.84936	0.329705	0.326536	1.66467	2.98056	2.40631	2.55993
Os01g0203400	4.53186	4.44029	0.565443	0.560007	8.7963	0	2.53503	2.34928
Os01g0203800	2.5673	2.58435	0.0845548	0.083742	0.140819	1.22709	1.3547	1.30174
Os01g0203900	0	0	0	0	0	0	0	0
Os01g0204000	2.23888	2.31198	0.639957	0.633806	1.94926	1.1091	2.07383	1.85503
Os01g0205100	3.33885	3.42813	1.02096	1.01114	2.2493	10.0842	4.69177	4.75544
Os01g0205200	3.03929	3.16619	0.364046	0.360547	1.27889	1.65098	2.70438	2.77003
Os01g0205300	4.03867	4.20448	0.177601	0.175893	2.44522	0	0.995291	1.37282
Os01g0205401	0	0	0	0	0	0	0	0
Os01g0205500	0.35521	0.322443	3.95037	3.91239	4.27431	3.03642	0.679269	0.569543
Os01g0205550	0	0	0	0	0	0	0	0
Os01g0205600	4.47354	4.30151	6.14727	6.08818	14.4042	17.4501	3.80212	3.2215
Os01g0205700	8.25434	8.00445	4.93358	4.92057	8.7484	26.0459	8.64857	9.03874
Os01g0205800	3.71639	3.82737	0.65247	0.675571	0.378862	1.28871	5.23352	5.12227
Os01g0205900	5.48098	5.68083	260.944	261.62	3.32229	0	7.30784	6.71023
Os01g0206200	3.94573	3.84156	3.21405	3.21499	7.88311	11.1863	5.54598	5.1163
Os01g0206300	0.378404	0.343497	0	0	0.135101	3.21238	0.0310124	0.05748
Os01g0206600	13.8531	13.4864	29.8272	29.8531	60.3014	14.8469	22.0076	23.5972
Os01g0206650	0.120089	0.109011	0.0566377	0.0560933	0.375157	0.127433	0.167313	0.127691
Os01g0206700	0	0	0	0	0	0	0	0
Os01g0206800	0.0995028	0.0963454	0.0938575	0.0929553	0.929581	0	0.385995	0.287177
Os01g0207001	0	0	0	0	0	0	0	0
Os01g0207200	6.7891	6.67348	9.6079	9.55536	4.61044	0.50878	7.62832	7.79765
Os01g0207300	0.05871	0.0532941	0	0	0	0.545131	0	0
Os01g0207400	16.3693	15.9091	1.67833	1.66219	14.2402	6.84434	28.9942	29.0769
Os01g0207500	0	0	0	0	0	0	0	0
Os01g0207600	0	0	0	0	0	0	0	0
Os01g0207700	0	0	0	0	0.0665114	0.79074	0	0
Os01g0207900	0.629632	0.642993	0.0618656	0.0612709	0.597117	0	0.51602	0.59776
Os01g0208000	0.5518	0.58438	0	0	0.0410434	0.487956	0	0
Os01g0208400	5.00377	4.85013	0	0	0.832687	0.993713	10.5418	10.3383
Os01g0208600	54.8735	54.6687	1.24712	1.23513	7.35632	15.4599	45.7003	46.1838
Os01g0208700	2.10986	2.0867	0.406621	0.402712	1.8002	11.6301	0.707381	0.686449
Os01g0208800	0	0	0	0	0	0	0	0
Os01g0209000	10.2161	10.3141	2.62484	2.59961	5.84793	8.37631	12.0036	12.1368
Os01g0209150	0.0846039	0.0767993	0	0	0.15103	0.78556	0.485365	0.257028
Os01g0209200	0.218826	0.211455	0.140566	0.153869	0.43894	0.683518	0.269974	0.289508
Os01g0209300	0	0	0	0	0	0	0	0
Os01g0209400	15.5886	15.4881	1.7419	1.76186	10.8576	9.80326	16.6689	16.2308
Os01g0209500	0.883591	0.865883	0.305181	0.302248	0.146382	0.301889	0.768042	0.805818
Os01g0209566	0	0	0	0	0	0	0	0
Os01g0209700	0.269161	0.301821	0.497824	0.493038	2.59324	0	0.343865	0.228479
Os01g0209750	0	0	0	0	0	0	0	0
Os01g0209800	0.245408	0.257943	0.0812227	0.0804419	0.910763	0.25699	0.296396	0.225628
Os01g0209901	0	0	0	0	0	0	0	0
Os01g0210200	0	0	0	0	0	0	0.162024	0.300303
Os01g0210300	1.16591	1.17595	0	0	1.15629	0.0572787	2.30036	2.1154
Os01g0210400	5.26773	5.32828	0.172082	0.170428	5.62998	0.145192	5.37128	5.51808
Os01g0210500	27.9063	27.9772	48.3704	48.4368	137.711	2.159	23.9681	25.5815
Os01g0210550	0.126629	0.114948	0	0	0.113026	0	0.0518901	0.0961756
Os01g0210600	96.9626	96.6736	67.4097	67.3291	153.062	0.886174	97.0372	101.044
Os01g0210700	0.00658243	0.0119504	0	0	0.0117506	0	0.0107894	0.0149982
Os01g0210750	0	0	0	0	0	0	0	0
Os01g0210800	2.39367	2.33467	0.58048	0.5749	1.62512	3.6733	2.69219	2.42723
Os01g0210900	0.835376	0.845812	0.202046	0.200104	3.38403	0	0.315987	0.341639
Os01g0211000	0	0	0	0	0.0661299	0.294826	0.0607203	0.056271
Os01g0211200	0.383649	0.383084	1.02534	1.07521	1.43823	0	0.188654	0.116553
Os01g0211400	0	0	0	0	0	0.329475	0	0
Os01g0211600	7.53017	7.29006	2.66436	2.63875	7.78699	13.2327	3.29878	3.36423
Os01g0211800	0.316401	0.287214	0.994834	0.985271	23.2001	0.587566	12.2783	12.8325
Os01g0212000	1.4832	1.43053	0.582938	0.577334	7.86044	0.245924	4.06456	5.45647
Os01g0212100	2.54576	2.53379	0.174609	0.17293	0.761774	5.79605	3.5476	3.47745
Os01g0212400	10.1957	10.1427	0.296313	0.293465	6.6715	11.5083	17.0787	16.9725
Os01g0212500	16.1916	16.2121	0.180852	0.179114	8.97164	0.19074	14.4956	13.772
Os01g0212700	4.34252	4.24515	2.97583	2.94723	14.858	1.40311	14.4867	14.8629
Os01g0212900	0.43054	0.390823	16.728	16.8545	0.878373	0.244753	0.882131	0.794136
Os01g0213100	0	0	0.419037	0.415009	4.11657	0.749972	0.695064	0.54598
Os01g0213300	0	0	0	0	0	0	0	0
Os01g0213350	0	0	0	0	0	0	0	0
Os01g0213400	0.242684	0.220297	0.0953815	0.0944647	1.24553	6.6796	0.14917	0.13824
Os01g0213800	0.0446584	0.0405387	0.0702078	0.069533	0	0	0.0457502	0.0932752
Os01g0214001	0	0	0	0	0	0	0	0
Os01g0214200	9.09707	9.26222	7.65328	7.77112	9.91932	37.9615	15.2033	15.4618
Os01g0214300	4.03234	4.07572	1.01608	1.02413	3.58895	8.79311	4.33131	4.17901
Os01g0214400	5.6555	5.7268	1.27644	1.26417	3.75681	7.13037	4.85682	4.41588
Os01g0214500	13.6447	13.3511	38.0963	37.8681	15.619	61.0548	2.65043	2.79269
Os01g0214600	38.7893	38.371	7.51633	7.49842	7.25775	0.104154	10.8684	10.9069
Os01g0214800	2.6236	2.70087	1.74049	1.74171	2.99539	5.92761	0.793918	0.98975
Os01g0214901	0	0	0	0	0	0	0	0
Os01g0215000	0.162396	0.147415	0.0464189	0.0459727	0.461204	0.166453	0.266185	0.20183
Os01g0215100	0.859344	0.780071	0.736899	0.729816	2.09189	0	2.04882	1.00868
Os01g0215500	3.02858	2.95392	0.253258	0.250824	2.7176	0.106842	2.27085	1.81081
Os01g0215700	0.419913	0.444706	0.151284	0.204313	2.10046	0.17406	1.34072	1.2757
Os01g0215725	0	0	0	0	0	0	0	0
Os01g0215750	0.0206329	0.0187296	0	0	0	0	0.0169099	0.0156708
Os01g0216000	0	0	0	0	0.015033	0.044681	0	0
Os01g0216150	0	0	0	0	0	0	0	0
Os01g0216300	0.458017	0.461454	0	0	1.02428	0	0.255748	0.256121
Os01g0216350	0	0	0	0	0	0	0	0
Os01g0216400	0.782192	0.819273	0	0	0.510196	1.97531	0.147935	0.228492
Os01g0216500	0.0874029	0.0793401	0	0	0	0.386452	0.0358158	0.0885105
Os01g0216600	0	0	0	0	0	0	0	0
Os01g0216900	0	0	0	0	0	0.070722	0	0.00289245
Os01g0216951	0	0	0	0	0	0	0	0
Os01g0217000	2.04669	2.09536	0.798356	0.790682	2.21141	3.71503	2.52238	2.7174
Os01g0217050	0	0	0	0	0	0	0	0
Os01g0217100	0.749436	0.680301	1.11274	1.10204	0	0.441817	0.341225	0.411089
Os01g0217400	0.217389	0.197335	0	0	0.265522	0	0.103147	0.199867
Os01g0217500	0.262628	0.283101	0.0903175	0.0894493	0.336971	0.228613	0.309406	0.361535
Os01g0217800	14.4606	14.6621	4.47784	4.57125	10.928	6.60301	18.1217	18.6443
Os01g0218032	26.1143	25.8518	2.31086	2.30395	4.77849	8.75437	18.2152	18.0193
Os01g0218100	3.41145	3.3063	1.73396	1.71729	1.83156	49.4361	0.966996	0.837696
Os01g0218200	0	0	0.0281098	0.0278396	0	0.0395289	0	0
Os01g0218350	0	0	0	0	0	0	0	0
Os01g0218500	14.9813	15.0371	2.21527	2.22799	19.5192	0.796907	7.53782	7.4003
Os01g0218700	6.72086	6.75439	1.05301	1.04289	3.07467	4.73849	5.86289	5.66862
Os01g0218800	5.3655	5.34492	0.733764	0.72671	2.48534	4.07445	5.16237	4.92953
Os01g0218900	10.8159	10.699	6.48369	6.45284	6.31569	8.90304	10.7282	10.2953
Os01g0219000	3.42961	3.49556	7.28356	7.40091	17.6152	11.812	6.78035	6.94615
Os01g0219100	3.47486	3.56574	1.28937	1.27697	5.20137	4.69511	5.00584	5.08163
Os01g0219200	0.362196	0.363393	0.059938	0.0593619	0.314778	0.657437	0.249971	0.376438
Os01g0219300	4.48568	4.59169	1.20034	1.1888	8.00758	33.548	5.4753	5.69023
Os01g0219500	0.154507	0.165755	0.662461	0.656094	3.83638	0	1.00151	1.0028
Os01g0219600	0	0	0.495211	0.49045	0	0	0.0191229	0
Os01g0220100	0.464106	0.451932	0.371445	0.367875	7.63722	0.0223859	3.0014	3.24291
Os01g0220150	0	0	0	0	0	0	0	0
Os01g0220200	14.2576	14.3123	0.745646	0.738478	1.88581	1.182	8.98753	9.15859
Os01g0220300	4.40891	4.37234	7.62576	7.68472	11.9347	4.34953	6.91342	6.4391
Os01g0220400	15.865	16.2597	68.9627	69.6658	106.009	357.944	15.6986	16.6583
Os01g0220500	0.400848	0.36387	0.078772	0.0780148	0.223616	0	0.369582	0.418613
Os01g0220700	0.349086	0.316884	0	0	0.5258	10.9684	0.607955	0.662832
Os01g0220801	0	0	0	0	0	0	0	0
Os01g0220900	1.84547	1.80673	0.703041	0.696283	0.0112438	0.183803	0	0.0191351
Os01g0221000	11.0337	11.22	20.8533	21.4039	5.32781	53.1042	11.5629	9.29601
Os01g0221100	1.88574	1.9265	1.59076	1.57547	0.346016	4.65407	2.15397	2.23568
Os01g0221300	4.98529	4.92719	0.915586	0.906785	3.55563	7.35435	6.43408	6.40495
Os01g0221400	12.7144	12.201	26.2705	26.0179	20.8596	4.33671	26.5962	26.1189
Os01g0221500	8.65199	8.61708	3.11265	3.08273	6.63314	6.00803	8.9024	9.37275
Os01g0221600	5.11685	4.85013	0.237031	0.234753	2.49806	0.124995	1.81489	1.71769
Os01g0221700	4.4962	4.57715	0	0	1.94972	0.0362185	3.08069	3.34576
Os01g0221800	14.298	14.1864	2.82281	2.79568	18.0448	0.705694	12.4265	12.3241
Os01g0221900	1.18102	1.28265	0	0	0.37648	2.15402	1.19261	1.26539
Os01g0222001	0.965497	0.911488	0.425002	0.420917	0.379181	0.998933	1.01284	0.865293
Os01g0222300	0.168107	0.190749	0.264282	0.261742	0.731481	0.222985	0.258325	0.414953
Os01g0222500	11.2948	11.2132	1.3452	1.33227	16.5246	1.44454	10.5317	10.4454
Os01g0222600	59.8873	59.0265	63.5549	63.752	104.684	166.723	39.1713	38.5083
Os01g0222700	4.58767	4.52977	2.62797	2.60271	2.30438	4.14721	3.78523	3.74768
Os01g0222800	0	0	0	0	1.39563	5.61421	1.83382	2.3137
Os01g0222900	0.37021	0.336058	0.116402	0.115283	0.132176	0.147319	1.06193	1.57458
Os01g0223000	17.2074	17.3391	1.0878	1.07735	4.38825	17.4386	5.65592	5.76701
Os01g0223200	0.0808835	0.102791	0.127158	0.125935	7.56597	7.61744	8.39215	7.86936
Os01g0223300	1.29123	1.23548	0.576069	0.570532	0.155746	0.0462907	0.100104	0.0662633
Os01g0223500	6.13051	6.2022	0.809284	0.801505	5.63901	6.02127	6.32833	5.54473
Os01g0223600	9.43604	9.4949	4.17552	4.19553	8.37924	6.05964	16.1079	15.4117
Os01g0223700	18.8927	18.8191	0.894826	0.886225	3.17526	15.0564	21.4672	21.6317
Os01g0223800	1.33772	1.33164	0.182873	0.181115	0.81908	1.1058	2.49457	2.60627
Os01g0223900	1.60901	1.54062	0.381164	0.377501	0.963999	2.98214	1.60771	1.39783
Os01g0224000	2.94461	2.88026	2.45633	2.43272	2.4459	0.382616	2.42312	2.46465
Os01g0224100	2.33644	2.32428	2.51585	2.59133	5.54213	1.10381	4.32808	4.30264
Os01g0224166	0.423739	0.448758	0.111027	0.10996	0.0630363	5.43333	0.11576	0.107277
Os01g0224200	0.888186	0.978253	2.2155	2.30484	2.07177	1.00534	0.359107	0.431732
Os01g0224300	3.66756	3.71523	14.9577	14.938	5.95409	3.06696	2.72263	2.4222
Os01g0224400	4.70811	4.76866	3.30348	3.30259	8.1481	3.39206	4.47594	4.3437
Os01g0224500	7.75978	7.8388	8.82901	8.74414	9.08218	24.0903	12.5212	12.5439
Os01g0224700	6.23436	6.14182	0.506516	0.52673	35.6092	1.34621	14.0806	14.4314
Os01g0225000	6.11099	6.19402	5.0836	5.0774	21.659	2.72621	10.6567	10.0735
Os01g0225100	11.6053	11.8036	2.61204	2.613	8.96151	15.566	12.804	13.1372
Os01g0225200	3.61196	3.63515	0.685796	0.679204	2.21938	5.93678	4.46177	4.5291
Os01g0225300	7.2071	7.17695	1.32469	1.31196	5.87278	7.21745	6.00948	5.38532
Os01g0225400	2.54812	2.54729	2.48468	2.4608	7.42772	17.3276	2.53772	2.89071
Os01g0225500	1.43049	1.34409	0	0	0.0672006	0.133156	0.0411356	0.0571821
Os01g0225600	0	0	2.01141	1.99208	0.0815706	0	0	0
Os01g0225550	0.101348	0.0919985	0.0796648	0.078899	0.13569	0	0.0415301	0
Os01g0225700	0.263	0.238738	0.413464	0.409489	0.234746	2.09313	0.161657	0.0499373
Os01g0226200	4.10384	4.15044	6.27637	6.28549	17.1802	0	9.30401	9.46924
Os01g0226250	4.01457	4.05679	2.81827	2.79118	4.0791	1.44013	9.43597	8.87878
Os01g0226300	52.9959	52.8547	31.8356	31.6098	71.9084	29.0481	78.1882	80.3056
Os01g0226400	0.0250746	0.0227615	0.370548	0.366986	0.452094	0.305994	0.0822003	0.0647505
Os01g0226450	0	0	0	0	0	0	0	0
Os01g0226500	1.88507	1.94451	1.03275	1.02282	3.02521	5.85332	3.62822	3.5576
Os01g0226600	8.86217	8.71864	0.0598595	0.0592841	4.52857	0.0378794	11.0233	10.7
Os01g0226666	0	0	0	0	0	0	0	0
Os01g0226700	0.246632	0.242537	0.129244	0.128002	6.18217	0	0.404258	0.468295
Os01g0227100	19.4359	19.4282	2.93215	2.90396	8.26601	3.31903	12.5463	12.7244
Os01g0227200	5.16996	5.26736	0.464172	0.45971	0.941199	2.00616	5.17042	4.89682
Os01g0227250	0	0	0	0	0	0	0	0
Os01g0227300	22.6454	22.5426	15.4663	15.4457	17.2244	10.911	25.6984	26.0707
Os01g0227350	1.75906	1.70414	0.0929558	0.0920622	2.66519	1.09803	1.36896	1.19006
Os01g0227400	2.14694	2.1466	0.78266	0.775136	14.9416	6.89252	1.09652	1.48882
Os01g0227500	1.76641	1.71627	0.614008	0.608106	6.33829	2.67273	1.63682	1.5843
Os01g0227700	0.330158	0.299702	0.141558	0.15188	0.930954	1.68208	0.0860949	0.0683882
Os01g0227800	4.30633	4.1834	2.37545	2.45064	12.5314	0.133617	4.70572	4.66693
Os01g0228300	5.47764	5.436	4.73491	4.71682	7.72681	12.3939	6.76274	6.44779
Os01g0228400	0.469304	0.442088	0.515066	0.510115	1.50958	1.25676	0.0580562	0.0336263
Os01g0228450	0	0	0	0	0	0	0	0
Os01g0228500	2.06761	2.29396	27.0876	26.9465	8.74901	0.330126	3.38906	4.01315
Os01g0228600	24.4527	24.5405	4.30154	4.2885	29.4608	13.0223	19.3401	19.0276
Os01g0228800	6.57933	6.44058	0.395025	0.391228	3.30514	4.64863	7.96627	8.26644
Os01g0228901	0.859682	0.818445	0.0439517	0.0435292	0.131007	0.254951	0.796209	0.80953
Os01g0229000	0	0	0	0	0	0	0	0
Os01g0229100	12.9587	13.0015	8.76096	8.72855	12.799	5.49433	17.4848	18.1493
Os01g0229200	13.1911	13.2555	1.94788	1.94034	13.0306	19.3219	17.7955	17.5144
Os01g0229250	0	0	0	0	0	0	0	0
Os01g0229300	3.10587	3.13883	1.85351	1.8494	1.26438	3.83968	2.52381	2.49257
Os01g0229400	9.23256	9.20618	2.17804	2.1571	9.22614	3.81896	8.57786	8.96867
Os01g0229500	3.95193	3.86801	1.26793	1.2976	11.6979	15.102	5.77261	5.05356
Os01g0229600	5.31409	5.27611	2.56722	2.54254	30.238	90.7543	14.54	13.2434
Os01g0229700	0.453903	0.507116	0.0731882	0.0724847	0.399947	9.13927	0.720154	0.738101
Os01g0229800	0	0	0	0	0	0	0	0
Os01g0229900	1.77057	1.73625	0.439305	0.435083	0.427881	3.47333	1.4649	1.44721
Os01g0230200	0.742138	0.771666	0.243951	0.241606	0.764785	1.81668	0.837692	0.904414
Os01g0230700	0	0	0.0216376	0.0214296	0	0.036513	0	0
Os01g0230800	0.369666	0.335565	0.134113	0.132824	0.862956	3.43241	0.0932193	0.30236
Os01g0231000	62.9675	63.1852	2.91484	2.91476	39.2428	42.3963	53.1446	52.2122
Os01g0231500	8.38501	8.37732	2.17396	2.17591	2.30813	5.2449	7.68065	7.63323
Os01g0231600	1.11775	1.0898	0.390494	0.38674	0.665114	2.52597	1.76426	1.82364
Os01g0231700	15.1422	15.4724	101.691	101.439	127.011	37.2868	24.4539	23.0897
Os01g0231800	15.552	15.7373	1.99398	1.97482	12.3148	46.6182	19.1036	20.4649
Os01g0231900	9.88443	9.73408	1.56786	1.55279	4.71286	16.2082	8.9755	8.91245
Os01g0232000	32.3174	31.8202	0	0	2.50429	0	21.1207	20.9148
Os01g0231950	0	0	0	0	0	0	0	0
Os01g0232100	30.8643	30.5264	2.64528	2.61985	80.1784	5.67547	37.8244	36.276
Os01g0232200	0.552499	0.601838	0.0579059	0.0573493	0.427393	0	1.90178	2.5737
Os01g0232300	9.05099	9.16704	1.16182	1.15066	3.04445	11.7902	8.45611	8.82646
Os01g0232400	23.9175	24.0386	4.98366	4.95246	17.0536	31.6969	17.3642	17.5421
Os01g0232450	0	0	0	0	0	0	0	0
Os01g0232500	6.50809	6.66705	3.05847	3.06854	2.63014	18.005	7.76952	7.69595
Os01g0232550	0	0	0	0	0	0	0	0
Os01g0232700	13.6886	13.535	7.65789	7.68712	12.1886	28.8567	15.1295	15.1183
Os01g0232800	50.5021	50.5154	15.7627	15.7529	34.6096	53.5229	55.1252	55.7768
Os01g0233000	107.927	107.924	17.9468	18.0329	25.4416	66.0787	81.1586	80.6464
Os01g0233100	0.221657	0.215933	0.0212481	0.0210439	0.19302	0.211549	0.239261	0.254578
Os01g0233400	0	0	0	0	1.36324	0	2.12967	2.32806
Os01g0233500	0.797581	0.772678	0.0421474	0.0626134	1.017	0.657886	1.31831	0.967191
Os01g0233800	0.0458624	0.0555088	0	0	1.82163	0.0811122	1.2529	1.12626
Os01g0233850	0	0	0	0	0	0	0	0
Os01g0233900	6.95188	7.03594	6.02019	6.01975	3.46737	7.76189	6.01483	5.9289
Os01g0234001	3.22242	3.35851	0	0	2.55666	2.37465	1.4672	1.35969
Os01g0234100	0.605685	0.658736	0.125763	0.124554	0.795626	0.682141	1.71396	1.97896
Os01g0234200	0.700797	0.698979	0	0	0.973019	0.837763	0.893423	1.00538
Os01g0234300	4.781	4.63535	0.0787041	0.0779476	4.44612	2.05858	5.57999	5.3042
Os01g0234433	0	0	0	0	0	0	0	0
Os01g0234499	0	0	0	0	0.168877	0	0	0
Os01g0234566	0	0	0	0	0	12.6735	0	0.604721
Os01g0234700	4.4162	4.42263	25.9793	25.9958	23.7015	6.16021	9.76052	10.5384
Os01g0234800	5.54124	5.52701	1.24899	1.25777	2.71134	10.4851	4.92984	5.39511
Os01g0234850	0	0	28.5845	28.8574	0.22426	0	0	0
Os01g0234900	16.7939	17.0879	24.3901	24.4191	114.556	25.5728	37.2777	36.3293
Os01g0235100	13.5281	13.6519	2.10164	2.08144	24.7333	0.963714	3.59645	3.92887
Os01g0235200	2.16952	2.24418	0.898949	0.925222	1.19089	1.16003	1.91128	1.84787
Os01g0235300	18.6166	19.0671	9.58991	9.72173	11.9296	30.1328	14.3495	14.1175
Os01g0235325	0	0	0	0	0	0	0	0
Os01g0235350	1.47432	1.57449	4.78556	4.78007	0.983083	2.69184	1.76268	2.01556
Os01g0235400	11.9538	11.8782	7.71098	7.67209	10.3515	7.74423	15.2076	15.5327
Os01g0235500	0.498603	0.517266	13.4376	13.4193	542.63	0	169.058	169.329
Os01g0235632	0.00882254	0.00800867	0	0	0.0236243	0.035108	0.0216917	0.0134015
Os01g0235700	0	0	0	0	0	0	0	0
Os01g0235800	10.1253	9.97818	4.16663	4.19296	7.42033	12.3374	10.6276	10.2644
Os01g0235850	0	0	0	0	0	0	0	0
Os01g0235900	0	0	0.155401	0.153907	0	0.0983382	0	0
Os01g0236000	0.929098	0.909108	1.32786	1.31509	1.73396	1.16038	1.6564	1.49837
Os01g0236300	26.4916	26.4787	2.98292	2.95425	7.54602	32.822	19.5412	20.1934
Os01g0236400	3.32105	3.32367	0.289255	0.286474	1.6751	4.20996	4.02614	4.49272
Os01g0236700	13.1684	13.093	0.871496	0.863119	6.72176	35.4269	9.73789	9.82668
Os01g0236800	4.36765	4.38583	1.68583	1.70714	4.97388	6.80833	2.90313	2.83225
Os01g0236900	0	0	0	0	0	0	0	0
Os01g0237000	0.28215	0.256122	0	0	0.077489	3.59863	0.0355751	0.0329683
Os01g0237100	6.27506	6.12997	0.790788	0.822346	4.17545	2.31858	4.82328	4.91875
Os01g0237200	0.0798391	0.12079	0	0	0.0475081	0	0.501651	0.44468
Os01g0237366	0	0	0.0826928	0.0818979	0.657289	0.279085	0.0431087	0.0399499
Os01g0237400	0	0	0.147857	0.146436	0	1.93367	0	0
Os01g0237500	0.592454	0.651023	0.0980424	0.0971	0.389648	126.689	0.153332	0.0947309
Os01g0237750	0.597972	0.759934	0	0	0	24.3506	0.245036	0.454163
Os01g0238200	5.35386	5.29841	5.55975	5.5318	9.93006	33.7816	5.59544	5.95641
Os01g0238287	0	0	0	0	0	0	0	0
Os01g0238375	0.179669	0.163095	0	0	0.120276	0.476644	0.147249	0.0682297
Os01g0238500	19.4615	19.4269	11.3063	11.2994	22.2046	29.8907	9.118	8.74782
Os01g0238600	15.5562	16.062	23.6842	23.9322	32.0348	14.6438	14.734	16.2891
Os01g0238700	0.0172523	0.0156608	0.298347	0.295479	10.0555	0.228843	2.81371	2.68615
Os01g0238800	1.226	1.2383	2.036	2.01643	5.54855	1.58042	1.23121	1.25903
Os01g0238850	0	0	0	0	0	0	0	0
Os01g0238900	8.75115	8.68426	3.02537	3.00952	4.98996	23.847	10.0479	9.81493
Os01g0239000	9.83347	9.79775	0.761033	0.766492	5.27284	0.457098	4.21951	4.46805
Os01g0239100	1.49301	1.5565	1.88593	1.92871	2.85436	3.67541	1.16483	1.09681
Os01g0239150	0	0	0	0	0	0	0	0
Os01g0239200	3.55539	3.54147	0.0810067	0.080228	3.02233	0.458911	6.64816	6.7145
Os01g0239300	1.43042	1.4716	0.0749594	0.0742389	0	0	0	0
Os01g0239700	31.9867	32.3361	2.71365	2.68756	10.4508	18.3169	32.9752	32.3108
Os01g0240600	0.18176	0.164993	0	0	0.261377	0.0267884	0.397235	0.506175
Os01g0240700	0	0	0	0	0.976216	0	0.267744	0.280489
Os01g0240725	0	0	0	0	0	0	0	0
Os01g0241000	2.6859	2.86074	1.57641	1.56126	12.5302	2.99268	2.7002	2.57034
Os01g0241100	2.98491	2.96044	0.955902	0.946713	2.35589	3.17114	3.39765	3.30088
Os01g0241400	0.336457	0.458129	2.90921	2.88124	5.55577	0	0.275746	0.25554
Os01g0242200	0.173575	0.180072	0.155931	0.154432	0.0221326	3.09178	0.325154	0.301328
Os01g0242300	2.28935	2.31002	0.803105	0.795385	3.09044	2.89867	2.12435	1.86091
Os01g0242333	0	0	0	0	0	0	0	0
Os01g0242400	0	0	0	0	0	0	0.173009	0.124702
Os01g0242450	0	0	0	0	0	0	0	0
Os01g0242500	7.0247	7.0852	3.35398	3.32174	6.63	8.80025	6.99387	6.83708
Os01g0242600	13.4188	13.3543	0.879995	0.871536	3.5246	37.9411	17.3617	16.19
Os01g0242800	0.286705	0.295746	0.0204878	0.0202908	0	0.656881	0.042722	0.0098979
Os01g0242900	12.3437	12.3795	7.61463	7.61275	26.8899	9.72068	18.4215	18.0022
Os01g0243000	2.75271	2.76504	1.41887	1.44037	7.25016	1.33184	3.45798	3.01609
Os01g0243100	7.73387	7.61792	0.74733	0.740147	1.53401	2.1463	3.23661	3.10359
Os01g0243200	8.14136	8.05575	2.23126	2.226	4.7285	13.9851	7.1197	7.29294
Os01g0243300	0	0	0	0	0.299878	0.757602	0.0550694	0.102068
Os01g0243400	1.58682	1.72852	2.067	2.04713	12.8686	13.3507	3.75284	3.9255
Os01g0243450	4.20874	4.20467	3.17892	3.33141	20.7138	1.55941	6.78299	6.66098
Os01g0243600	2.79516	3.02239	1.55093	1.53602	18.7483	0	4.44684	4.33953
Os01g0243700	10.353	10.6752	8.02881	8.00573	21.0399	1.01383	34.5945	32.3367
Os01g0243800	3.50554	3.69328	0.342658	0.339364	0.940305	1.44557	8.18728	8.42886
Os01g0243901	0	0	0	0	0.0567603	0	0.0521171	0.144895
Os01g0244000	0	0	0	0	0.0743784	0	0.307323	0.189869
Os01g0244150	0	0	0	0	0.0514672	0	0	0.0875885
Os01g0244400	0	0	1.24684	1.23485	0.134838	0.576099	0.15476	0.229472
Os01g0244966	0	0	0	0	0	0.282407	0	0
Os01g0245000	0	0	0	0	0.0492677	0.329475	0	0
Os01g0245532	0	0	0	0	0	0.18728	0	0
Os01g0245600	0.121216	0.110034	1.0481	1.03803	0.189339	0.0803932	0.347701	0.460319
Os01g0245700	0	0	0	0	0	0	0.180436	0.2341
Os01g0245901	0.0874686	0.0793998	0	0	0.019518	0	0.215057	0.166082
Os01g0246100	10.8197	10.8048	1.80281	1.80752	2.6347	11.15	10.837	10.4434
Os01g0246200	0.00547916	0.0149211	0	0	0.00978109	0.276177	0	0
Os01g0246400	0.0561574	0.101954	2.86928	2.8417	30.4507	1.19184	0	0
Os01g0246500	2.04284	2.13382	2.13371	2.15677	1.76094	2.19005	2.32786	2.25293
Os01g0246601	0.169208	0.153599	0.532026	0.526912	0.566364	0.897783	0.832054	0.835342
Os01g0246700	6.34843	6.36642	2.10716	2.11926	25.7632	28.5565	2.1033	1.98864
Os01g0247500	4.04355	4.12091	1.01398	1.04286	1.59423	0.361958	0.864059	0.989156
Os01g0247550	0	0	0	0	0	0	0	0
Os01g0247600	0	0	0.135371	0.13407	1.15286	0	1.1997	1.56959
Os01g0247700	0.0632688	0.0765764	0.0331551	0.0328364	1.07297	2.37781	0.0864207	0.176194
Os01g0247900	0.682531	0.750004	0.0847115	0.0838973	0.44889	0	1.50148	1.36417
Os01g0248000	0	0	0.102554	0.101568	0	0.519173	0	0
Os01g0248300	0.817157	0.760795	0	0	0.0748074	1.1673	0.034344	0.0795685
Os01g0248350	0	0	0	0	0	0	0	0
Os01g0248400	0.768739	0.759119	0.138819	0.137485	0.54707	1.37107	0.838616	0.781111
Os01g0248450	0	0	0	0	0	0	0	0
Os01g0248500	1.41332	1.35168	0.11903	0.117886	1.71203	6.07604	1.24104	1.22677
Os01g0248600	4.38529	4.30492	3.58181	3.6141	2.90058	16.7306	5.19198	5.05564
Os01g0248701	0.831647	0.964632	0.0726355	0.0719373	9.75307	2.75785	0.53012	0.421093
Os01g0248800	0.28989	0.361828	0.341804	0.338518	2.13467	0	0.564256	0.660518
Os01g0248850	0	0	0	0	0	0	0	0
Os01g0248900	0	0	0.0901139	0.0892477	0	0.760327	0	0
Os01g0249050	0	0	0	0	0	0	0.085829	0
Os01g0249100	0	0	0	0	0	0	0	0
Os01g0249200	811.276	812.241	11.9097	11.7952	179.253	5.45429	533.769	535.482
Os01g0249300	40.806	41.3279	6.46315	6.43498	28.6551	39.6045	31.5661	32.8558
Os01g0249700	0	0	0	0	0	0	0	0.0770412
Os01g0249800	0.135801	0.123274	0	0	1	0.810601	0.806902	0.541493
Os01g0249900	0.673053	0.610965	1.88949	1.87132	16.5635	0	12.0565	11.8303
Os01g0250200	0	0	0	0	0	4.07424	0	0
Os01g0250600	6.1182	6.03136	5.39125	5.4001	10.5653	13.711	8.52736	8.92363
Os01g0250900	9.19172	9.29506	0.419944	0.415907	2.21308	6.0235	6.214	6.15403
Os01g0251000	9.58928	9.4589	2.08207	2.08151	6.65772	12.9517	7.67977	8.03751
Os01g0251100	4.08438	4.10722	4.07566	4.05552	5.97049	4.20117	6.14856	5.98595
Os01g0251200	9.8713	10.0078	6.1846	6.18186	7.03893	10.1787	9.09514	9.0235
Os01g0251400	45.8789	46.2232	41.102	41.2676	260.295	0.907587	433.526	434.526
Os01g0252100	15.6987	15.7023	9.48382	9.56741	13.3485	16.4504	19.1725	18.9184
Os01g0252150	0	0	0	0	0	0	0	0
Os01g0252200	1.80559	1.89919	3.22157	3.21292	3.45348	4.23882	3.72883	3.24337
Os01g0252300	0.856849	0.777806	1.34706	1.33411	0	0	1.58003	1.51849
Os01g0252400	0.216876	0.246087	0	0	0	0	0.888714	1.11185
Os01g0252600	0.591958	0.570935	0.232656	0.230419	2.97206	0.368064	0.788359	0.983489
Os01g0252900	4.34939	4.34542	1.27768	1.2654	2.13638	2.78393	5.24074	5.69783
Os01g0253000	0.0728357	0.0991751	0.515275	0.510322	8.77651	0.483065	0.701394	0.691488
Os01g0253050	0.332765	0.324443	0.0387513	0.0383788	1.7491	0	2.36357	2.00317
Os01g0253100	11.5531	11.5281	1.78011	1.763	4.109	9.1713	9.39014	9.59163
Os01g0253200	3.58064	3.40151	20.0948	20.0313	1039.7	0.828407	128.676	125.951
Os01g0253300	64.7451	64.4331	21.5715	21.5587	48.7714	207.456	74.9435	78.0791
Os01g0253400	0.983196	0.892498	0.718926	0.712016	4.12256	1.45581	2.17375	1.52822
Os01g0253500	1.50969	1.66734	0.237339	0.235058	1.66192	0.0333754	3.40251	2.98119
Os01g0253600	14.0307	13.9814	13.4323	13.3477	19.5375	9.81718	10.609	9.63629
Os01g0253800	0.448249	0.406898	0.117449	0.11632	0.133365	0.0990966	0.24491	0.113482
Os01g0253900	8.16579	8.09338	31.7712	31.9946	6.49907	4.1111	4.25665	4.44993
Os01g0254000	40.367	40.5924	31.7899	31.7011	50.1755	31.2851	32.2274	31.2625
Os01g0254100	44.6281	44.5481	6.79461	6.8365	10.3719	23.8573	32.3099	32.595
Os01g0254200	17.8339	17.6346	23.2759	23.3316	25.569	21.5134	19.1386	19.0481
Os01g0254300	0.139161	0.14036	0.0486169	0.0481496	0.338131	0	0.335815	0.275977
Os01g0254350	0	0	0	0	0	0	0	0
Os01g0254400	0	0	0	0	0	2.03781	0	0
Os01g0254800	2.14818	2.10329	0.35394	0.350538	0.477259	4.8279	2.36023	2.34402
Os01g0254850	0.0749973	0.0680789	0.117904	0.116771	3.17967	0.19896	0	0
Os01g0254900	24.0572	24.0959	26.3321	26.3654	33.5131	43.2927	26.1094	25.057
Os01g0254950	0.23366	0.265131	1.19385	1.18238	0.0782094	0	0.215435	0.199649
Os01g0255000	28.2587	28.211	8.69885	8.64499	40.3891	27.761	32.942	33.4024
Os01g0255100	0.0988485	0.11964	0.0518002	0.0513023	0.249983	2.09788	0.297044	0.225228
Os01g0255700	0.383747	0.348347	0.417664	0.413649	0.474261	0.665643	0.145155	0.134519
Os01g0256300	0.0365553	0.0331831	0.459751	0.455332	0.130513	2.98206	0	0
Os01g0256400	9.51986	9.52434	7.29821	7.30131	16.6234	8.17571	10.3599	10.4644
Os01g0256500	738.594	736.1	2506.41	2507	2706.11	4850.08	1167.62	1180.64
Os01g0256600	10.6204	10.379	13.1309	13.1995	9.0467	26.4529	5.07629	5.52402
Os01g0256800	4.5698	4.53494	0.273974	0.271341	2.6674	2.62841	4.1684	4.16935
Os01g0256900	12.3883	12.2789	7.05948	7.04086	16.3709	9.68957	18.5305	18.1694
Os01g0257100	220.421	221.162	6.34736	6.28635	83.6369	24.0998	151.936	149.172
Os01g0257300	1.62892	1.61308	20.7777	20.8086	119.355	125.32	0.242726	0.731057
Os01g0257400	8.06549	7.98366	2.26137	2.25563	5.79591	8.5724	7.86901	7.86206
Os01g0257900	1.45882	1.46871	0.125096	0.123893	0.244637	0.985117	0.442005	0.302176
Os01g0258000	0	0	0	0	0	0	0	0
Os01g0258100	1.71115	1.69759	0.0588002	0.058235	0	0.173642	0	0
Os01g0258600	7.99663	8.09947	6.28579	6.35643	0.150265	13.4543	0.0517398	0.0479485
Os01g0258700	23.7177	23.7641	13.4416	13.5477	22.5958	22.9401	24.6757	24.6141
Os01g0259200	12.9247	12.8641	3.51983	3.54541	9.1177	22.4002	11.2285	11.0869
Os01g0259300	1.07635	1.07476	0.507642	0.502762	10.1836	9.56575	2.33765	3.26997
Os01g0259400	0.976167	0.967288	0.562311	0.556906	1.08414	0.479386	0.891631	0.848935
Os01g0259600	8.16931	8.21643	3.54808	3.60058	6.476	9.47639	8.41787	8.11793
Os01g0259900	6.49957	6.57762	5.76661	5.71118	10.2701	23.4398	5.75924	5.9433
Os01g0259933	2.58637	2.51853	1.035	1.02505	2.09866	7.04852	1.46451	2.14294
Os01g0259966	1.57089	1.62969	0.705602	0.69882	1.70259	0	1.51733	1.66181
Os01g0260000	0.609681	0.599559	0.159747	0.158212	1.13372	1.21307	2.22769	2.00657
Os01g0260100	7.28835	7.19263	0.02628	0.0260274	0.354364	1.89583	5.915	6.10051
Os01g0260500	0.593743	0.630182	0	0	0.146758	0.581591	1.04059	0.898433
Os01g0260700	24.4925	24.4015	9.56966	9.56729	21.5017	33.9197	28.2756	28.0453
Os01g0260800	13.8532	13.9493	2.22691	2.23735	30.3121	85.3793	24.9617	24.1308
Os01g0260950	0	0	0	0	0.0542383	0	0	0
Os01g0261000	0	0	0	0	0	0.557329	0	0
Os01g0261100	20.1857	20.0811	11.8238	11.7506	15.863	27.9527	17.1857	17.2983
Os01g0261200	16.0979	15.9236	6.83861	6.84973	26.1873	28.0725	8.40946	8.70708
Os01g0261500	4.46421	4.43071	0.680402	0.69882	1.41644	11.2052	4.32867	4.14541
Os01g0261600	0	0	0	0	0.0356311	0	0.0327164	0.0303191
Os01g0261700	0	0	0	0	0	0	0.0807922	0.0299489
Os01g0262000	0	0	0	0	0	0	0	0
Os01g0262401	0	0	0.427788	0.423676	0.194303	0.144377	0.356817	0.165336
Os01g0262500	7.31135	7.49954	13.8075	13.8657	6.58063	3.65967	9.72298	11.0245
Os01g0262600	3.35243	3.38302	2.14026	2.14618	4.41628	6.41065	4.03758	4.40735
Os01g0262700	5.59868	5.60723	0.436449	0.432254	2.26458	1.16612	7.15126	7.06946
Os01g0263000	0.0639416	0.0870646	0	0	0	0.0848153	0.0524038	0.0485639
Os01g0263300	196.785	196.621	0.867097	0.858762	9.69359	8.36119	160.071	162.455
Os01g0263400	0.923431	0.918847	0.027918	0.0276496	0.182281	0.718442	1.7392	2.00289
Os01g0263500	3.64618	3.81725	1.99728	1.97808	4.14464	3.77481	4.24811	4.45788
Os01g0263600	1.46683	1.491	0.171974	0.170321	0.495592	1.36307	1.20487	1.18078
Os01g0264000	2.04027	2.13815	1.74719	1.7304	1.16964	4.88458	0.231106	0.239369
Os01g0263900	0	0	0	0	0	0	0	0
Os01g0264100	0	0	0	0	0.0100834	0.194803	0.018517	0.0343204
Os01g0264125	0	0	0	0	0	0	0	0
Os01g0264400	20.7872	21.1275	6.50402	6.52054	26.5964	11.5814	20.4477	19.8554
Os01g0264500	4.40637	4.35959	4.38563	4.34347	10.936	21.7604	5.80013	5.82054
Os01g0264600	2.09817	2.03827	0	0	0.344983	0	2.41343	2.50218
Os01g0264700	27.58	27.9471	31.8749	32.0347	21.3044	17.9886	25.0898	25.8847
Os01g0264900	25.9867	25.3001	39.7624	39.3802	58.6072	74.4658	33.8973	37.6661
Os01g0265000	1.61552	1.53167	1.52387	1.50922	7.04963	2.54768	3.25119	3.34016
Os01g0265100	45.585	45.3181	1.4359	1.4221	19.4422	2.68004	41.5559	42.2632
Os01g0265200	11.1929	11.444	58.1013	58.0063	7.46631	8.00586	11.0091	11.819
Os01g0265400	2.04192	2.00985	0.131875	0.130607	0.571397	2.11409	1.3442	1.40163
Os01g0265700	3.29639	3.27569	2.74271	2.83072	4.19621	5.04237	3.37133	3.48694
Os01g0265800	27.1955	27.1012	24.0189	24.0769	35.3067	26.3509	28.4222	28.1248
Os01g0265900	3.33659	3.40643	1.40146	1.41443	2.37949	3.17578	4.0844	3.98501
Os01g0266000	8.40636	8.25147	1.5624	1.56709	2.51993	7.87596	9.53791	10.0722
Os01g0266100	2.44794	2.73492	8.3876	8.30698	2.68919	7.49324	6.48166	6.05439
Os01g0266200	0	0	0.0842171	0.104259	0.0657451	0.0710573	0.175613	0.142402
Os01g0266400	7.94486	7.87621	76.6667	77.0691	13.2963	6.65587	20.4762	19.611
Os01g0266500	6.10638	6.08069	1.47691	1.49451	6.38005	25.4372	5.82467	5.87871
Os01g0266600	20.3502	20.5909	15.9751	15.9618	34.9853	12.0688	18.0293	17.9466
Os01g0266800	21.7429	21.606	5.0051	4.97051	8.73048	8.61884	11.3873	11.4798
Os01g0267050	0	0	0	0	0	0	0	0.0673964
Os01g0267100	13.4001	13.4151	3.20778	3.20749	6.7552	17.5794	14.5759	14.3684
Os01g0267200	29.4187	29.6461	21.8512	21.8223	20.8005	29.5561	26.5888	25.303
Os01g0267300	0	0	0.289163	0.286383	1.34622	5.44071	0	0.0558793
Os01g0267400	9.767	9.87418	2.25957	2.23785	7.27937	13.5476	7.87076	8.05486
Os01g0267600	2.52069	2.63138	3.86373	3.892	6.1216	1.75537	3.46891	3.55773
Os01g0267800	0.865466	0.868326	1.64705	1.63122	1.17907	3.53462	1.43727	1.45304
Os01g0267900	27.6922	27.6776	16.553	16.6322	36.7419	67.0115	15.014	15.5029
Os01g0268000	0.0570392	0.0517774	0.896717	0.888098	0.356381	0.718766	0.140241	0.28159
Os01g0268100	0.359919	0.341238	0.534396	0.541713	0.171335	1.81948	0.124545	0.0971947
Os01g0268201	0	0	0	0	0	0	0	0
Os01g0268300	3.87224	3.917	0.417699	0.413684	2.45714	3.39376	4.78246	4.69174
Os01g0268600	0.90585	0.909907	0.140075	0.138728	0.337995	0.167431	0.29209	0.372195
Os01g0268700	0	0	0	0	0.478147	0.148036	0	0
Os01g0268733	0	0	0	0	0	0	0	0
Os01g0268800	7.23104	7.28062	3.63344	3.63414	7.54184	9.49296	5.73871	5.69622
Os01g0268900	0.701306	0.714247	0.376474	0.399487	2.03821	1.54285	2.24998	1.83178
Os01g0269000	14.3828	14.4303	8.28719	8.31468	6.81195	8.47101	6.95407	7.30691
Os01g0269100	7.77828	7.68495	1.80766	1.80784	4.13542	13.2184	8.77683	8.93851
Os01g0269500	0.419048	0.420859	0.0280336	0.0277641	0.278534	0.697765	1.73909	1.63536
Os01g0269550	0.0332416	0.0301751	0	0	0.0296705	0.683446	0.72195	0.593308
Os01g0269800	0.244214	0.221686	0.0511908	0.0506987	0	0.950217	0.640472	0.803753
Os01g0269900	0.591308	0.54896	0.390855	0.428946	1.03758	1.17651	0.770972	0.842065
Os01g0269950	0	0	0	0	0	0	0	0
Os01g0270100	37.3285	37.1402	105.258	105.284	38.8207	31.7397	27.0881	27.4412
Os01g0270300	2.80312	2.80552	2.03391	2.03302	4.96121	0.826268	6.39127	6.47794
Os01g0270501	0	0	0	0	0	0	0	0
Os01g0270700	0.0281603	0.0255626	1.97006	1.95113	63.8684	0.0560299	24.4061	22.5321
Os01g0271000	7.67089	7.63742	3.39509	3.39288	17.2523	7.53084	10.3151	9.49985
Os01g0271200	3.83127	3.91109	5.4887	5.43594	1.3422	6.81646	2.53982	2.602
Os01g0271400	5.50342	5.6457	1.47878	1.53015	7.11142	6.72272	4.55065	4.47311
Os01g0271500	17.5488	17.4656	11.1348	11.0892	10.6695	21.6448	16.9231	17.6278
Os01g0271700	9.18102	9.12475	18.1715	18.1068	17.398	10.5232	14.9137	14.1964
Os01g0272600	0.169327	0.170785	0.207044	0.224583	0.867634	1.03151	0.277546	0.30484
Os01g0272650	0	0	0	0	0	0	0	0
Os01g0272700	2.49203	2.46174	0.921821	0.91296	35.818	0	2.13247	2.39372
Os01g0272800	0	0	0.0395223	0.0391424	0	0.133386	0	0.0381874
Os01g0272850	0.513226	0.504706	0.526692	0.52163	0.451729	0.841506	1.9512	1.82988
Os01g0272901	0	0	0	0	0	0	0	0
Os01g0273000	12.197	12.2058	31.494	31.5096	23.5878	8.25503	17.1628	16.4141
Os01g0273100	4.01837	4.16878	7.67103	7.70902	14.9872	0.618681	2.99925	3.13372
Os01g0273150	0.098642	0.0895424	0.0238578	0.0236285	0.101591	0.0201298	0.366902	0.340017
Os01g0273200	0	0	0	0	0	0	0	0
Os01g0273300	21.2441	21.3699	15.2449	15.0983	19.5744	21.5302	23.8664	23.4207
Os01g0273500	3.18308	3.08764	0.596163	0.590432	2.64625	10.647	3.55992	3.74418
Os01g0273800	0.604976	0.621021	6.86205	6.84891	0.343168	1.52244	1.27428	1.23244
Os01g0273850	0	0	0	0	0	0	0	0
Os01g0273900	0	0	0	0	0	1.02337	0	0
Os01g0274100	0.0274423	0.0249108	0.150998	0.149547	1.88606	0.709818	0.0337359	0.0521065
Os01g0274201	0	0	0	0	0	0	0	0
Os01g0274300	0	0	0.328099	0.324945	0.27942	0	0	0
Os01g0274500	0	0	0	0	0	0.144919	0	0
Os01g0274601	0	0	0	0	0.0109588	0.146572	0.0201247	0.027975
Os01g0274800	6.80719	6.74962	2.68913	2.71763	9.4566	6.01959	11.6441	11.573
Os01g0274901	0	0	0.0137593	0.013627	0.00781191	0.0116093	0	0
Os01g0275200	0.139178	0.126339	0.084155	0.0833461	0.215007	0.355024	0.307097	0.243938
Os01g0275300	16.4846	17.0842	9.46238	9.37142	25.5385	48.856	19.4001	19.6502
Os01g0275500	0.615551	0.626496	0.0586492	0.0580855	1.64827	1.01444	0.940166	0.984612
Os01g0275600	56.217	56.2317	11.2343	11.2342	37.7201	16.9301	61.3298	61.8218
Os01g0275700	0	0	0	0	0	0	0	0
Os01g0275800	0.418316	0.409627	0	0	0.164639	0.166026	0.610083	0.600403
Os01g0275900	0	0	0	0	0	0	0	0
Os01g0275950	0	0	0	0	0	0	0	0
Os01g0276000	3.99103	3.84398	18.2928	18.3649	17.7278	20.5046	6.81817	6.8807
Os01g0276033	0	0	0	0	0	0	0	0
Os01g0276066	0	0	0	0	0	0	0	0
Os01g0276100	29.8091	29.7518	9.3843	9.40955	52.6235	18.1964	27.869	28.1735
Os01g0276200	5.77713	5.70693	2.75416	2.74593	8.10085	3.94812	9.65667	9.70558
Os01g0276300	0	0	331.409	332.166	0.884299	0.51106	0.270654	0.334429
Os01g0276400	8.17077	8.21887	6.35324	6.29217	15.3547	8.93413	7.69183	7.76556
Os01g0276500	4.37263	4.33165	2.84384	2.8942	4.07548	5.67596	5.9301	6.12093
Os01g0276600	3.8427	3.83553	8.86557	8.88395	61.7825	11.9595	15.433	15.0728
Os01g0276650	0	0	0	0	0	0	0	0
Os01g0276700	12.014	12.2906	4.03939	4.03182	30.5128	7.36224	11.8861	12.536
Os01g0276800	20.9033	20.9754	7.47439	7.48067	19.6543	51.8048	22.2651	22.1199
Os01g0276900	7.21932	6.95457	13.0867	13.0756	172.897	8.69663	5.37328	4.75576
Os01g0277100	0	0	0.417621	0.413607	0.663898	0.845672	0.391879	0.968438
Os01g0277500	2.04416	2.04775	0.228803	0.226603	1.7478	2.9133	3.5729	3.54222
Os01g0277600	8.49057	8.51172	1.00928	1.04182	3.08303	10.4827	6.55834	6.46923
Os01g0277700	14.4664	14.4597	4.06843	4.07938	13.7014	20.9586	18.1464	17.7689
Os01g0278000	4.79655	4.76387	30.9612	30.8393	163.595	2.24555	1.24869	1.4572
Os01g0278050	8.76456	8.79352	4.71382	4.72836	20.1408	9.28021	8.12821	8.55448
Os01g0278100	0	0	0	0	2.55067	0.0676884	1.46376	1.22086
Os01g0278200	4.75672	4.77883	0.462129	0.457687	2.67147	3.91689	4.6102	4.93202
Os01g0278466	22.0418	21.7926	7.50427	8.3065	26.4407	7.63522	25.6585	22.3922
Os01g0278600	2.31315	2.34889	0.662588	0.67148	1.26417	3.78985	1.8074	1.84618
Os01g0278900	50.6161	51.0476	6.76344	6.69843	47.412	0.727881	44.415	41.6273
Os01g0278950	0.392953	0.379967	0.0940077	0.0931041	0.297366	0.566557	0.581086	0.668268
Os01g0278975	0	0	0	0	0	0	0	0
Os01g0279000	0.15462	0.159496	0.0220981	0.0218857	0.351296	1.67805	0.0691198	0.12811
Os01g0279100	230.293	229.327	7.40936	7.49553	103.803	2.6984	57.131	56.4667
Os01g0279200	10.8481	10.9198	3.65041	3.67875	5.94855	11.0448	12.2126	12.2645
Os01g0279300	93.4047	93.402	42.1062	42.1333	86.6417	89.9992	80.4633	80.9167
Os01g0279400	0.361395	0.360062	0.225182	0.223018	3.45977	0.286454	1.42493	1.32889
Os01g0279500	0	0	0	0	0	0	0	0
Os01g0279700	5.16286	5.27746	1.5582	1.56625	8.17994	3.63018	7.11071	6.75259
Os01g0279800	17.4018	17.6025	6.23276	6.28674	19.6978	22.1899	20.4844	21.1556
Os01g0279900	4.74616	4.76739	1.53791	1.53604	2.63797	4.32166	5.28259	5.11904
Os01g0280000	5.36971	5.27421	1.99503	1.97585	5.03156	6.54533	6.48944	6.7129
Os01g0280200	0	0	0	0	0	0.124914	0	0
Os01g0280400	5.9922	5.8511	1.27397	1.26173	4.11421	0.956564	6.53779	6.6855
Os01g0280500	0.523075	0.516719	0.773959	0.766519	0.0274637	7.89745	0.0252171	0
Os01g0280600	0	0	0	0	0.195769	1.80378	0	0.0333167
Os01g0281000	17.4783	17.4595	10.8826	10.9451	145.448	44.5988	53.5408	54.421
Os01g0281050	0	0	0	0	0	0	0	0
Os01g0281100	12.6943	12.5872	0.648789	0.668255	6.29148	2.08016	0.784673	0.827476
Os01g0281200	0.0970332	0.0880821	0.0635612	0.0629502	0.173218	0.0643549	0.125914	0.110546
Os01g0281250	0	0	0	0	0	0	0	0
Os01g0281301	0	0	16.5188	16.6033	0.0697297	0.310875	0	0
Os01g0281400	71.6336	71.7526	7.31261	7.28996	30.3826	30.6602	81.6518	81.7892
Os01g0281600	22.8411	22.9875	1.03173	1.02181	6.65996	0.700195	34.0952	33.3414
Os01g0282251	0	0	0	0	0.155893	0.033096	0.112467	0.132652
Os01g0282800	21.0225	20.8287	6.96049	7.04454	29.8841	4.97262	21.0497	21.9066
Os01g0282866	0	0	0	0	0	0	0	0
Os01g0283000	2.16194	2.20782	0.498382	0.493592	1.271	1.32356	2.94738	3.0827
Os01g0283100	37.8906	38.1885	15.4249	15.399	43.7586	31.7459	41.9773	42.6672
Os01g0283300	191.848	192.415	61.3002	61.2252	364.5	229.226	162.528	156.602
Os01g0283400	0.0507181	0.0460394	0.318937	0.315871	1.0412	4.17105	0.249398	0.154082
Os01g0283500	12.0484	11.9096	7.86106	7.89672	15.8336	7.69076	4.44932	4.44882
Os01g0283600	8.06347	8.16315	3.25163	3.26705	0.816043	0.497016	0.417636	0.284584
Os01g0283700	3.76538	3.74929	0.052155	0.0516536	1.11042	0.25303	0.0407835	0.0881884
Os01g0284300	0.254925	0.231409	0	0	0.182031	0	0.208926	0.34851
Os01g0284500	4.25424	4.11256	3.30064	3.26891	12.7232	3.81088	19.38	19.9112
Os01g0284700	10.9005	11.0202	7.23828	7.26061	10.2651	7.00764	7.67579	7.86055
Os01g0284900	1.43561	1.54092	1.46396	1.44989	4.44157	8.76221	0.874476	1.01668
Os01g0285200	0.873299	0.924862	0.101698	0.10072	0.721743	0.364678	0.941038	0.847518
Os01g0285300	70.7669	70.8546	0.0956812	0.0947614	4.73972	3.9154	61.8882	64.6453
Os01g0286000	2.29591	2.28783	0.434217	0.430043	1.73341	5.81606	3.60765	3.76285
Os01g0286100	6.2591	6.12586	2.39469	2.40042	3.79863	1.93478	4.80436	4.75382
Os01g0286200	0.0793216	0.0720043	0.0311755	0.0308759	0.141601	0.683905	0.251908	0.150613
Os01g0286500	0.644126	0.584706	0	0	0.777845	0.703624	1.73896	1.55398
Os01g0286550	0	0	0	0	0	0	0	0
Os01g0286600	12.519	12.5347	2.27092	2.24909	4.91691	1.68873	10.7818	10.469
Os01g0286900	4.94688	4.87271	0.919271	0.910434	1.94154	6.98062	6.28745	6.76825
Os01g0287400	4.89351	5.07667	3.14005	3.10987	0.579404	3.70914	0.491083	0.303399
Os01g0287600	0.52668	0.546394	0	0	2.8206	17.2159	0.277486	0.285726
Os01g0287700	10.3942	10.4442	0.689069	0.682446	2.78746	17.0473	13.522	14.0411
Os01g0287900	0	0	0	0	0	0	0.0930372	0.17244
Os01g0288200	3.25416	3.03602	0.142108	0.140742	7.30177	0	9.59369	10.3668
Os01g0288700	0.264998	0.240552	0	0	0.867276	1.93329	1.1583	1.30824
Os01g0288800	13.1174	12.6547	0.776562	0.769098	0.293931	0.982824	2.78883	2.87628
Os01g0289100	1.00791	1.01659	0.176061	0.174368	0.0999593	1.03985	0	0
Os01g0289600	0.715874	0.718967	0.0119727	0.0118576	0.214123	2.12138	0.826998	0.7664
Os01g0289732	0	0	0	0	0	0	0	0
Os01g0289750	0	0	0.383931	0.38024	1.19888	9.88009	0	0
Os01g0289900	0	0	0	0	0	0.0751434	0	0
Os01g0289950	0	0	0	0	0.0238853	0.0354959	0	0
Os01g0290000	134.373	133.8	7.18416	7.16477	39.6068	65.6722	203.913	203.787
Os01g0290100	25.2888	25.3059	16.1561	16.134	22.4893	27.736	22.4382	22.9389
Os01g0290600	15.1065	15.1834	1.04324	1.03321	10.557	29.7204	24.7133	22.5763
Os01g0290650	3.40262	3.38356	0.243149	0.240812	1.04917	8.12412	2.07881	1.86775
Os01g0290700	2.20853	2.22755	0.385783	0.382075	0.438061	0.3255	1.95367	1.97027
Os01g0290800	62.6202	62.7873	2.60029	2.5753	4.13616	21.3051	52.3403	52.3672
Os01g0290901	2.64195	2.39823	1.75722	2.05675	0	14.0177	0	0
Os01g0291500	15.418	15.4481	0.594535	0.58882	5.38782	9.25127	8.6127	8.39587
Os01g0291733	0	0	0	0	0	0	0	0
Os01g0292200	6.83724	6.85711	13.3613	13.3218	21.988	5.86389	1.48665	1.40662
Os01g0292250	0	0	0	0	0	0	0	0
Os01g0292700	0.520948	0.641781	0.292495	0.289684	1.49459	0.148074	0.0914886	0.0847848
Os01g0292900	10.5176	10.5668	1.09787	1.08732	2.48486	19.5465	8.84408	9.10989
Os01g0293000	27.684	27.7733	16.4441	16.4255	26.0594	23.2034	19.8801	19.7758
Os01g0293100	2.50435	2.47318	0.0432649	0.042849	0.515841	0	2.23289	2.2992
Os01g0293200	3.52978	3.5042	1.25494	1.24288	3.74619	4.85579	5.41772	5.5086
Os01g0293501	0	0	0	0	0	0.383568	0	0
Os01g0293800	0	0	0	0	0.0102832	0	0	0
Os01g0293900	0.231719	0.210343	0	0	0.103413	0	0	0
Os01g0294500	0.0473313	0.0429651	0	0	0	0	0	0
Os01g0294700	44.591	43.8992	0.355547	0.352129	14.1641	0.0999963	37.657	37.4027
Os01g0295600	0	0	0.0961038	0.09518	0.0218254	0.194608	0	0
Os01g0295700	10.2871	10.2275	17.2829	17.2232	39.3718	16.1689	9.2992	9.39652
Os01g0295900	1.88582	1.85601	0.12483	0.12363	0.543358	0.737268	2.81993	2.79422
Os01g0296000	0.864866	0.820769	0.278113	0.275439	0.894766	1.90331	1.77202	1.85118
Os01g0296100	11.7392	11.7022	5.18428	5.15428	11.1202	20.9843	14.4366	13.7462
Os01g0296133	0	0	0	0	0	0	0	0
Os01g0296166	1.28498	1.35633	0.328858	0.325697	5.9214	30.5019	0.722486	0.817073
Os01g0296200	0	0	0	0	0	0	0	0
Os01g0296450	1.17066	1.15032	0.0758933	0.0751638	1.17417	0	2.48264	2.80487
Os01g0296700	0.244086	0.221569	0.0959323	0.0950102	2.08333	0	0.525111	0.509807
Os01g0296900	0	0	0	0	0	0.137428	0	0
Os01g0297200	0.340988	0.337671	1.26707	1.25489	0.249019	78.9474	0	0
Os01g0297700	3.5392	3.51267	15.0515	15.1099	1.56009	0.0692075	1.21154	1.36714
Os01g0297950	0	0	0	0	0	0	0	0
Os01g0298301	0.272877	0.247705	0.772187	0.764765	5.99165	0.8687	3.66768	4.26939
Os01g0298400	0.0529352	0.0961041	0.24966	0.24726	7.27628	0.561728	0	0
Os01g0298500	3.70437	3.6955	0.280837	0.278138	0.805625	2.93074	2.73543	3.02057
Os01g0299100	7.46022	7.51324	1.98389	1.96482	3.24657	1.57542	5.50571	5.5815
Os01g0299150	0.0988485	0.0897298	0	0	0	0.786705	0.648096	1.05106
Os01g0299200	0.471394	0.492095	0	0	0.35764	0.844129	2.27937	2.43458
Os01g0299300	0.665253	0.656396	0.0909435	0.0900693	0.400161	3.94214	1.61786	1.81236
Os01g0299400	5.39343	5.24341	6.65579	6.62688	9.18584	10.5146	6.12741	6.67899
Os01g0299500	18.5953	18.5649	2.88295	2.85524	9.16214	29.7383	24.5232	23.7708
Os01g0299700	0	0	0	0	0	0	0	0
Os01g0299801	0	0	0	0	0	0	0	0
Os01g0300000	0	0	0.228725	0.226526	0	0.48246	0	0
Os01g0300200	65.59	65.6644	3.07191	3.04238	13.871	38.5601	58.6663	59.3862
Os01g0300400	0.496587	0.47769	0	0	0.013231	1.16993	0.807889	0.962602
Os01g0300600	18.825	18.9582	2.41941	2.39615	12.1476	21.7332	22.4671	22.0723
Os01g0300900	13.2478	13.1507	0.731736	0.74282	8.07524	1.29653	22.5206	22.2888
Os01g0301000	3.54485	3.49018	1.19153	1.18008	6.2576	8.50351	6.11453	6.63189
Os01g0301100	0.218507	0.19835	0.772913	0.765484	0.195033	1.23181	0.268619	0.165957
Os01g0301300	0.85407	0.838144	3.48374	3.55807	3.44074	1.71463	1.47559	1.50772
Os01g0301500	0.330431	0.309948	0.0173158	0.0171494	0.0983114	0.13149	0.11735	0.0752893
Os01g0301700	1.24557	1.22713	0.241292	0.238973	1.20134	1.14322	2.16743	1.85169
Os01g0301900	0.515274	0.467741	0	0	1.10381	0	0.168919	0.234812
Os01g0302000	12.7393	13.5517	1.87758	1.85953	11.504	0	16.7212	15.6471
Os01g0302100	7.05267	6.9617	0.193839	0.191975	0	0	0	0
Os01g0302250	0.412805	0.374724	0	0	1.47383	4.54479	1.11645	0.627054
Os01g0302500	1.03553	1.04682	0.147997	0.146574	1.86257	2.97608	1.36945	1.62064
Os01g0302800	14.2981	14.8223	20.882	21.0765	33.3777	9.14616	21.9801	19.7269
Os01g0302900	0.138322	0.125562	0.108729	0.107683	0.271617	0.733909	0.385434	0.325674
Os01g0303000	71.9502	71.005	154.567	154.083	282.93	1.2263	284.789	278.575
Os01g0303100	1.87645	1.87368	2.21248	2.19121	3.64283	0.497802	2.69125	2.63656
Os01g0303200	6.09564	6.08528	0.812524	0.804714	1.67701	2.04458	6.51812	6.73322
Os01g0303300	0.053718	0.081271	87.2093	86.9565	0.351613	1.42509	0.96855	0.979178
Os01g0303401	0	0	0	0	0	0	0	0
Os01g0303600	2.54224	2.58688	1.90164	1.91528	2.50702	7.2338	2.78921	3.1454
Os01g0303800	21.1552	21.2999	10.4297	10.3904	2.30573	12.5121	17.8672	17.8362
Os01g0304000	34.5451	34.5428	100.258	100.214	97.1823	50.2307	50.3588	50.7775
Os01g0304050	0.360638	0.373538	0.0654188	0.06479	0.352847	0.31278	0.322089	0.282686
Os01g0304100	0	0	0	0	0	0	0	0
Os01g0304200	0	0	0.0237957	0.023567	0	0.301161	0	0
Os01g0304300	9.14067	9.17728	1.19954	1.23617	3.39141	2.21567	7.26737	6.99328
Os01g0304400	0.0760771	0.0690591	0.956812	0.947614	6.58672	1.16049	0.0623496	0.0577809
Os01g0304500	0.0427951	0.0453219	0.0897048	0.0888425	0.143242	0.501429	0.0701461	0.059589
Os01g0305200	6.64361	6.78854	11.1417	11.1429	7.73837	4.21012	4.87468	5.02604
Os01g0305300	0	0	0	0	0	0	0	0
Os01g0305900	1.76462	1.84253	1.83268	1.91472	2.02391	0.503308	1.05656	1.00692
Os01g0306100	0.5871	0.586235	0.369194	0.365645	7.70323	0.272566	0.625511	0.758039
Os01g0306200	4.77338	4.84281	8.82855	8.74369	151.282	1.86225	9.55003	9.41005
Os01g0306400	0.120089	0.109011	24.6059	24.6187	0.0357293	0.477875	0.196839	0.0912079
Os01g0306800	6.64616	6.65595	0.452049	0.447704	3.45315	1.1269	5.26482	5.03787
Os01g0306900	2.12691	2.09305	0.863549	0.855248	2.54834	7.55721	3.64853	3.49761
Os01g0307500	2.61663	2.59867	0.0203645	0.0201687	1.30651	64.6657	1.59244	1.60365
Os01g0307562	0.500369	0.454211	2.29697	2.27489	1.57209	0.0796458	1.31226	1.35292
Os01g0307624	0.023988	0.0217751	0.150847	0.149397	0.363987	1.70231	0.0393191	0.036438
Os01g0307686	1.92812	1.90245	0.966472	0.957182	3.56667	10.7491	1.28248	1.08239
Os01g0307750	0	0	0	0	0.0387735	0.172863	0	0.065986
Os01g0308200	0	0	0.0123214	0.012203	0	0.374258	0.0256931	0.0357157
Os01g0308300	0	0	0	0	0	0	0	0
Os01g0308600	12.4586	12.2907	20.5575	20.44	15.7153	0	14.5985	13.6852
Os01g0308700	0	0	0	0	0	0.653365	0	0
Os01g0309100	10.0751	9.99081	162.678	162.149	22.467	2.55814	14.7701	14.2182
Os01g0309451	0	0	0	0	8.86265	6.18383	3.27491	3.31085
Os01g0309800	1.44452	1.38028	1.37452	1.3613	4.76716	45.3053	4.79778	5.34124
Os01g0309900	10.7974	10.8974	16.0365	16.0553	7.50683	23.2046	11.5619	11.5895
Os01g0309966	0	0	0	0	0	0	0	0
Os01g0310032	0.299603	0.271965	0.157003	0.155493	0.445695	0.0662346	0.327389	0.0758498
Os01g0310100	4.42679	4.40258	0.84677	0.846118	0.897128	2.99815	3.16096	3.0864
Os01g0310500	7.07374	7.05372	0.178515	0.184836	0.580476	2.24219	8.22541	8.06763
Os01g0310550	0	0	0	0	0	0.66463	0.0821294	0.0380557
Os01g0310600	0.687032	0.623654	0	0	0.797193	2.73394	0.563062	0.782706
Os01g0310700	0.675848	0.613502	2.33751	2.5255	44.0367	0.627535	10.0809	9.54756
Os01g0310800	9.1578	9.232	0.280867	0.278168	1.54739	5.2662	9.18103	9.01085
Os01g0311100	3.25488	3.20084	0.487336	0.482652	21.0974	1.49054	1.58784	2.61925
Os01g0311300	3.98218	4.15321	0.666002	0.6596	0	1.46102	0	0
Os01g0311400	6.7664	6.89342	7.88248	7.80671	15.7722	5.94048	4.74755	3.80812
Os01g0311500	11.4086	11.3935	1.1674	1.15618	5.03984	8.51944	11.0572	11.8217
Os01g0311600	2.47859	2.54993	0.194831	0.192958	1.65924	0.931522	3.31787	3.57675
Os01g0311700	1.41763	1.49275	19.6123	19.6887	476.198	4.17453	55.094	54.7824
Os01g0311800	3.16362	3.10236	0.254123	0.251681	1.19546	2.23603	2.28997	2.52556
Os01g0312500	0.658832	0.664173	0.0312288	0.0309286	0.410752	0	1.63613	1.52379
Os01g0312600	0	0	0	0	0	0	0	0
Os01g0312800	0.199888	0.181448	0	0	0.168502	0.279871	0.891906	0.978367
Os01g0313050	0	0	0	0	0	0	0	0
Os01g0313300	3.46389	3.46412	141.632	141.276	31.8086	2.92035	6.49569	6.73317
Os01g0313600	10.6693	11.241	0.454153	0.449787	0.137519	0.102183	1.79934	1.34569
Os01g0314000	1.3653	1.34264	0.536601	0.531443	1.97302	1.78945	1.91819	2.0986
Os01g0314100	19.3086	19.5213	6.64344	6.65393	4.4218	9.88059	7.85602	8.14168
Os01g0314300	20.996	21.3113	15.0937	15.0493	24.1289	20.1319	20.6979	21.1148
Os01g0314600	0	0	0	0	0	0	0	0
Os01g0314800	52.7956	52.3281	300.939	301.513	301.941	76.8862	14.271	14.1915
Os01g0315600	1.57235	1.53668	0.0757674	0.0750391	0.150561	0.55937	2.42421	2.07271
Os01g0315700	16.9318	16.8355	3.25411	3.22283	14.1152	0	31.6549	33.6115
Os01g0315800	6.95696	7.1876	4.34101	4.32162	9.01351	10.2079	6.1895	6.71103
Os01g0315850	0	0	0	0	0	0	0	0
Os01g0316001	0	0	0	0	0.0143154	0.148918	0	0
Os01g0316100	0.199872	0.254008	0.188533	0.18672	0.892003	6.30987	0.491421	0.728659
Os01g0316500	12.3834	12.1242	19.0967	19.3026	26.5845	10.6926	14.8304	14.641
Os01g0316600	29.3639	29.4094	4.01729	4.02576	9.60021	50.5156	11.6651	10.9672
Os01g0316800	45.5822	45.1946	50.9708	50.89	94.3405	46.2682	46.8965	45.9269
Os01g0316900	2.6849	2.64991	1.1111	1.12434	1.44337	1.59473	2.85521	2.8998
Os01g0317125	0	0	0	0	0	0	0	0
Os01g0317500	32.7324	32.9526	2.56493	2.85781	7.09922	3.51671	49.0558	53.6706
Os01g0317800	34.6396	34.2989	17.9359	17.8349	58.8657	12.1796	57.6437	56.8545
Os01g0318000	0.103238	0.0937143	0.162301	0.160741	20.5949	0	3.34207	3.37161
Os01g0318201	0.5643	0.512244	0.532285	0.527168	0.503679	0	0.184991	0.171435
Os01g0318202	1.92432	1.92531	7.79496	7.76377	1.8555	0.447156	3.09662	3.38179
Os01g0318400	0	0	0	0	0	0	0	0
Os01g0318600	0.932	0.961391	0.111	0.109933	0.447449	0.590029	0.914279	0.804384
Os01g0318700	0	0	0	0	0.0281492	0	0	0
Os01g0319000	0.60872	0.60604	0	0	0.0219083	0.0130232	0.333928	0.219977
Os01g0319066	0	0	0	0	0	0	0	0
Os01g0319200	0.088065	0.0799411	0.276895	0.274234	0.0786044	0.116814	0.180436	0.317707
Os01g0319400	1.47027	1.49382	0.0212057	0.0210019	1.17989	0	0.596958	0.717132
Os01g0320400	0	0	0	0	0.153261	0	0	0
Os01g0320700	0	0	0	0	0	0	0	0
Os01g0321300	8.55594	8.51998	0.229587	0.22738	1.47522	2.57667	7.06148	6.90673
Os01g0321500	0	0	0.242375	0.240046	0.0344025	0	0	0
Os01g0321700	9.8687	10.0815	4.30911	4.28613	10.4677	6.02297	12.3915	11.9646
Os01g0321800	3.85796	3.7577	1.19532	1.20575	3.40581	5.32284	4.18307	4.31501
Os01g0321900	1.66065	1.50746	0	0	1.67989	0.440555	0.362934	0.50451
Os01g0322300	0.0922586	0.0837479	2.17561	2.15469	0.164695	0.122376	0.226834	0.420425
Os01g0322700	0.119718	0.108674	0	0	0.347284	0.714597	5.6907	6.81946
Os01g0322800	3.63151	3.63549	1.3062	1.29365	2.66644	6.09867	3.86375	3.48137
Os01g0323000	43.2825	43.1687	4.41654	4.39162	8.62303	1.65784	32.7918	32.8776
Os01g0323100	6.74231	6.98957	10.7646	10.7633	286.435	2.58382	64.997	64.2244
Os01g0323300	1.22639	1.21775	0.0278414	0.0275738	0.727127	0.681236	2.46376	2.41437
Os01g0323500	0.125265	0.113709	0	0	0.0186347	0	0	0.0317131
Os01g0323600	3.65324	3.59347	0.350876	0.347503	1.64612	4.73677	2.88814	2.56053
Os01g0323775	0	0	0	0	0	0	0	0
Os01g0323950	0	0	0.0560128	0.0554744	0.0636031	0.582876	0.267667	0.333746
Os01g0324400	0.285489	0.318051	0.285612	0.282867	0.243237	0.378686	0.175481	0.226686
Os01g0326000	1.80321	1.80916	15.3145	15.2517	5.50616	0.431614	4.33349	4.15497
Os01g0326100	0	0	0	0	0	0.978772	0	0
Os01g0326300	0.18659	0.169378	3.74009	3.70414	0	0	0	0.0354291
Os01g0327000	2.23248	2.26653	0.0769672	0.0762274	0.620519	0.603945	1.52471	1.50223
Os01g0327100	0.27302	0.275371	0.397423	0.393603	2.38726	0.637111	0.219612	0.24576
Os01g0327250	0	0	0	0	0	0	0	0
Os01g0327400	8.42982	8.40443	0.494165	0.511661	3.16273	6.70904	5.72019	5.59404
Os01g0327500	7.80004	8.14638	18.9871	18.9352	75.1233	1.33502	21.2055	21.499
Os01g0327600	4.1508	4.16088	0.354097	0.359803	0.793718	5.59507	4.1426	4.2034
Os01g0327900	6.80572	7.07968	1.58509	1.56985	9.19792	10.4238	9.94018	9.91002
Os01g0328300	2.57576	2.5065	0.118782	0.11764	2.99797	1.02043	10.0764	9.9328
Os01g0328400	195.451	196.625	721.165	720.957	524.735	233.088	309.448	302.841
Os01g0328500	4.63016	4.6649	3.97285	4.01388	4.93508	11.1135	5.39317	5.44884
Os01g0328600	8.01048	8.05264	1.57417	1.5834	4.32906	11.4764	4.23138	4.38475
Os01g0328700	45.937	46.0671	21.7476	21.62	50.4862	20.8352	36.5836	36.1538
Os01g0328900	3.27895	3.34976	0.323242	0.320135	1.6517	2.4833	5.03312	4.93555
Os01g0329000	0	0	0.00712535	0.00705686	0.125409	0	0.178297	0.179002
Os01g0329075	0	0	0	0	0	0	0	0
Os01g0329150	0	0	0	0	0	0	0	0
Os01g0329300	0.02084	0.0189176	0.0327628	0.0324479	0	0	0.0170796	0.0158281
Os01g0329350	0	0	0	0	0	0	0	0
Os01g0329400	5.78222	5.73696	5.10874	5.07764	6.22423	8.8203	5.55395	5.41926
Os01g0329800	4.65547	4.53171	5.68056	5.71099	2.24218	6.77286	2.64805	2.93099
Os01g0329900	28.8791	29.0027	0.344034	0.340727	8.07352	1.56749	19.9376	20.9033
Os01g0330001	0	0	0	0	0	0	0	0
Os01g0330100	6.18591	6.31918	6.73264	6.77768	2.02922	0.642866	8.76728	8.32564
Os01g0330200	0	0	0	0	0.102663	69.8248	0.0628431	0.0873574
Os01g0330650	0	0	0	0	0	2.0849	0	0
Os01g0331100	2.1902	2.19447	2.3388	2.36457	5.58348	4.00834	1.73996	1.72231
Os01g0331500	0	0	0	0	0	0	0	0
Os01g0331900	8.07046	8.00965	3.94001	3.94257	5.25048	4.909	7.55605	7.40675
Os01g0332002	0	0	0	0	0.36027	0	0.826998	0.7664
Os01g0332100	1.54839	1.51826	5.70666	5.78827	9.66781	3.26486	1.83764	1.60314
Os01g0332150	0	0	0	0	0	0	0	0
Os01g0332200	0.139746	0.137426	0.924557	0.924736	0.0779587	0.0695125	0.169409	0.221121
Os01g0332500	0.113056	0.1054	0.0384294	0.03806	0.0859103	0.0405305	0.0676137	0.0881871
Os01g0332700	0	0	0	0	0	0	0	0
Os01g0332800	0.779771	0.775899	0.106086	0.105066	0.602309	0.537054	1.13066	0.945305
Os01g0332900	22.9448	23.0873	12.8967	12.8622	29.4083	26.5371	33.6866	34.199
Os01g0333001	0.722585	0.696923	0.283995	0.281266	1.16899	0.569093	1.05486	0.994712
Os01g0333600	6.30965	6.24392	0	0	4.17959	0	13.4536	13.4323
Os01g0335600	0.233051	0.211552	1.31897	1.30629	36.8602	0.0618261	2.94138	3.89407
Os01g0335700	3.40832	3.51497	3.58273	3.7053	2.27713	9.18906	4.1817	4.16632
Os01g0336300	0	0	0	0	0.228945	0	0.168173	0.15585
Os01g0337160	0	0	0	0	0	0	0	0
Os01g0337180	0	0	0	0	0	0	0	0
Os01g0337100	0	0	0	0	0	0.416139	0	0
Os01g0337500	0.230882	0.245512	0.0414825	0.0410837	0.7831	1.46127	0.232472	0.30061
Os01g0337600	7.60932	7.68504	0.969012	0.976835	2.13515	8.50687	7.35785	7.30635
Os01g0337700	1.9346	1.9564	0.106716	0.10569	1.16633	6.41538	2.15575	2.3329
Os01g0337900	5.74733	5.71415	1.58047	1.59418	3.46504	5.25606	6.29726	6.41847
Os01g0338000	64.7988	64.7236	11.4122	11.4957	51.6574	30.2529	62.8795	63.1728
Os01g0338150	2.3434	2.28916	1.91215	1.89377	4.01685	2.68893	2.2196	2.4819
Os01g0338100	0	0	0	0	0	0	0	0
Os01g0338200	9.10154	9.14099	1.02866	1.01877	2.77412	6.22731	6.62269	6.46788
Os01g0338401	0	0	0	0	0.0184622	0.0274367	0	0
Os01g0338600	5.5942	5.50571	1.53172	1.52704	4.30212	4.68163	4.55833	4.42524
Os01g0339001	0	0	0	0	0	0	0	0
Os01g0339400	2.48183	2.25289	5.28619	5.23537	6.93148	0.955749	4.59291	4.6212
Os01g0339500	2.58904	2.56883	0.141985	0.140621	1.11962	9.27774	3.56934	3.68888
Os01g0339600	1.05082	1.03782	0	0	0.150069	0.981277	1.12301	1.46851
Os01g0339851	0	0	0	0	0	0	0	0
Os01g0339900	3.55104	3.48243	0.247854	0.245472	0.757209	0.886288	3.58094	3.79181
Os01g0339950	0	0	0	0	0	0.0242673	0	0
Os01g0340100	0	0	1.13071	1.11984	0	0	0	0
Os01g0340400	0	0	0	0	0	0	0	0
Os01g0340600	0.0687032	0.0623654	0.108009	0.106971	0.122645	0.501222	0.337837	0.365263
Os01g0340801	0	0	0	0	0	0.0575229	0	0
Os01g0341000	8.06133	8.05561	1.78385	1.7667	7.9209	5.68344	5.34368	5.5438
Os01g0341200	4.06376	4.12884	3.25294	3.22168	2.19628	8.65426	2.15412	2.27944
Os01g0341300	5.5517	5.45096	33.6647	33.4293	752.193	1.12715	138.703	136.995
Os01g0341750	0	0	0.00962861	0.00953606	0.00546669	0.231535	0	0
Os01g0342500	2.80235	2.63806	14.6854	15.1906	4.5394	1.65208	2.21163	2.60138
Os01g0342750	0.495828	0.450089	0.0232685	0.0230449	0.145319	11.9562	0.40636	0.472135
Os01g0342800	5.3555	5.18318	5.20023	5.15025	26.1503	5.53678	6.84189	8.13505
Os01g0342900	0.0270339	0.0245401	0.0637504	0.0631376	0.0723892	0	0	0.0205324
Os01g0343001	0	0	0	0	0	0	0	0
Os01g0343100	0	0	0	0	0	0.0233168	0	0
Os01g0343200	5.87003	5.9662	0.771548	0.764132	2.71849	4.72284	7.64212	7.97015
Os01g0343300	7.33147	7.35339	12.584	12.5379	3.56158	6.4407	5.06295	4.57329
Os01g0343350	0	0	0	0	0	0	0	0
Os01g0343400	0	0	0	0	0	0.405348	0	0
Os01g0343500	1.23193	1.19162	0	0	0.757093	0.160731	0.951708	0.927988
Os01g0343780	0	0	0	0	0	0	0	0
Os01g0344620	0	0	0	0	0	0	0	0
Os01g0346400	0	0	0	0	0	0	0	0
Os01g0346250	0.0872061	0.0791615	0.137098	0.13578	0.972973	2.08214	1.14353	1.29155
Os01g0346600	0.237398	0.215498	0	0	1.44795	4.90713	2.70764	2.10356
Os01g0346700	10.5962	10.7018	19.1147	18.931	32.1771	14.2061	7.24072	8.56569
Os01g0347000	2.03022	2.01	0.614836	0.644745	1.78645	1.83092	1.73458	1.77347
Os01g0347100	8.42842	8.36939	1.38678	1.39226	2.31891	19.0419	4.83778	5.1808
Os01g0347150	0	0	0	0	0	0	0	0
Os01g0347200	0.480982	0.436612	0.159191	0.157661	1.78503	14.1031	1.18258	1.3651
Os01g0347300	0.212238	0.192659	0.0476659	0.0472077	0.135313	2.21197	0	0
Os01g0347500	0.392722	0.356494	0	0	0	0	0	0
Os01g0347600	0.0789177	0.107457	0	0	0.0352199	2.14595	0.0323388	0
Os01g0348000	0.196361	0.178247	0	0	0	0	0	0
Os01g0348600	48.303	48.1569	4.21876	4.17821	13.1298	18.7234	38.4754	38.8552
Os01g0348700	51.4238	51.1974	111.963	111.78	80.5661	157.093	69.1127	67.8281
Os01g0348800	0.0240774	0.0218563	0.227114	0.224931	0.171927	0	0.513054	0.438886
Os01g0348900	1130.54	1126.52	127.769	127.755	5.64405	2.29798	140.9	143.157
Os01g0349000	0	0	0	0	0	0	0	0
Os01g0349400	7.8389	8.0159	3.70815	3.69078	8.1123	7.42486	8.97786	9.04194
Os01g0349600	0.0855377	0.077647	0	0	0.0381743	0	0.0350516	0.0324832
Os01g0349800	0.106064	0.112326	0.111162	0.110094	1.48316	0.644821	0.478089	0.456483
Os01g0350000	1.0191	1.11011	0	0	4.15395	0.0450597	0.389767	0.516009
Os01g0350100	1.02246	1.10663	0.680061	0.673524	2.98356	0.49555	1.28918	1.68753
Os01g0350300	0.896667	0.891062	0.222578	0.220438	0.429656	0	3.03231	3.30475
Os01g0350500	0	0	0	0	0.0461967	0.48057	0	0
Os01g0350900	8.88024	8.85804	25.0688	25.0491	5.44837	5.21856	8.18246	7.8528
Os01g0351100	0.922373	0.910093	0.0210155	0.0208135	0.375848	0.523083	2.53623	2.72604
Os01g0351200	0.995311	1.0379	0.219839	0.217726	0.68281	0.21822	0.684257	0.709088
Os01g0351300	13.2506	13.0382	3.06109	3.05135	6.72609	10.6497	12.2067	12.6662
Os01g0351500	0	0	0	0	0	0	0	0
Os01g0351800	1.99797	2.05664	0.330635	0.357226	1.27137	3.22083	2.67164	2.63561
Os01g0352100	0	0	0.0150042	0.01486	0.0255561	0.0632981	0.0625748	0.108731
Os01g0352200	0	0	0	0	0	0	0	0
Os01g0352751	0	0	0	0	0	0	0	0
Os01g0353400	0	0	0	0	0	0	0	0
Os01g0353501	0	0	0	0	0	0	0	0
Os01g0353600	0	0	0	0	0.00568474	0	0	0
Os01g0353633	0	0	0	0	0	0	0	0
Os01g0353900	0.0266374	0.0241802	0	0	0	0.247333	0	0
Os01g0354175	0	0	0	0	0	0	0	0
Os01g0354200	1.13914	1.12476	0.062837	0.0726052	0.32703	1.70541	1.22841	1.16623
Os01g0354450	0	0	0	0	0	0	0	0
Os01g0354700	2.36739	2.27037	0.704791	0.698016	0.849438	0.500766	1.20538	1.17679
Os01g0355100	0.501219	0.513962	0.116737	0.115614	0.248542	0.135431	0.281459	0.274935
Os01g0355175	0	0	0	0	0	0	0	0
Os01g0355250	0	0	0	0	0	0	0	0
Os01g0355400	0	0	0	0	0	0	0	0
Os01g0355500	3.85405	3.80812	0.725923	0.727115	1.65327	6.39634	3.71336	3.49706
Os01g0355600	13.4606	13.6531	1.74523	1.75013	6.79625	12.2233	12.974	12.8956
Os01g0355700	0	0	0	0	0	0.102319	0	0
Os01g0355800	0	0	0	0	0.395591	1.21776	0	0
Os01g0355900	6.77437	6.8722	2.33654	2.35541	5.61429	13.9232	7.43346	7.37255
Os01g0356400	12.8438	12.7066	1.07523	1.07018	5.45025	10.443	9.60129	9.95729
Os01g0356450	0	0	0	0	0	0	0	0
Os01g0356500	2.44821	2.45419	1.07989	1.06951	3.32497	2.89698	3.44993	3.45799
Os01g0356800	0	0	7.85544	7.8532	0.0716559	0.0440639	0.00453754	0.00630757
Os01g0356900	1.45388	1.4664	2.79358	2.76673	105.373	0.0428555	30.5828	31.311
Os01g0356951	0	0	1.44353	1.42966	0.245872	0.304491	0.150506	0.139477
Os01g0357100	0.0977303	0.0927474	0	0	0.0793013	0	0.240287	0.219306
Os01g0357150	0	0	0	0	0	0	0	0
Os01g0357200	1.3517	1.3497	0.743754	0.736605	0.180973	0	0.720065	0.769964
Os01g0357400	0	0	0	0	0	0	0	0
Os01g0357500	0	0	0	0	0	0	0	0
Os01g0357800	22.6104	22.7134	1.0308	1.03736	3.26603	21.3083	18.4829	18.3173
Os01g0357900	87.1843	87.1753	42.4915	42.8279	430.332	20.7284	92.4604	93.2547
Os01g0358100	9.20604	9.70239	2.94364	2.91535	6.96361	15.0055	8.24822	8.4734
Os01g0358300	3.44705	3.44769	0.127343	0.126119	2.07259	0.417838	3.00946	3.01452
Os01g0358400	0.272593	0.302435	2.52366	2.4994	1.59503	5.02196	0.52128	0.34506
Os01g0358551	0	0	0	0	0	0	0	0
Os01g0358700	0.135327	0.153554	0	0	0.150986	2.10918	0.263407	0.244106
Os01g0358800	0	0	0	0	0	0	0.224694	0.208229
Os01g0358900	0	0	0	0	0	0	0	0
Os01g0359400	10.2688	10.2659	0	0	0.00967348	0.150945	0.0799395	0.0781976
Os01g0359600	2.87223	2.94792	0	0	0.360717	0	4.67834	4.3465
Os01g0359800	1.18016	1.2052	0	0	0.401601	0	4.70306	4.81221
Os01g0360100	0.432634	0.445087	0	0	0.12357	0	1.26226	1.42388
Os01g0360150	0	0	0	0	0	0	0	0
Os01g0360200	4.4121	4.37467	0.180887	0.179148	1.31929	0.774845	4.72941	4.52067
Os01g0360333	0	0	0	0	0	0	0	0
Os01g0360600	5.79664	5.83007	3.28737	3.30007	6.0373	7.17007	7.26884	7.15216
Os01g0361000	0.0489387	0.0592323	0.282102	0.30479	9.97391	0.562595	26.8056	26.4459
Os01g0361500	0.249241	0.242703	0.028497	0.028223	0.550096	2.70495	0.839352	0.777848
Os01g0361700	68.935	67.9654	0.786026	0.77847	15.1732	0.497401	31.3982	34.2239
Os01g0361800	28.6427	28.7416	0.557013	0.551659	2.30717	16.8336	17.0531	17.2958
Os01g0362000	11.5504	11.5062	3.1989	3.20542	10.3095	10.3833	9.24058	9.19982
Os01g0362100	2.85417	2.92905	0.434537	0.43036	1.41054	1.28323	2.88086	2.89338
Os01g0362400	0	0	1.04686	1.03679	34.9397	3.47	12.552	12.7882
Os01g0362533	0	0	0	0	0	0	0.076707	0
Os01g0362800	0	0	0	0	0.0984419	0.402309	0.0225973	0.104707
Os01g0363000	0	0	0	0	3.32741	0.212682	0.722739	0.608891
Os01g0363300	3.49148	3.489	16.4554	16.5714	4.83173	7.25826	2.58494	2.49024
Os01g0363500	3.35114	3.3947	3.38817	3.41231	8.61578	31.0031	16.225	16.281
Os01g0363600	0.986287	0.91074	0.748541	0.741346	1.92762	0.18045	0.655017	0.852412
Os01g0363900	5.69098	5.66711	1.76553	1.767	2.4531	5.57832	7.01167	6.90097
Os01g0363950	0	0	0	0	0	0	0	0
Os01g0364000	0.774178	0.724385	0.037449	0.037089	0.988676	5.07135	2.52817	2.72285
Os01g0364100	0.80649	0.875145	0.174881	0.1732	0.190305	1.70917	2.56029	2.56982
Os01g0364400	0	0	0	0	0.0279332	0.00691857	0	0.00198073
Os01g0364412	0	0	0	0	0	0	0	0
Os01g0364450	16.2388	16.0153	66.5084	66.5978	0.334164	39.1072	0	0
Os01g0364800	0.89856	0.881097	0.271951	0.299263	0.0171557	2.54951	0.0118143	0.0182476
Os01g0364900	0.521055	0.472989	0.475639	0.471067	12.0021	0.668859	4.44943	4.6851
Os01g0365000	0	0	0	0	0.00655754	0.0324838	0	0
Os01g0365300	0	0	0.209371	0.207359	0	0	0	0
Os01g0366100	0	0	0.0505396	0.0500537	1.99424	0	5.95438	6.34823
Os01g0366300	0	0	0	0	0.0555597	0	0.0127537	0.0118192
Os01g0366400	0	0	0	0	0	0	0	0
Os01g0366501	0	0	0	0	0.024669	0	0	0
Os01g0367100	0.00593091	0.00538379	0	0	0	0.0629364	0.0388858	0.0720728
Os01g0367201	0	0	0	0	0	0	0	0
Os01g0367300	0.511645	0.506669	0.570366	0.579367	5.63378	3.19593	4.61255	4.64903
Os01g0367400	0.0141144	0.0128123	0	0	0.0377942	0	0.242918	0.176879
Os01g0367450	0	0	0	0	0	0	0	0
Os01g0367500	0	0	0	0	0	0	0	0
Os01g0367700	0.0719967	0.0718906	0.192417	0.190568	1.64511	1.09825	2.04749	1.97401
Os01g0367900	0.398262	0.382789	0.0491068	0.0486348	3.87541	0.119121	5.82078	5.7442
Os01g0368000	0	0	0	0	0.328117	0	2.34326	2.60587
Os01g0368500	0	0	0.0150141	0.0148697	0	0	0	0
Os01g0368600	0	0	0.131098	0.129838	0.297727	0	0.068343	0.0633352
Os01g0368700	0	0	0	0	0.243792	0	0.492468	0.456382
Os01g0368900	0	0	0	0	0	0	0	0
Os01g0369000	31.5426	31.5661	8.98601	8.98419	12.7425	35.8472	39.5457	38.3288
Os01g0369200	4.78643	4.69452	0.28061	0.277913	2.88868	3.82557	2.70628	2.76127
Os01g0369300	0.737842	0.729193	0.0374183	0.0370586	0.6214	0.236785	1.07774	1.23377
Os01g0369366	0	0	0	0	0	0	0	0
Os01g0369500	10.3113	10.2667	76.6173	76.2695	1919.14	2.64939	232.364	229.901
Os01g0369600	0	0	0.0232567	0.0230331	3.06335	0	5.85588	6.3144
Os01g0369700	0.716808	0.706457	0.965915	0.95663	5.44747	9.04628	1.44349	1.35327
Os01g0369800	0	0	0	0	0	0	0	0
Os01g0369900	0.120548	0.126263	0.174937	0.173256	0	0.123001	0.0151994	0.0281714
Os01g0369950	0	0	0	0	0	0	0	0
Os01g0370000	0.30742	0.279061	0.902156	0.893484	0.256102	0.0543703	0.0503897	0.0622632
Os01g0370200	0.537701	0.534584	0	0	0.114271	0	0.0419692	0.0777879
Os01g0370400	0	0	0	0	0	0	0	0
Os01g0370600	0.350138	0.317838	0	0	0	0	0.191306	0
Os01g0370750	0.0534545	0.0485234	0	0	0.031808	0	0	0
Os01g0370900	0	0	0	0	0	0	0	0
Os01g0371200	3.999	4.19817	11.254	11.2884	10.4766	10.204	1.2259	1.39111
Os01g0371300	0	0	0	0	0	0	0	0
Os01g0371400	0	0	0	0	0.0246807	0.110034	0	0
Os01g0371500	0.08482	0.0769955	0	0.0330161	0.075708	2.22206	0	0.0161053
Os01g0372100	0.534696	0.524726	0.0454378	0.0450011	0.0128988	0	0.153967	0.0878063
Os01g0372350	1.84929	1.85127	0.0543417	0.0538193	1.03357	0.0917004	4.03687	3.93797
Os01g0372400	0	0	0	0	0	0	0	0
Os01g0372450	0	0	0	0	0	0	0	0
Os01g0372500	0	0	1.60913	1.59366	66.4148	0	0	0.0277639
Os01g0372700	0.521883	0.53465	1.03143	1.02152	3.69328	3.3327	0.812656	0.996595
Os01g0372866	0	0	0	0	0	0	0	0
Os01g0373200	0	0	0	0	0	0	0.0421736	0.0195417
Os01g0373400	0	0	0.0400594	0.0396743	0	0	0	0.0193532
Os01g0373500	1.35894	1.36939	0	0	0.133536	0	0.367838	0.246195
Os01g0373700	0.180787	0.164109	0	0	0	3.71697	0	0
Os01g0373800	0	0	0	0	0	7.94251	0	0
Os01g0374000	0	0	13.8052	13.6725	0.160368	0.268112	0.128843	0.102345
Os01g0374100	0	0	0	0	0	0	0	0
Os01g0374200	0.895008	0.884132	0	0	0.187967	0.48884	0.916889	0.919679
Os01g0374501	0.136921	0.12429	0	0	0.0611059	0	0	0
Os01g0374600	0	0	0	0	0	0.0781918	0	0
Os01g0374900	7.21415	7.2261	3.54276	3.53149	7.84975	15.829	7.17164	7.19628
Os01g0375000	13.0098	13.2282	8.75354	8.69302	8.15221	26.2625	16.9228	16.5989
Os01g0375100	15.4337	15.4926	4.53597	4.53718	7.75807	12.1783	17.3486	17.4436
Os01g0375200	10.0292	10.0629	1.00054	0.99766	2.47318	4.21235	6.43295	6.54524
Os01g0375500	0.0141281	0.0128248	0.155476	0.153982	0.00630517	0.234252	0.00868408	0.0160955
Os01g0376200	5.32423	5.33653	1.04628	1.03623	5.49481	9.04861	7.95433	10.0252
Os01g0376600	0.111134	0.100882	0	0	0.0991948	10.3926	0	0
Os01g0376700	9.11591	9.22137	3.27805	3.26683	13.9526	2.93868	13.1637	13.5651
Os01g0377000	0.172425	0.241893	2.16857	2.29416	0.111929	6.15446	0.0256931	0
Os01g0377250	0	0	0	0	0	0	0	0
Os01g0377500	9.63619	9.52106	1.87908	1.91872	8.89459	8.78757	10.3236	9.92603
Os01g0377700	8.71383	8.67413	7.26827	7.19841	8.72866	6.90891	9.46988	9.65008
Os01g0378100	24.3149	24.5263	0.806711	0.798956	28.0093	0.392685	65.4032	65.1527
Os01g0379101	0.158311	0.164237	0	0	1.06988	0.0299989	1.63108	1.49439
Os01g0379400	3.56444	3.6583	0.832981	0.849973	4.47133	5.13271	6.77681	6.44487
Os01g0379800	0	0	0	0	0.0151781	0	0	0
Os01g0380800	34.624	34.1917	14.9199	14.9886	3.64774	22.3762	4.35414	4.08683
Os01g0381325	0	0	0	0	0	0	0	0
Os01g0382000	0	0	0	0	0.252145	0.281034	0	0
Os01g0382200	0	0	0	0	0.0248522	0	0.0342288	0.0422942
Os01g0382400	72.6536	72.8456	85.8321	85.369	148.097	0	23.0554	21.3071
Os01g0382450	0	0	0	0	1.50541	0	0.372149	0.566588
Os01g0382500	0	0	0	0	0.0336876	0.250315	0.0927956	0.0286653
Os01g0382700	2.48986	2.39223	0.28148	0.278775	1.99765	0.385931	4.39299	4.42806
Os01g0382900	0	0	0.0223631	0.0221481	1.68232	0	3.9521	3.60849
Os01g0383001	0	0	0	0	0.404852	0.042975	0.0531049	0.0984272
Os01g0383100	0.175997	0.199702	0.138343	0.137013	0.137454	0.350176	0.144239	0.217214
Os01g0383700	5.37714	5.32184	0.935032	0.963842	4.0384	6.69377	1.88511	1.71702
Os01g0383900	11.0819	11.1779	0.400138	0.412143	3.4077	3.26809	7.04639	7.06747
Os01g0384300	3.41286	3.50007	0.368615	0.365072	1.65101	1.86609	1.77217	1.89954
Os01g0384375	0	0	0	0	0	0	0	0
Os01g0384450	0	0	0	0	0	0	0.0342945	0.0476724
Os01g0384800	16.0781	15.6927	25.8357	25.5873	388.139	29.3479	2.56541	2.26937
Os01g0384901	0	0	0.0152981	0.015151	0.00868557	0	0	0
Os01g0385000	0	0	0	0	0	0	0	0
Os01g0385400	0.187267	0.169992	1.03041	1.05695	0.91932	2.90317	0.863302	0.960052
Os01g0386500	0	0	2.34098	2.36944	0	0.173642	0.0268215	0.0248562
Os01g0386600	1.46221	1.32732	19.6831	19.4939	25.1237	2.54566	12.4331	13.1184
Os01g0386700	39.2633	39.1342	4.25835	4.21742	19.9969	46.8593	53.3612	54.2963
Os01g0387133	16.5341	16.1138	2.87043	3.00078	6.69989	1.27822	6.06869	5.08472
Os01g0387566	0.690999	0.68102	1.67605	1.65993	0.0528657	0.0261879	0.210345	0.224922
Os01g0387865	0.0591481	0.0536918	0	0	0.096789	0.366133	0.0242377	0
Os01g0388000	8.04043	7.98256	0.478287	0.518802	2.22412	0.807098	6.94579	6.16176
Os01g0388101	2.07105	1.87999	0.210059	0.208039	0.357786	1.41788	1.36882	1.37001
Os01g0388200	16.594	16.551	6.37236	6.35667	6.49139	28.0283	18.3129	18.6603
Os01g0388500	12.2584	12.2268	2.07992	2.0832	5.35735	19.9287	15.1249	15.2201
Os01g0388700	1.40055	1.51584	0	0	0.432725	2.21502	3.88497	3.80486
Os01g0389200	0.480851	0.436493	0	0	0.375545	1.19592	0.0985213	0.273907
Os01g0389700	0.189325	0.17186	0.59528	0.589558	2.19683	1.92534	0.051721	0.0479312
Os01g0390300	2.96088	2.948	0.196683	0.194792	1.45633	4.21787	2.09979	2.26662
Os01g0390400	3.10695	3.10048	0.216359	0.214279	1.15766	4.19866	2.58734	2.72558
Os01g0390600	0.896891	0.893584	0.0802445	0.0908264	0.247321	2.41805	1.26095	1.03563
Os01g0390900	3.82203	3.8741	2.23215	2.22355	7.50811	3.16447	4.07276	4.15051
Os01g0391100	2.69049	2.61941	3.37411	3.42162	2.61228	4.37247	5.70611	5.13591
Os01g0391500	3.74525	3.73159	0.428404	0.424286	1.23394	6.27268	5.11485	4.99246
Os01g0391600	0.169751	0.169501	0.213494	0.211442	0.325758	0.5404	0.445188	0.348103
Os01g0391800	1.03426	0.985215	0.0401474	0.0397615	0.945947	0.186307	1.7162	2.04625
Os01g0391951	0	0	0	0	0	0	0	0
Os01g0392100	2.40213	2.39465	1.32711	1.31435	4.0333	3.11221	1.66855	1.73486
Os01g0392600	0.853455	0.854593	0.0622449	0.0616466	0.396592	0.105037	1.31238	1.24629
Os01g0392800	6.79719	6.76829	0.1363	0.13499	2.29833	4.07106	12.9675	12.8536
Os01g0393000	10.518	10.64	2.34773	2.39207	9.12915	9.32006	12.6616	12.664
Os01g0393100	0	0	200.257	200.224	0.514341	0.165267	0	0.0236573
Os01g0393200	0	0	0	0	0	0	0	0
Os01g0393300	0	0	1.41491	1.4013	0.0518271	0	0	0.0441005
Os01g0393400	0.811206	0.846829	1.11589	1.10516	0.0543045	0.107602	0.349036	0.308057
Os01g0495200	0.179392	0.162843	0.658054	0.651729	37.2012	0	9.31138	9.17409
Os01g0495701	0	0	0.0596835	0.0591098	0.0338856	0	0.155568	0.115335
Os01g0444100	0	0	0	0	0	0	0	0
Os01g0495900	19.7139	19.8039	1.84493	1.8272	12.2714	9.75065	16.0297	16.0064
Os01g0496900	5.51695	5.55237	2.54541	2.59097	5.09824	5.78676	5.66411	5.60205
Os01g0497400	0.100646	0.0913613	0	0	0.13475	0	0.144349	0.0955511
Os01g0498200	94.1306	94.5601	6.2512	6.26754	40.629	82.2413	53.5895	52.1794
Os01g0498300	6.59242	6.45249	10.7694	10.8667	16.6887	1.92422	3.14397	3.03601
Os01g0498802	0	0	2.06966	2.04977	0	0.785814	0	0
Os01g0499300	5.76156	5.80241	0.797542	0.789876	2.85916	5.71019	6.13554	6.20336
Os01g0500100	3.31238	3.46068	0.982532	0.973088	2.45449	3.48181	7.52941	6.31315
Os01g0500400	1.87592	1.87037	0.773549	0.766114	5.92902	0.244753	6.77981	6.25966
Os01g0500500	7.42764	7.40534	2.96577	2.95832	3.13229	8.00031	7.02667	7.00993
Os01g0500600	11.709	11.9407	1.42619	1.41248	4.33109	15.6153	16.3913	16.4961
Os01g0500750	0.0632573	0.0574219	0.18232	0.180568	0.0282309	0.307661	0.0086405	0
Os01g0500825	0.258063	0.244905	0.0368821	0.0365276	0.03141	0.505682	0.249952	0.245
Os01g0500900	0	0	0	0	0	0	0	0
Os01g0501000	2.0549	2.06831	0.384986	0.381285	1.19584	1.34874	1.80482	1.84778
Os01g0501700	8.17318	8.00092	3.09298	3.09826	7.88218	5.30882	7.82708	7.77867
Os01g0501800	1173.34	1168.07	82.6986	82.5912	1111.24	13.4175	604.485	610.25
Os01g0502300	0	0.017587	0	0	0	0.102796	0	0
Os01g0502400	6.3633	6.20397	1.08393	1.07351	4.80788	5.43018	7.05862	7.03233
Os01g0502700	2.29432	2.40309	5.78033	5.72477	13.4948	2.41904	2.31425	3.2617
Os01g0502800	2.84096	2.83566	0.493033	0.507443	3.15598	4.61669	8.30036	8.21056
Os01g0502900	0	0	0	0	0	0	0	0
Os01g0503400	8.82379	8.75659	0.333761	0.330553	1.6486	15.6363	6.22244	6.19581
Os01g0504100	10.1856	10.1116	2.28268	2.26074	13.0761	16.6153	11.3315	12.0484
Os01g0504300	0	0	0	0	0	0	0	0
Os01g0504500	0.673597	0.672267	0.421247	0.417198	0.501582	6.06193	0.542902	0.52008
Os01g0504950	0.0403281	0.0457599	0.0317001	0.0313954	0.0629926	0.106986	0.0289198	0.0421154
Os01g0505400	0	0	0	0	0	0	0	0
Os01g0505500	1.40872	1.43664	0.300757	0.297866	0.776165	1.4995	2.13802	2.0474
Os01g0505600	3.9184	3.85334	0.410676	0.406729	8.88936	1.90577	2.89022	3.62085
Os01g0505700	0.60476	0.588897	0.898889	0.890248	2.71859	1.72105	1.81132	1.64519
Os01g0505866	0	0	0	0	0	0	0	0
Os01g0506100	2.94592	3.01267	2.85304	2.86432	2.41865	3.69328	4.17673	3.68186
Os01g0506200	1.37286	1.37663	0.420362	0.434963	0.609125	2.58861	1.46202	1.47613
Os01g0507000	4.85798	5.10035	0.706652	0.699859	2.90102	8.64533	7.22602	6.18445
Os01g0507300	2.32353	2.28662	0.941709	0.932657	3.83267	4.57498	3.44422	3.44805
Os01g0507500	9.51803	9.58446	8.62262	8.63973	9.95158	23.8533	11.4956	10.9703
Os01g0507700	121.341	121.081	40.8583	40.9211	63.63	95.6923	88.0769	91.1964
Os01g0507900	7.22548	7.20362	1.76376	1.76283	6.2104	5.36553	7.21232	7.13725
Os01g0508000	3.3752	3.31235	7.30584	7.31359	1.36774	0.770528	4.00014	4.05441
Os01g0508050	0	0	0	0	0	0	0	0
Os01g0508100	2.44299	2.40243	171.309	170.772	8.54048	2.29536	1.08451	1.3916
Os01g0508300	0.406276	0.368798	2.07581	2.05586	1.58651	0.926243	2.7886	2.89283
Os01g0508500	2.35952	2.49884	0	0	3.36967	0.208653	0.966882	0.836298
Os01g0509400	1.13966	1.15624	3.58335	3.54891	10.1424	0	0.21977	0.407332
Os01g0509700	0.391981	0.412752	0.0492989	0.048825	0.46183	0.0831908	0.539701	0.404887
Os01g0509750	0	0	0	0	1.21781	0.542937	0.111819	0.103626
Os01g0509800	0	0	0	0	0	0	0	0
Os01g0509900	1.94843	1.8828	0.321136	0.318049	1.09396	0.708652	1.93167	1.69466
Os01g0510100	16.2842	16.4853	11.5624	11.573	8.65313	25.7558	17.0714	16.6306
Os01g0510200	3.63867	3.38993	6.02145	6.11266	4.61526	134.253	1.3341	0.727259
Os01g0510500	22.5761	21.9095	6.60792	6.63436	10.1334	34.5634	21.2724	20.9204
Os01g0510600	16.7088	16.6346	0.919563	0.93469	5.66052	1.49049	11.77	11.4921
Os01g0510701	5.0868	4.84464	1.31098	1.29838	3.34943	5.25411	5.80916	5.09848
Os01g0510800	7.79716	7.79021	1.99563	2.0004	4.21623	10.0466	6.97345	6.88901
Os01g0510901	0	0	0	0	0	0.437736	0.00858599	0.00795685
Os01g0511000	41.4454	41.9166	109.969	109.965	117.757	15.8202	44.0347	43.1331
Os01g0511100	17.2168	17.0634	45.0115	44.8903	19.0907	6.58178	8.44477	8.34265
Os01g0511200	10.7593	10.7401	7.09713	7.14606	12.5332	11.2776	13.3887	13.0934
Os01g0511300	14.8943	14.9467	7.67376	7.62602	14.7266	14.9671	18.1868	19.1522
Os01g0511400	0	0	0	0	0.0152138	0	0	0.00647282
Os01g0511600	4.95346	4.9375	0.981946	0.999521	5.97769	0.759464	5.98638	6.088
Os01g0511700	2.57942	2.45854	0	0	1.80348	0	5.26734	5.5997
Os01g0511800	3.88969	3.8373	0.0964895	0.095562	1.8489	0.0305295	8.75867	8.93847
Os01g0512100	5.24803	5.2964	1.78403	1.78863	4.21987	6.99367	7.33728	7.27699
Os01g0512200	8.0649	8.22973	2.97298	2.94441	7.05785	10.5132	10.6134	9.709
Os01g0512400	2.2868	2.72455	0	0	3.65704	1.01111	2.8503	2.67762
Os01g0512700	0.396473	0.431878	0	0	0.106164	0.21036	0.649865	0.843144
Os01g0512800	0	0	0	0	0.431127	0.266957	0	0.0611421
Os01g0513100	5.07713	5.17415	3.37456	3.34213	9.30167	7.70824	5.32773	5.30901
Os01g0513200	2.88806	2.89704	0.421931	0.426959	1.8331	3.78056	2.64666	2.77843
Os01g0513400	13.4915	13.2944	16.1634	16.2384	22.513	11.9305	10.9237	11.1232
Os01g0513500	2.97328	2.89054	1.17612	1.22455	2.80797	14.7833	4.00889	4.4436
Os01g0513700	7.5733	7.39879	4.34185	4.33008	10.0494	13.7345	7.50804	7.68876
Os01g0513800	1.75035	1.79065	3.12302	3.13625	4.37697	3.9433	2.50471	2.47944
Os01g0513850	0	0	0	0	0	0	0	0
Os01g0513900	1.01416	0.962627	0.19847	0.22277	0.818824	0.279095	0.796677	0.757477
Os01g0513950	0	0	0	0	0	0	0	0
Os01g0514000	7.23849	7.1671	9.16384	9.16874	11.5358	30.9434	9.40758	9.26257
Os01g0514300	9.7069	9.69099	0.857111	0.858099	2.43315	5.40812	11.1973	10.7931
Os01g0514450	0.383649	0.348258	0.150785	0.149335	0.22829	0.339261	0.209615	0.218538
Os01g0514600	6.43536	6.40317	0.214497	0.212435	2.02157	0.0482611	9.60156	9.24688
Os01g0514700	0.0478299	0.0521012	0.0150388	0.0148942	0.0683066	0.0507552	0	0.0435924
Os01g0514850	0	0	0	0	0	0	0	0
Os01g0515300	0.693591	0.727547	0.0242311	0.0239982	1.3207	0.245337	3.42957	3.20754
Os01g0516200	0.0152654	0.0138572	0.00599971	0.00594203	0.0408763	0.106306	0	0.0173912
[truncated: 35,962 more rows]
