# Supplementary material for: Transcriptome and Physio-Biochemical Profiling Reveals Differential Responses of Rice Cultivars at Reproductive-Stage Drought Stress
Source: Int J Mol Sci. 2023 Jan 5;24(2):1002. doi: 10.3390/ijms24021002 (PMC9863700; doi:10.3390/ijms24021002)
Supplement: Supplementary file 1 [file ijms-24-01002-s001.zip › Supplementary Table S3.xlsx]

## Sheet: Sheet1
Supplementary Table S3: Differential expression of genes (Log2 Fold Change of >2 and FDR £0.05) in panicle of N 22 and IR 64 under drought stress
Gene (RAP ID)	Name	Description	IR 64 (IPC vs IPT)		N 22 (NPC vs NPT)
			logFC	FDR	logFC	FDR
Os09g0275400		Cytochrome P450 family protein	-22.2961	1.84315e-05	35.7469	3.50293e-12		IPC= IR 64, Panicle, Control
Os05g0148800		Hypothetical conserved gene	-17.7527	1.22958e-05	34.7808	2.61695e-19		IPT= IR 64, Panicle, Treated
Os02g0658100	OsTIP2	Similar to tonoplast intrinsic protein2	-19.2944	1.40617e-06	33.0394	2.49167e-17		NPC= Nagina 22, Panicle, Control
Os06g0507200	Prol-17	Bifunctional inhibitor/plant lipid transfer protein/seed storage domain containing protein	-30	3.81536e-09	32.3267	4.62204e-10		NPT= Nagina 22, Panicle, Treated
Os11g0307300		Herbicide safener binding protein	0	NA	32.0038	7.13061e-10
Os10g0351200		Similar to Cytochrome P450 family protein, expressed	-17.5749	2.60511e-05	31.8931	1.70347e-15
Os01g0915900		Conserved hypothetical protein	0	NA	31.2094	1.99926e-09
Os04g0188500		Conserved hypothetical protein	0	NA	30.854	3.15174e-09
Os03g0231400		Hypothetical protein	-17.8065	2.16222e-05	30.6819	2.88746e-14
Os05g0213900		Virulence factor, pectin lyase fold family protein	0	NA	30.6653	4.02767e-09
Os01g0946800		Similar to OSIGBa0115K01-H0319F09.21 protein	0	NA	30.5511	4.66292e-09
Os11g0255500		Similar to Allyl alcohol dehydrogenase; NADP-dependent oxidoreductase-like protein	0	NA	29.3131	2.16569e-08
Os08g0198700	GLO6	Similar to Glycolate oxidase (EC 1.1.3.15) (Fragment)	0	NA	29.1473	3.83767e-20
Os02g0268100	GLUB5	Similar to Glutelin (Fragment)	-30	3.81536e-09	28.8775	3.63124e-08
Os04g0617900	OsGLP4-1	Similar to germin-like protein subfamily 1 member 11	0	NA	28.5684	5.25127e-08
Os11g0233400		Similar to cDNA clone:J033099F01, full insert sequence	13.5406	0.00134711	28.5429	8.80296e-13
Os10g0558400		Similar to Oxidoreductase, 2OG-Fe oxygenase family protein	0	NA	28.1037	9.11325e-08
Os02g0582900		Conserved hypothetical protein	0	NA	28.0408	9.79452e-08
Os06g0509900	OsTHI1	Similar to Thionin	0	NA	27.7609	1.34912e-07
Os06g0288400		Hypothetical conserved gene	0	NA	27.7423	1.38068e-07
Os01g0916000		Conserved hypothetical protein	0	NA	27.6742	1.49501e-07
Os06g0692600		Protein kinase, core domain containing protein	0	NA	27.36	2.13906e-07
Os05g0379300		Conserved hypothetical protein	0	NA	27.3579	2.14146e-07
Os11g0598300		NB-ARC domain containing protein	0	NA	27.2507	2.41314e-07
Os02g0453600	GluC	Similar to Glutelin	-20.6657	5.52609e-15	27.194	5.54946e-20
Os05g0473900	OMT8	Phytanoyl-CoA dioxygenase family protein	0	NA	27.1455	5.23234e-19
Os09g0457900	ERF102	AP2/ERF transcription factor, Regulation of the internode elongatio	0	NA	27.116	2.61695e-19
Os12g0516700		Similar to Splicing factor, arginine/serine-rich 12	0	NA	26.769	8.87505e-19
Os03g0365900	OsGELP50	Similar to GDSL-like Lipase/Acylhydrolase family protein	15.2235	0.00521836	26.7161	4.36473e-07
Os05g0243200	orf160	Similar to Ribosomal protein L13	0	NA	26.6528	9.08343e-19
Os10g0109600	poxA	Peroxidase (EC 1.11.1.7)	17.8264	0.000816363	26.5334	5.32271e-07
Os11g0616900		Hypothetical gene	0	NA	26.4451	1.81475e-18
Os02g0216600		Similar to Protein ROOT HAIR DEFECTIVE 3	0	NA	26.2636	2.52869e-18
Os07g0204800		Similar to Charged multivesicular body protein 2a	0	NA	26.1659	2.27276e-18
Os07g0214100	RA17	Seed allergenic protein RA17 precursor	-30	3.81536e-09	26.1389	8.20446e-07
Os07g0213800	OsEnS-96	Similar to Allergenic protein	-30	3.81536e-09	25.9552	1.00028e-06
Os01g0627967		Hypothetical protein	0	NA	25.6311	7.62016e-17
Os02g0156100		Conserved hypothetical protein	0	NA	25.3816	2.28065e-18
Os12g0607400		Hypothetical conserved gene	0	NA	25.3489	4.01744e-18
Os08g0373000		Hypothetical conserved gene	18.742	1.65767e-06	25.3455	9.13462e-11
Os02g0216700		Hypothetical gene	0	NA	25.336	3.8732e-18
Os11g0297000		Conserved hypothetical protein	23.2315	7.53657e-06	25.2313	2.11983e-06
Os12g0229100		Hypothetical conserved gene	0	NA	25.1006	6.02845e-18
Os04g0164300		Ribosomal protein S12/S23 domain containing protein	0	NA	25.0808	7.42612e-18
Os10g0370100		NB-ARC domain containing protein	0	NA	25.0131	1.31498e-17
Os12g0228400		Similar to cDNA clone:J033003J10, full insert sequence	0	NA	24.8304	3.74107e-17
Os09g0325300		Hypothetical protein	0	NA	24.7856	4.27066e-18
Os09g0130300		Hypothetical protein	0	NA	24.7638	3.36233e-17
Os08g0145600		Similar to cDNA clone:J023091L02, full insert sequence	0	NA	24.6445	7.89577e-18
Os05g0261001		Non-protein coding transcript	19.1294	1.79776e-06	24.6344	4.37846e-10
Os11g0582400	OsEnS-146	Similar to Embryo-specific protein	-30	3.81536e-09	24.5604	4.25832e-06
Os10g0162842		Hypothetical protein	17.7135	1.18032e-05	24.4619	1.30165e-09
Os12g0155000	GLP12-4	Germin-like protein 12-4, Disease resistanc	15.0987	0.000292674	24.4193	1.44867e-09
Os01g0830900		Hypothetical conserved gene	0	NA	24.2966	5.86617e-16
Os12g0582600		TFIIS N-terminal domain containing protein	19.6081	8.99509e-07	23.7775	3.54149e-09
Os11g0550500		Similar to LZ-NBS-LRR class RGA	0	NA	23.6681	1.49716e-14
Os02g0583700		Conserved hypothetical protein	0	NA	15.2954	0.000466761
Os08g0474000	DERF3	Similar to AP2 domain containing protein RAP2.6 (Fragment)	-4.42842	0.0312686	15.2436	7.82917e-10
Os11g0428800	OsUCL35	Cupredoxin domain containing protein	-6.69747	0.0425948	15.1696	1.08692e-06
Os01g0949800	OsGSTU36	Similar to Glutathione S-transferase GST 28 (EC 2.5.1.18) (Fragment)	0	NA	15.0474	0.00847088
Os01g0963600	OsAsr2	ABA/WDS induced protein family protein	-11.2974	1.71466e-06	14.5317	9.2488e-10
Os07g0417200	OsFAD2-2	Similar to Delta 12 oleic acid desaturase FAD2	0	NA	14.4843	8.02552e-06
Os01g0297200		ATPase, AAA-type, core domain containing protein	0	NA	14.1205	2.55987e-08
Os06g0591200		Conserved hypothetical protein	0	NA	14.061	7.19965e-07
Os03g0103100	OsHyPRP03	Similar to Physical impedance induced protein	0	NA	14.0413	0.0149667
Os04g0323800		Hypothetical protein	9.87109	0.00270513	13.9295	2.61589e-05
Os07g0675400		Conserved hypothetical protein	0	NA	13.8701	1.09853e-07
Os04g0590200		Protein of unknown function DUF296 domain containing protein	-9.69747	0.00166207	13.4035	1.55265e-05
Os06g0493100	bphi008a	Conserved hypothetical protein	0	NA	13.3193	1.94739e-09
Os03g0361700	OsTPS13	Similar to Terpene synthase family, metal binding domain containing protein, expressed	0	NA	13.3178	7.31955e-06
Os10g0529500	OsGSTU30	Similar to Glutathione-S-transferase 2	0	NA	13.2916	1.77744e-06
Os02g0584200	OsRSP3	Conserved hypothetical protein	0	NA	13.265	0.0192129
Os03g0782200		Hypothetical protein	-9.15	0.00203538	13.167	9.18975e-06
Os04g0178300	OsCPS4	Similar to Isoform 3 of Syn-copalyl diphosphate synthase	0	NA	13.1518	9.29392e-11
Os07g0416900	OsFAD2-3	Similar to Omega-6 fatty acid desaturase, endoplasmic reticulum isozyme 2 (EC 1.14.19.-)	0	NA	13.0474	1.27325e-06
Os10g0456000		Hypothetical protein	-7.69748	0.01752	13.0173	4.23184e-05
Os12g0270300		NB-ARC domain containing protein	0	NA	12.803	2.90465e-06
Os07g0278866		Similar to OsRAD23-like	0	NA	12.6569	2.43176e-07
Os09g0309900		Similar to cDNA clone:J033099F01, full insert sequence	0	NA	12.63	8.27057e-07
Os04g0326300		Hypothetical conserved gene	0	NA	12.5195	0.000184274
Os10g0525800	OsGSTU31	Similar to Glutathione S-transferase GSTU31 (Fragment)	0	NA	12.3359	1.78922e-06
Os02g0217250		Hypothetical protein	0	NA	12.2225	0.00881058
Os01g0246400		Similar to Low molecular mass early light-inducible protein HV90, chloroplast precursor (ELIP)	-6.7092	0.000142523	12.1906	8.71578e-08
Os07g0178800		Similar to Low molecular mass early light-inducible protein HV90, chloroplast precursor (ELIP)	-7.53982	0.00347498	12.0041	4.69732e-06
Os12g0639200		Similar to ATPase 3	0	NA	11.9839	0.0150267
Os02g0182300		Hypothetical conserved gene	-7.28246	0.0178169	11.9554	7.25807e-05
Os02g0216500		Non-protein coding transcript	0	NA	11.9448	3.55213e-06
Os01g0561600	CYP76M14	Cytochrome P450 family protein	0	NA	11.873	0.00443194
Os12g0637300		Conserved hypothetical protein	8.62473	0.00466219	11.8577	0.000119039
Os03g0676400	OsVQ13	VQ domain containing protein	-2.94952	0.0439611	11.8393	1.25863e-08
Os11g0533800	OsFbox602	Cyclin-like F-box domain containing protein	0	NA	11.8352	5.95907e-06
Os04g0603800		Chromo domain containing protein	0	NA	11.7131	1.45196e-05
Os07g0663900		Similar to Oxidoreductase, short chain dehydrogenase/reductase family protein, expressed	-8.01889	0.000580867	11.686	3.73112e-07
Os02g0180400		GCN5-related N-acetyltransferase (GNAT) domain domain containing protein	0	NA	11.666	0.0152189
Os05g0499100	glb1(t)*	26 kDa globulin (Alpha-globulin)	-18.8189	4.5244e-27	11.6561	5.95569e-08
Os03g0347500	OsSWEET12	Similar to Senescence-associated protein (SAG29)	-6.69749	0.0447756	11.6163	0.000352713
Os01g0364450		Hypothetical gene	0	NA	11.5218	1.76281e-06
Os04g0301500	OsbHLH006	Helix-loop-helix DNA-binding domain containing protein	-5.06068	0.00112712	11.5157	4.58987e-12
Os01g0372500	ANS	Similar to Leucoanthocyanidin dioxygenase (EC 1.14.11.19) (LDOX) (Leucocyanidin oxygenase) (Leucoanthocyanidin hydroxylase)	-22.2131	1.01643e-05	11.4962	0.0402189
Os02g0249000	GLUD1	Glutelin, Seed strage protei	-21.9771	3.91539e-18	11.4452	2.95669e-05
Os06g0649000	WRKY28	PAMP (pathogen-associated molecular pattern)-responsive transrepressor, Defense respons	0	NA	11.4267	8.79201e-12
Os08g0563200		Protein of unknown function DUF296 domain containing protein	-8.39745	0.0102736	11.3895	0.000580904
Os01g0795100	OsSub7	Similar to Subtilase	0	NA	11.3695	0.0271173
Os08g0189700	GLP8-8	Germin-like protein 8-8, Disease resistanc	0	NA	11.3051	0.000718855
Os10g0328100		Conserved hypothetical protein	0	NA	11.2831	2.3214e-06
Os06g0313440		SAM dependent carboxyl methyltransferase domain containing protein	0	NA	11.2796	0.000379478
Os03g0416500		6-phosphogluconolactonase domain containing protein	0	NA	11.2248	0.000228128
Os02g0268300	GLUB4	Similar to Glutelin (Fragment)	-21.7841	1.88947e-17	11.0848	6.89885e-05
Os09g0328800		Hypothetical conserved gene	0	NA	11.0845	0.000398088
Os12g0629300		Similar to Thaumatin-like protein	-7.50485	0.0166794	11.0697	0.000397656
Os11g0475200		Non-protein coding transcript	0	NA	11.0686	0.000375315
Os12g0505950		Similar to PH domain containing protein	0	NA	11.0378	0.0106837
Os12g0258700	OsLAC29	Cupredoxin domain containing protein	0	NA	11.0373	1.7213e-06
Os06g0566850		Hypothetical conserved gene	0	NA	11.0282	0.00044143
Os07g0111900		Flavin-containing monooxygenase FMO family protein	-4.5753	0.00827105	11.016	3.11829e-07
Os06g0566700		Conserved hypothetical protein	0	NA	10.9567	1.25201e-05
Os03g0603200		Hypothetical protein	0	NA	10.9436	0.0322548
Os12g0455000	OsTHI34	Proteinase inhibitor I1, Kazal domain containing protein	0	NA	10.9211	1.96279e-06
Os02g0262800	rNBS41	Similar to NBS-LRR protein (Fragment)	0	NA	10.8965	5.83292e-05
Os11g0307500		Conserved hypothetical protein	0	NA	10.8945	0.000487498
Os09g0328066		Hypothetical conserved gene	0	NA	10.8733	0.000548434
Os09g0129600		Conserved hypothetical protein	-4.57335	0.0267017	10.8639	2.61152e-05
Os07g0248800		Similar to OSIGBa0140C02.4 protein	0	NA	10.856	1.75093e-05
Os12g0154700	GLP12-1	Germin-like protein 12-1, Disease resistanc	0	NA	10.8433	0.0445562
Os01g0644900		Conserved hypothetical protein	0	NA	10.8286	9.19993e-06
Os12g0267700		Hypothetical conserved gene	0	NA	10.8153	0.000473016
Os08g0143900		Hypothetical protein	0	NA	10.7914	1.26001e-05
Os07g0127700	PR1b	Similar to Pathogenesis-related protein class 1	0	NA	10.7665	0.0192294
Os11g0285000	OsOSC8	Similar to Beta-amyrin synthase	0	NA	10.7594	4.89865e-05
Os01g0885700		Protein kinase-like domain containing protein	0	NA	10.7362	5.79e-05
Os06g0203400		Flavin monooxygenase-like domain containing protein	0	NA	10.6937	0.0325151
Os11g0641500	OsLAC23	Cupredoxin domain containing protein	0	NA	10.6817	1.50566e-10
Os01g0598900		Cytoplasmic tRNA 2-thiolation protein 1	0	NA	10.6014	3.05271e-05
Os02g0306100		Similar to cation cation antiporter	8.12278	0.0469435	10.5917	0.0123595
Os08g0208400		Conserved hypothetical protein	0	NA	10.5811	0.000138738
Os01g0522800		Conserved hypothetical protein	0	NA	10.5646	0.0012197
Os08g0138400	OsUCL28	Cupredoxin domain containing protein	0	NA	10.5638	0.0019443
Os06g0674000		Conserved hypothetical protein	0	NA	10.5567	0.00152842
Os11g0475000		Hypothetical protein	0	NA	10.5524	0.0232188
Os07g0129900		Similar to lectin-like receptor kinase 7	0	NA	10.5523	0.0208061
Os12g0140600		Zinc finger, RING/FYVE/PHD-type domain containing protein	0	NA	10.5458	4.9868e-05
Os10g0141400		Similar to 26S proteasome non-ATPase regulatory subunit 4	0	NA	10.5433	0.00113267
Os06g0569601		Hypothetical gene	0	NA	10.5416	0.00196915
Os03g0144200		Non-protein coding transcript	0	NA	10.5317	0.000236431
Os03g0734000		Pentatricopeptide repeat containing protein	0	NA	10.4842	0.0242916
Os05g0505383		Hypothetical gene	0	NA	10.4595	0.000132707
Os01g0595600		Alpha/beta hydrolase fold-1 domain containing protein	-12.8319	4.37849e-16	10.4301	1.79069e-10
Os01g0949900	OsGSTU37	Conserved hypothetical protein	0	NA	10.4009	5.61059e-07
Os01g0733801		Hypothetical conserved gene	0	NA	10.3806	7.99342e-05
Os07g0112000		Dimethylaniline monooxygenase-like protein	0	NA	10.3166	0.0276549
Os03g0576200	OsHAK21	Potassium transporter 21	0	NA	10.2887	0.000153304
Os07g0117200		NB-ARC domain containing protein	0	NA	10.2827	0.00311452
Os01g0298400		Myb transcription factor domain containing protein	0	NA	10.2549	1.05055e-05
Os03g0618800		Conserved hypothetical protein	0	NA	10.2509	2.07354e-05
Os08g0232000		Similar to Glucose-6-phosphate isomerase	0	NA	10.2412	0.000718855
Os09g0511200		Conserved hypothetical protein	0	NA	10.2328	0.0159965
Os10g0141500		Conserved hypothetical protein	0	NA	10.2278	9.2907e-05
Os06g0115600	IPD3	Plant-specific protein with a short C-terminal coiled-coil domain and a functional NLS, Common symbiosis signaling (SYM) pathwa	0	NA	10.208	0.0321196
Os04g0304400	OsMADS25	MADS-box transcription factor, Homologue of the AGL17-clade MADS-box genes, Regulation of root system development via auxin signallin	0	NA	10.1958	8.51242e-05
Os11g0168500	OsERF#118	Hypothetical conserved gene	0	NA	10.1914	2.52511e-06
Os08g0139700	OsTPS29	Similar to terpene synthase 6	-8.50476	0.0470416	10.1641	0.0236048
Os10g0198900	OsEnS-134	Drug/metabolite transporter domain containing protein	-8.75589	1.66925e-23	10.1595	5.45737e-10
Os12g0131701		Similar to NB-ARC domain containing protein, expressed	0	NA	10.1536	9.24953e-05
Os12g0495525		Conserved hypothetical protein	0	NA	10.1453	3.1712e-05
Os11g0550100		Similar to NB-ARC domain containing protein, expressed	0	NA	10.1089	0.0272501
Os11g0146950		Hypothetical conserved gene	0	NA	10.0927	3.80154e-05
Os11g0686250	OsWRKY63	DNA-binding WRKY domain containing protein	0	NA	10.0782	0.00229315
Os03g0625300	OsWD40-77	Similar to nucleotide binding protein	-5.45548	0.000605229	10.0744	5.32883e-06
Os10g0482000		Conserved hypothetical protein	0	NA	10.0479	4.1537e-05
Os05g0162800		SANT domain, DNA binding domain containing protein	-7.28248	0.0114474	10.0445	0.000489852
Os03g0142600		Myb transcription factor domain containing protein	-5.42444	0.00111558	10.0296	3.40709e-06
Os03g0134500		Cytochrome p450 (CYP78A9)	-5.89787	0.00809709	10.024	0.000154989
Os10g0536100	OsMADS56	MIKC-type MADS-box protein, Long day (LD)-specific negative regulator of flowerin	0	NA	9.99571	6.0573e-06
Os01g0968800	OsERF#027	Similar to Dehydration responsive element binding protein 1F (DREB1F protein)	0	NA	9.99538	0.0369969
Os11g0260100		SAM dependent carboxyl methyltransferase family protein	0	NA	9.98936	0.036235
Os04g0345100		Hypothetical gene	0	NA	9.98244	0.000844707
Os05g0181700		Conserved hypothetical protein	-4.06155	4.49429e-07	9.98198	6.30162e-09
Os09g0447500		Cytochrome P450 family protein	0	NA	9.97602	0.00451832
Os12g0269600	pro13a.5	Similar to Prolamin	-23.7076	2.73892e-20	9.96402	4.9986e-05
Os07g0676200		Non-protein coding transcript	0	NA	9.94458	4.92411e-06
Os05g0153901		Similar to PH domain containing protein	0	NA	9.92887	0.00290234
Os02g0539200	OsPUB33	Zinc finger, RING/FYVE/PHD-type domain containing protein	0	NA	9.91623	2.6118e-07
Os09g0342000	OsFbox479	Cyclin-like F-box domain containing protein	0	NA	9.91495	3.20411e-05
Os09g0520000		Hypothetical protein	0	NA	9.90148	0.0440726
Os02g0569900	OsCYP76M7	Cytochrome P450 family protein	0	NA	9.88834	2.88567e-08
Os03g0438400		Hypothetical protein	0	NA	9.88204	4.12977e-05
Os08g0462800		Protein of unknown function DUF716 family protein	0	NA	9.88042	0.0432206
Os12g0228300		Conserved hypothetical protein	0	NA	9.82974	0.00216833
Os11g0578250		Domain of unknown function DUF3444 domain containing protein	0	NA	9.82268	0.0430523
Os12g0140266		Hypothetical conserved gene	0	NA	9.81493	0.00126252
Os08g0187900		Ubiquitin-conjugating enzyme, E2 domain containing protein	-8.39792	0.0127858	9.81195	0.00505546
Os03g0416400		Similar to Patatin-like phospholipase family protein, expressed	0	NA	9.80007	0.00145905
Os05g0298900		Hypothetical protein	0	NA	9.80002	0.000999873
Os03g0223301		Hypothetical gene	0	NA	9.79526	0.000442857
Os04g0182900		Similar to OSIGBa0140C02.3 protein	0	NA	9.79294	0.0455593
Os10g0180800	WAK112	Wall-associated kinase, Negative regulation of rice blast resistanc	0	NA	9.79265	0.00246366
Os05g0474800	OsWRKY70	WRKY transcription factor 70	0	NA	9.79157	4.01253e-08
Os07g0534200		Hypothetical protein	0	NA	9.7851	0.00229939
Os02g0162600		Conserved hypothetical protein	-6.34148	0.00389786	9.78368	0.000218822
Os04g0109100	OsRLCK125	Concanavalin A-like lectin/glucanase domain containing protein	0	NA	9.78351	0.000842802
Os11g0165700		Mannose-binding lectin domain containing protein	0	NA	9.76256	0.0460555
Os04g0571600		Multi antimicrobial extrusion protein MatE family protein	0	NA	9.75492	0.000416883
Os02g0119000		Similar to Sialyltransferase-like protein	0	NA	9.75449	0.00147104
Os05g0434800		Protein of unknown function DUF1218 domain containing protein	-4.40161	0.00038646	9.75245	5.43437e-07
Os04g0572200	OsERF#023	Similar to OSIGBa0127A14.7 protein	0	NA	9.74942	0.00405082
Os09g0522000	OsDREB1B	Similar to Dehydration-responsive element-binding protein 1B	0	NA	9.74857	2.86993e-08
Os08g0137900	OsUCL25	Similar to Chemocyanin precursor (Basic blue protein) (Plantacyanin)	6.89768	0.00795129	9.73797	0.000207024
Os04g0208200	OsSAG12	Cysteine proteinase	0	NA	9.72826	4.62342e-09
Os11g0643400	OsSCP64	Similar to Serine carboxypeptidase family protein	0	NA	9.72587	7.05676e-07
Os06g0564800		Similar to beta-1,4-mannosyltransferase	0	NA	9.71201	0.000256979
Os09g0564200		Hypothetical conserved gene	0	NA	9.69644	0.000106773
Os07g0137000		Myb transcription factor domain containing protein	0	NA	9.69398	4.94364e-05
Os07g0129800		Similar to lectin-like receptor kinase 7	0	NA	9.67985	0.00025917
Os03g0150800	PT2	Pi transporter, Pi homeostasis, Selenite uptak	-7.28245	0.0320776	9.66399	0.00520965
Os01g0188900		Similar to Ankyrin-like protein-like protein	0	NA	9.6576	8.84726e-06
Os01g0802700	OsPIN9	Auxin efflux carrier domain containing protein	0	NA	9.65542	0.000642984
Os07g0520100		Similar to taxane 10-beta-hydroxylase	0	NA	9.65041	0.00109806
Os07g0154100	OSNCED3	Similar to Viviparous-14	0	NA	9.64572	4.07365e-07
Os12g0140300		FBD domain containing protein	0	NA	9.59986	0.00204326
Os10g0481300	OsGSTU47	Similar to Glutathione S-transferase, N-terminal domain containing protein, expressed	0	NA	9.59107	8.69065e-06
Os04g0365100	OsWAK37	Similar to OSIGBa0135K14.8 protein	0	NA	9.58656	0.00256329
Os07g0178700		Similar to Low molecular mass early light-inducible protein HV90, chloroplast precursor (ELIP)	-6.92661	0.00157784	9.5486	1.61908e-05
Os11g0574200		Domain of unknown function DUF3444 domain containing protein	0	NA	9.54407	0.00569673
Os08g0113000	prx117	Similar to Peroxidase 47 precursor (EC 1.11.1.7) (Atperox P47) (ATP32)	-4.3414	0.0102129	9.53166	2.63789e-09
Os12g0118800		Ankyrin repeat containing protein	0	NA	9.52666	2.13559e-06
Os02g0231850		Hypothetical conserved gene	0	NA	9.49306	0.00601217
Os07g0615500	OsEnS-110	Protein of unknown function DUF581 family protein	-19.8689	2.09857e-34	9.49123	4.66793e-08
Os09g0522100	OsERF#133	Similar to Dehydration-responsive element-binding protein 1H	0	NA	9.49095	8.63783e-06
Os04g0572400	OsDREB1E	Similar to CRT/DRE binding factor 1	0	NA	9.47997	4.64837e-07
Os04g0633900		Similar to H0315F07.1 protein	-22.5269	2.34032e-11	9.47686	0.00855242
Os04g0651000	prx57	Similar to Peroxidase	0	NA	9.44762	0.000126238
Os11g0594700		Protein of unknown function DUF538 family protein	0	NA	9.42464	0.000286175
Os02g0600650		Conserved hypothetical protein	0	NA	9.41697	0.00359577
Os09g0483300		EF hand domain containing protein	0	NA	9.41409	1.1725e-05
Os05g0231100		Hypothetical conserved gene	0	NA	9.41174	0.0134195
Os06g0127100	OsDREB1C	Dehydration-responsive element-binding protein 1C	-4.19615	0.00367065	9.4046	6.23175e-10
Os12g0587200		Protein of unknown function DUF1618 domain containing protein	4.87587	0.0136643	9.39284	0.000203911
Os11g0669100		Calmodulin binding protein-like family protein	0	NA	9.38924	0.00019653
Os07g0194950		Hypothetical gene	-3.70538	0.0281145	9.37863	5.70044e-05
Os12g0633700		Similar to GDP dissociation inhibitor protein OsGDI1	0	NA	9.3699	1.46585e-05
Os01g0376600		Hypothetical conserved gene	0	NA	9.36363	0.0102801
Os10g0165300		Cytochrome P450 family protein	18.7478	7.391e-08	9.36009	0.0113486
Os08g0143600	OsDAD1	Similar to Avr9/Cf-9 rapidly elicited protein 14 (Fragment)	0	NA	9.35421	3.26488e-07
Os07g0256866		Hypothetical gene	0	NA	9.35263	0.000224125
Os09g0447300	CYP76L1	Cytochrome P450 family protein	0	NA	9.34986	1.77551e-08
Os05g0526900	OsUGT706D2	UDP-glucuronosyl/UDP-glucosyltransferase family protein	0	NA	9.33435	1.06656e-07
Os07g0523150		Similar to 60S ribosomal protein L44	0	NA	9.31764	5.56992e-05
Os12g0557900	OsFbox667	Similar to F-box domain containing protein	0	NA	9.3132	5.91267e-05
Os09g0107900		Hypothetical conserved gene	0	NA	9.29884	0.000107597
Os06g0227500	OsGSTU38	Similar to Glutathione S-transferase	-7.502	0.000290142	9.29021	0.00032893
Os11g0685700	OsWRKY61	Similar to WRKY transcription factor 61	0	NA	9.28428	0.00474971
Os12g0584200		Similar to cDNA clone:J013075O22, full insert sequence	9.00006	0.00108626	9.28377	0.000353859
Os01g0721200		Similar to cDNA clone:J013002N02, full insert sequence	0	NA	9.28254	0.00364943
Os10g0322600		Hypothetical gene	0	NA	9.27338	0.00225082
Os08g0190100	GLP8-11	Germin-like protein 8-11, Disease resistanc	0	NA	9.26949	0.00821098
Os11g0605600		Similar to NB-ARC domain containing protein, expressed	0	NA	9.26876	0.000365218
Os12g0524201		Hypothetical conserved gene	-8.01946	0.00115623	9.24435	0.00023736
Os01g0256300		Conserved hypothetical protein	-5.25423	0.0072286	9.22283	0.000135167
Os03g0621900		Transcriptional factor B3 domain containing protein	0	NA	9.21721	0.00350705
Os11g0593000	OsNPC4	Phosphoesterase family protein	0	NA	9.20319	0.00943076
Os01g0187200		Non-protein coding transcript	0	NA	9.19596	2.67587e-05
Os03g0762300		Similar to Peroxidase 51 precursor (EC 1.11.1.7) (Atperox P51) (ATP37)	0	NA	9.19479	0.000212753
Os07g0291400		Conserved hypothetical protein	0	NA	9.19136	0.00116063
Os08g0156100		Conserved hypothetical protein	0	NA	9.18483	0.00973232
Os12g0451300		Hypothetical conserved gene	0	NA	9.18462	0.00382421
Os05g0166450		Hypothetical gene	0	NA	9.18439	0.00150585
Os09g0472900		Similar to Blight-associated protein p12 precursor	0	NA	9.18105	2.10584e-07
Os11g0474800	OsKS8	Similar to Isoform 2 of Stemar-13-ene synthase	0	NA	9.15728	0.013041
Os01g0584900	OsWRKY77	WRKY transcription factor 28-like (WRKY5) (WRKY transcription factor 77)	0	NA	9.15533	7.4921e-05
Os01g0615000		Hypothetical protein	0	NA	9.13791	0.00234394
Os07g0582500		Similar to Proton myo-inositol cotransporter	0	NA	9.11441	0.0104873
Os03g0618900		Non-protein coding transcript	0	NA	9.11422	0.00475335
Os02g0677300	OsDREB1G	Similar to CRT/DRE binding factor 1	0	NA	9.10413	7.27346e-06
Os01g0186900		Similar to cDNA clone:001-117-G12, full insert sequence	0	NA	9.1003	1.83602e-09
Os01g0347300		Conserved hypothetical protein	0	NA	9.08988	0.000172652
Os01g0341750		Hypothetical protein	-6.6975	0.043243	9.08057	0.00672283
Os06g0507150		Hypothetical conserved gene	-9.404	9.08392e-08	9.07925	0.000112039
Os04g0472200	OsFLA13	Similar to H0418A01.11 protein	0	NA	9.07564	0.000146899
Os03g0661800		PDZ/DHR/GLGF domain containing protein	0	NA	9.07057	2.24445e-06
Os07g0136800		Homeodomain-like containing protein	0	NA	9.06664	7.39765e-05
Os01g0749000	OsSTA32	Protein of unknown function DUF1264 family protein	-19.293	1.22623e-24	9.05844	9.36604e-06
Os02g0104150		Non-protein coding transcript	0	NA	9.03965	0.00193273
Os07g0248900		Transposase, MuDR, plant domain containing protein	0	NA	9.03648	5.07528e-05
Os03g0197200		Similar to Sorbitol transporter	0	NA	9.03051	0.00884743
Os12g0491800	OsKSL10	Similar to Ent-kaurene synthase 1A	0	NA	9.02352	0.000161657
Os07g0251200		Conserved hypothetical protein	0	NA	9.02024	0.0120657
Os02g0626532		Hypothetical gene	0	NA	9.01968	9.13827e-06
Os05g0370700		Alpha/beta hydrolase family protein	-6.50227	0.0002727	9.0192	0.000103901
Os01g0237500		NmrA-like family protein	0	NA	9.01909	2.00577e-06
Os11g0227800		NB-ARC domain containing protein	0	NA	9.01435	0.00207937
Os03g0796301		Similar to WW domain-binding protein 11	-15.3849	3.13483e-22	9.01341	9.25738e-08
Os04g0432100		Transcription factor GRAS domain containing protein	0	NA	9.01231	8.97622e-05
Os07g0523100		Similar to 60S ribosomal protein L44	0	NA	8.99296	0.000131595
Os05g0395600	OsRR27	Hypothetical conserved gene	-8.39792	0.0138466	8.97309	0.0124557
Os12g0555000	RSOsPR10	Similar to Probenazole-inducible protein PBZ1	0	NA	8.95949	3.15815e-17
Os04g0178400		Similar to Cytochrome P450 CYP99A1 (EC 1.14.-.-) (Fragment)	0	NA	8.94391	1.42228e-08
Os06g0110200	OsLEA2	Late embryogenesis abundant (LEA) group 1 family protein	-17.6001	1.88095e-20	8.94002	1.39444e-05
Os08g0199775		Hypothetical gene	0	NA	8.9353	0.0103519
Os04g0276200		Armadillo-like helical domain containing protein	-8.3205	7.17999e-12	8.93344	1.49636e-05
Os05g0376200		ATPase, AAA+ type, core domain containing protein	0	NA	8.91795	0.000151663
Os02g0214500	tms5	No apical meristem (NAM) protein domain containing protein	-19.347	1.75191e-23	8.91013	2.48718e-05
Os01g0290901		Non-protein coding transcript	0	NA	8.90767	0.00671396
Os12g0567800	OsMT1f	Plant metallothionein, family 15 protein	7.03965	0.0100374	8.90475	8.51242e-05
Os09g0327800	Pi3	Similar to Pi5-2	0	NA	8.89359	0.00451625
Os02g0185300		Cytochrome P450 family protein	-12.398	4.10955e-11	8.88688	8.32669e-06
Os01g0330200		Peptidase C1A, papain family protein	0	NA	8.8788	0.00182772
Os02g0229200		Hypothetical conserved gene	0	NA	8.86795	0.000783027
Os10g0543500	OsSTRL19	Six-bladed beta-propeller, TolB-like domain containing protein	-6.22619	0.000242305	8.85985	2.25079e-07
Os01g0952800	OsIRO2	Achaete-scute transcription factor related domain containing protein	-6.31506	0.00027933	8.85329	1.75978e-06
Os05g0382200	NaT	Similar to Cation/H+ exchanger (Fragment)	-8.28243	0.00521956	8.8396	0.000637403
Os01g0766300		Conserved hypothetical protein	0	NA	8.83074	1.60043e-05
Os04g0412250		Non-protein coding transcript	-5.57567	0.0492896	8.82901	0.00667276
Os07g0629500		Similar to cDNA clone:002-114-B06, full insert sequence	-4.94886	0.0275671	8.8214	0.00187513
Os08g0404500		C1-like domain containing protein	-9.785	2.7995e-05	8.81058	0.000332517
Os02g0519700		Conserved hypothetical protein	0	NA	8.80186	7.59794e-07
Os11g0186900	ACO4	ACC oxidase, Ethylene biosynthesi	0	NA	8.79835	0.000116709
Os08g0132400		Hypothetical protein	0	NA	8.79192	0.00433627
Os01g0170000	RS5	Raffinose synthase family protein	-6.66866	3.20499e-05	8.77865	6.96803e-06
Os03g0365000	OsGELP47	Similar to GDSL-like Lipase/Acylhydrolase family protein	0	NA	8.76536	0.0121354
Os01g0785300		Hypothetical protein	7.78889	0.00491548	8.76482	0.0023712
Os04g0461900		Hypothetical protein	0	NA	8.75536	0.0023691
Os10g0340301		Conserved hypothetical protein	0	NA	8.75482	0.00070327
Os03g0862300		Non-protein coding transcript	0	NA	8.75467	0.000523359
Os08g0388900		Similar to para-hydroxybenzoate--polyprenyltransferase	0	NA	8.74685	0.0083903
Os05g0263100		Similar to SHR5-receptor-like kinase (Fragment)	-6.6975	0.0440114	8.73433	0.00990786
Os01g0134200		Similar to Universal stress protein family protein	0	NA	8.71769	0.000945565
Os12g0224400		Similar to Exostosin family protein, expressed	0	NA	8.70898	0.0161129
Os08g0111300		Transferase family protein	0	NA	8.7068	6.82108e-05
Os01g0675933		Conserved hypothetical protein	0	NA	8.68032	0.00983076
Os01g0627600	OsCYP72A19	Similar to Cytochrome P450 monooxygenase	0	NA	8.67791	0.00646544
Os06g0667000		Serine/threonine protein kinase domain containing protein	-5.69754	0.0324521	8.66475	0.000643412
Os02g0242600	OsGluBX	Similar to Glutelin	-21.7414	4.84812e-21	8.64695	0.000121737
Os02g0522100		Similar to cDNA clone:J013126H19, full insert sequence	0	NA	8.63488	2.88788e-06
Os09g0517900		UDP-glucuronosyl/UDP-glucosyltransferase family protein	0	NA	8.63349	0.0158766
Os02g0138100		Conserved hypothetical protein	0	NA	8.62642	0.000354192
Os07g0597400		Conserved hypothetical protein	0	NA	8.62641	0.00324647
Os07g0534350		Hypothetical protein	0	NA	8.61429	0.000189335
Os01g0660200	C10728	Acidic class III chitinase OsChib3a precursor (Chitinase) (EC 3.2.1.14)	-3.87488	0.0329408	8.61118	9.57233e-07
Os12g0450500		Hypothetical conserved gene	0	NA	8.60566	0.00212385
Os07g0668500		Protein kinase, catalytic domain domain containing protein	0	NA	8.60299	0.0101516
Os05g0181300		Conserved hypothetical protein	0	NA	8.59933	0.00979098
Os08g0505001		Conserved hypothetical protein	0	NA	8.59908	0.00532227
Os03g0601500	OsEnS-48	B12D family protein	-18.1494	2.84837e-31	8.59292	3.1822e-07
Os05g0512100		Uncharacterised conserved protein UCP031279 domain containing protein	-7.69755	0.000480378	8.57585	0.000128149
Os10g0348900		Hypothetical protein	0	NA	8.56389	0.000165642
Os12g0555200	RPR10b	Similar to Probenazole-inducible protein PBZ1	0	NA	8.56264	7.95292e-12
Os12g0510750		Conserved hypothetical protein	-8.61546	1.64329e-10	8.55269	8.84872e-10
Os12g0609900	OsFbox676	Similar to F-box domain containing protein, expressed	0	NA	8.55021	0.000117875
Os01g0254850		Hypothetical conserved gene	0	NA	8.54254	0.00136289
Os04g0103900	CHS	Similar to Chalcone synthase	0	NA	8.52973	1.21618e-05
Os09g0472700		Similar to blight-associated protein p12	0	NA	8.52802	0.000407871
Os07g0417766		Hypothetical conserved gene	0	NA	8.52226	0.0271505
Os08g0443800	OsTET12	Tetraspanin domain containing protein	0	NA	8.51984	0.00053924
Os03g0306700	OsbZIP27	Conserved hypothetical protein	0	NA	8.51771	0.00163709
Os02g0764700	DERF5	Similar to Ethylene-responsive transcription factor 4 (Ethylene-responsive element binding factor 4) (Related to APETALA-2 protein 5) (EREBP-4) (AtERF4)	-7.17961	2.67535e-07	8.50431	1.58261e-09
Os11g0691800	OsRLCK354	Similar to Leucine Rich Repeat family protein, expressed	0	NA	8.50264	0.00131591
Os02g0824800		Hypothetical protein	0	NA	8.47439	0.00050442
Os12g0145200		Similar to Protein MONOCULM 1	0	NA	8.4699	0.00378548
Os07g0684850		Conserved hypothetical protein	0	NA	8.46678	0.0253303
Os06g0147300		Similar to cDNA clone:J023088C01, full insert sequence	-8.83226	6.34947e-09	8.46602	1.76312e-05
Os05g0368000	RH1	Non-protein coding transcript	0	NA	8.46097	1.56272e-06
Os06g0568600	OsKO5	Similar to Ent-kaurene oxidase 1 (Fragment)	0	NA	8.45643	1.03779e-08
Os03g0438000		Hypothetical protein	0	NA	8.45464	0.00786707
Os05g0243100		Similar to 50S ribosomal protein L13	0	NA	8.44864	0.000363196
Os05g0424700	COPT5	Similar to Copper transporter 1	-6.69751	0.0165035	8.44789	0.000717778
Os01g0563000	OsFKBP73	Hypothetical conserved gene	-7.28246	0.0337656	8.44768	0.0179855
Os02g0511800		NOP5, N-terminal domain containing protein	8.78607	0.000517139	8.4415	0.000342482
Os12g0539333		Conserved hypothetical protein	0	NA	8.44121	0.0242045
Os09g0365100		Hypothetical conserved gene	0	NA	8.44119	0.00185998
Os02g0462800	WRKY42	WRKY transcription factor 42, Transcriptional repressor, Promotion of leaf senescenc	0	NA	8.43707	0.000326522
Os06g0504900	OsWRKY31	Similar to WRKY transcription factor 31	-9.50484	0.0004156	8.43106	0.000270224
Os08g0122201		Hypothetical conserved gene	0	NA	8.43039	0.000219732
Os03g0197175		Hypothetical gene	0	NA	8.42868	0.0342464
Os08g0383250	OsFbox443	Hypothetical conserved gene	0	NA	8.42171	0.000132247
Os04g0589700	OsPUB35	Zinc finger, RING/FYVE/PHD-type domain containing protein	-5.57577	0.0283699	8.41757	0.000962485
Os06g0641500		Similar to Cytochrome P450 CYP71Y10	0	NA	8.41606	0.0011796
Os12g0555100		Similar to Probenazole-inducible protein PBZ1	0	NA	8.40915	0.0306989
Os06g0590800		Hypothetical conserved gene	0	NA	8.40904	0.0217767
Os05g0420300	ERF131	Salt- and H2O2- responsive transcription factor, Salt toleranc	0	NA	8.40626	0.0150825
Os09g0562200		Similar to J013006I17, full insert sequence	0	NA	8.39684	0.0179655
Os03g0680600		Ankyrin repeat domain containing protein	0	NA	8.39675	0.0149634
Os06g0486300	OsMLO6	Similar to MLO protein homolog 1	0	NA	8.39151	0.00017685
Os01g0155000	Hsr203j	Alpha/beta hydrolase fold-3 domain containing protein	-5.25314	0.0346996	8.38833	0.000828798
Os10g0462600		Conserved hypothetical protein	0	NA	8.37713	1.14637e-07
Os06g0249350		Conserved hypothetical protein	0	NA	8.37078	1.9009e-06
Os02g0248200		Zinc finger, RING-type domain containing protein	-6.58756	0.000155091	8.36712	0.000569313
Os02g0241300		Conserved hypothetical protein	0	NA	8.35657	0.0131251
Os04g0180400	CYP99A2	Similar to Cytochrome P450 99A2	0	NA	8.35617	0.00137425
Os03g0693700	OsOxO1	Similar to Oxalate oxidase 1 (EC 1.2.3.4) (Germin)	-7.22927	2.85212e-09	8.34937	6.44919e-05
Os07g0534100		Protein kinase, catalytic domain domain containing protein	0	NA	8.33603	0.0120556
Os02g0142060		Conserved hypothetical protein	0	NA	8.33587	0.00888213
Os08g0470000		Conserved hypothetical protein	0	NA	8.33573	0.00672889
Os01g0289750		Non-protein coding transcript	0	NA	8.33353	0.00859057
Os01g0280500		Similar to Eukaryotic translation initiation factor 6 (eIF-6) (B4 integrin interactor) (CAB) (p27(BBP)) (B(2)GCN homolog)	0	NA	8.33263	0.000509185
Os12g0249900	OsRLCK366	Protein kinase, core domain containing protein	0	NA	8.32833	0.000471404
Os06g0104800		Similar to Proline-rich protein	0	NA	8.32157	0.00866515
Os03g0269300		Protein kinase-like domain containing protein	-11.0012	4.49429e-07	8.31492	0.000360804
Os03g0648600		Similar to Zinc finger, C3HC4 type family protein, expressed	-11.1893	5.50806e-10	8.27744	1.54849e-05
Os02g0713250		Hypothetical conserved gene	-4.57579	0.0107687	8.26497	5.13089e-05
Os12g0506600		Hypothetical protein	0	NA	8.26492	0.0358799
Os07g0673801		Conserved hypothetical protein	-5.69753	0.0325466	8.26298	0.000191662
Os09g0501100		Protein of unknown function DUF568 domain containing protein	-6.69752	0.0257566	8.25251	0.0069986
Os12g0123800	ONAC077	No apical meristem (NAM) protein domain containing protein	0	NA	8.24709	5.51125e-05
Os03g0700200	OsTHI39	Conserved hypothetical protein	0	NA	8.24309	0.0367275
Os07g0585900		Hypothetical conserved gene	-3.42342	0.0291994	8.2403	2.6521e-08
Os04g0494300		Hypothetical gene	0	NA	8.23678	3.32025e-06
Os02g0467600	C4H1	Similar to Cinnamate 4-hydroxylase CYP73	-3.32854	2.69632e-11	8.23061	1.02984e-06
Os09g0519150		Non-protein coding transcript	0	NA	8.20622	0.00711737
Os05g0258400		Protein kinase, catalytic domain domain containing protein	0	NA	8.20002	0.00447872
Os02g0193200		Similar to TMV response-related protein	-2.09	0.00513736	8.19362	2.64045e-08
Os10g0198300		Non-protein coding transcript	0	NA	8.18619	0.00677265
Os04g0185600	OsPT5	General substrate transporter domain containing protein	-5.89786	3.35981e-05	8.18515	2.63565e-06
Os05g0269000		Hypothetical conserved gene	0	NA	8.18294	0.00137719
Os02g0271600	OsSub18	Similar to Subtilase	0	NA	8.17161	0.0175803
Os10g0191300	OsPR1#101	Similar to PR-1a pathogenesis related protein (Hv-1a) precursor	0	NA	8.16714	5.7341e-05
Os12g0169600		Similar to Fructose-bisphosphate aldolase	0	NA	8.16649	0.00395248
Os07g0646400		Conserved hypothetical protein	0	NA	8.1607	0.013214
Os06g0698200	Oshox18	Similar to Homeobox-leucine zipper protein HOX18	0	NA	8.15418	0.0362722
Os11g0700500		Similar to Snapdragon myb protein 305 homolog	0	NA	8.15407	5.1607e-05
Os01g0822501		Conserved hypothetical protein	0	NA	8.15212	0.0277129
Os09g0269400		Conserved hypothetical protein	-7.2825	0.00045112	8.13893	3.00271e-08
Os01g0803900		Cytochrome P450 family protein	0	NA	8.13427	0.00477729
Os02g0249500		Conserved hypothetical protein	-17.8064	2.22632e-26	8.13049	8.5985e-06
Os01g0931000		Similar to tropinone reductase 2	-5.58512	1.56238e-10	8.12672	1.50992e-14
Os10g0191201		Hypothetical gene	8.50535	0.0238254	8.114	0.0471344
Os12g0216500		Hypothetical gene	0	NA	8.11259	0.00468939
Os01g0257300	OsRAA1	Similar to FPF1	-5.22057	2.43389e-25	8.11228	2.5677e-51
Os04g0267250		Hypothetical gene	0	NA	8.10468	0.0439318
Os06g0688200		Similar to blight-associated protein p12	0	NA	8.09757	1.94329e-06
Os03g0334300		Similar to predicted protein	-15.0116	3.86971e-18	8.08152	1.63345e-05
Os08g0145501		Conserved hypothetical protein	0	NA	8.07266	0.000251172
Os04g0380800		Hypothetical conserved gene	-11.7086	0.000686584	8.06491	0.035995
Os02g0181300	WRKY71	WRKY transcription factor, Defense respons	-3.52715	0.00404372	8.05375	1.01092e-11
Os07g0442900		Uncharacterised protein family UPF0497, trans-membrane plant subgroup domain containing protein	0	NA	8.05146	1.81468e-06
Os01g0818900		Conserved hypothetical protein	0	NA	8.04548	0.0284343
Os02g0759400	OsRING-1	Zinc finger, RING/FYVE/PHD-type domain containing protein	0	NA	8.04275	3.13773e-07
Os08g0246700		Hypothetical gene	0	NA	8.04179	0.000359838
Os10g0102900		Similar to OSIGBa0140C02.4 protein	0	NA	8.03911	0.0121877
Os04g0542302		Similar to TCP-domain protein	-5.80802	0.0200606	8.03889	0.00882726
Os05g0297800		Conserved hypothetical protein	0	NA	8.03673	6.01565e-05
Os10g0370800		Similar to Exo-1,3-beta-glucanase precursor (EC 3.2.1.58) (Fragment)	0	NA	8.02626	1.39979e-05
Os12g0480300		Hypothetical gene	-6.69751	0.0453764	8.01985	0.0204062
Os03g0799300		Conserved hypothetical protein	0	NA	8.01751	0.000105281
Os05g0510600		Similar to tyrosine/DOPA decarboxylase 1	0	NA	8.01588	0.0181148
Os01g0105400		Similar to Kinesin heavy chain	0	NA	8.01351	0.0120987
Os11g0606200		Similar to Leucine Rich Repeat family protein, expressed	0	NA	8.01311	0.00708064
Os11g0158000		Conserved hypothetical protein	-7.28248	0.0166108	8.0117	0.0114209
Os03g0732000		Similar to 4-hydroxy-3-methylbut-2-enyl diphosphate reductase	0	NA	8.01097	0.00163796
Os02g0467400		Hypothetical protein	-5.57568	0.0444488	8.01035	0.00671863
Os01g0123900	RBBI2-2	Similar to Bowman-Birk type proteinase inhibitor (EBI)	0	NA	8.00931	0.00104869
Os05g0142600		Conserved hypothetical protein	0	NA	8.00561	0.0086897
Os06g0161100		Protein of unknown function DUF569 domain containing protein	0	NA	7.98619	0.00101451
Os10g0113000		Similar to Chalcone reductase homologue (Fragment)	-1.7395	0.0216649	7.97889	3.25556e-06
Os01g0838100		Conserved hypothetical protein	9.87642	9.49307e-05	7.97635	0.00345313
Os01g0377000		Cytochrome P450 family protein	-4.96777	0.004265	7.97575	0.000122206
Os04g0679000		Similar to H0801D08.9 protein	0	NA	7.97439	0.000149289
Os05g0123400	OsFbox244	Protein of unknown function DUF295 domain containing protein	0	NA	7.96924	0.000170997
Os03g0650200		Similar to Cytochrome P450 CYP92C5	0	NA	7.96301	0.000195217
Os01g0607600	OsWD40-18	WD40 repeat domain containing protein	-11.1893	0.00160789	7.9618	0.0441216
Os01g0498802		Non-protein coding transcript	-11.6043	0.000778626	7.96172	0.0389528
Os12g0525300		Hypothetical protein	-4.40205	0.00120553	7.95896	2.40815e-06
Os12g0621600	OsEnS-151	Conserved hypothetical protein	-17.5377	8.97341e-23	7.95752	4.88681e-05
Os01g0688700		Hypothetical gene	0	NA	7.95666	0.00132146
Os02g0523100		Hypothetical conserved gene	0	NA	7.95003	0.00549573
Os12g0484600		Nodule-specific protein-like	0	NA	7.94719	1.43974e-07
Os08g0338500		Pectinesterase inhibitor domain containing protein	-9.2825	8.23737e-05	7.94291	0.00152776
Os10g0535800		Protein of unknown function Cys-rich domain containing protein	0	NA	7.94134	3.3314e-08
Os05g0114700		Myb-type HTH DNA-binding domain domain containing protein	0	NA	7.93849	3.11731e-05
Os11g0487700		Conserved hypothetical protein	0	NA	7.93462	0.0335773
Os04g0352066		Conserved hypothetical protein	0	NA	7.93462	0.0335773
Os04g0203400	OsEnS-60	Similar to OSIGBa0147O06.4 protein	-8.18459	0.000513384	7.93212	0.00137207
Os12g0283400		Pectinesterase inhibitor domain containing protein	0	NA	7.93084	0.019754
Os03g0357200		Non-protein coding transcript	0	NA	7.92692	0.00185451
Os03g0229100	OsbHLH019	Similar to Helix-loop-helix DNA-binding domain containing protein	-3.65192	0.0374293	7.92106	0.00107354
Os03g0349600		Conserved hypothetical protein	0	NA	7.91947	8.08524e-05
Os10g0433200		Hypothetical conserved gene	-7.69752	0.00640839	7.91905	0.00741331
Os02g0118950		Similar to NBS-LRR disease resistance protein homologue (Fragment)	5.91715	0.0227711	7.916	0.0048281
Os01g0865700	OsPUB31	Zinc finger, RING/FYVE/PHD-type domain containing protein	-2.99175	0.00109249	7.91401	1.38757e-14
Os07g0605350		Similar to Protein EGG APPARATUS-1	0	NA	7.90572	0.00587896
Os12g0130500		Similar to D-mannose binding lectin family protein	0	NA	7.89966	0.00234767
Os12g0141000		Conserved hypothetical protein	0	NA	7.8969	0.0177193
Os03g0204600		Conserved hypothetical protein	0	NA	7.89655	0.0440464
Os10g0168500	OsPKS19	Similar to Chalcone and stilbene synthases, N-terminal domain containing protein	0	NA	7.89195	0.0252922
Os03g0437200	ZFP36	C2H2-type zinc finger protein, Abscisic acid-induced antioxidant defence, Water stress and oxidative stress toleranc	0	NA	7.88137	1.16138e-09
Os02g0573500		Similar to Monosaccharide transporter 1	0	NA	7.87713	0.00978001
Os11g0514500		Sorghum bicolor leucine-rich repeat-containing extracellular glycoprotein precursor	0	NA	7.86962	1.55038e-08
Os09g0491628		Non-protein coding transcript	0	NA	7.8683	0.0451643
Os11g0209900	NifS	Similar to NifS-like protein	0	NA	7.86256	0.00269978
Os07g0296000		Conserved hypothetical protein	-4.77721	0.00235205	7.85321	0.000602526
Os02g0172000		Similar to Defensin protein 1	-5.95512	8.73199e-05	7.84833	0.000232534
Os05g0155800		Similar to OSIGBa0157A06.5 protein	0	NA	7.83934	0.0366078
Os04g0521100	OsPIP2	Major intrinsic protein family protein	0	NA	7.83906	0.000609843
Os09g0518400		Similar to UDP-glycosyltransferase UGT74H5	-6.69751	0.0455911	7.82785	0.0244636
Os01g0604000		Hypothetical protein	0	NA	7.8211	0.0286671
Os12g0511400		Similar to NB-ARC domain containing protein	0	NA	7.81983	0.00663527
Os08g0146001		Hypothetical conserved gene	0	NA	7.81974	0.00610358
Os05g0450300		Conserved hypothetical protein	-5.34232	5.79033e-08	7.815	2.20013e-05
Os06g0180533		Similar to predicted protein	-6.77742	0.00618274	7.80684	0.00994626
Os09g0353200		Protein kinase, catalytic domain domain containing protein	0	NA	7.80523	0.0282105
Os04g0247700		Similar to H0315A08.1 protein	0	NA	7.804	0.000165612
Os02g0157900		Hypothetical conserved gene	-12.8139	2.22709e-08	7.80155	0.00192305
Os04g0597600	OsPTR5	TGF-beta receptor, type I/II extracellular region family protein	0	NA	7.79854	0.042303
Os12g0599625		Non-protein coding transcript	-6.69751	0.0364056	7.78649	0.0186557
Os07g0542701		Conserved hypothetical protein	-7.86742	0.0161135	7.77963	0.0257662
Os06g0320200	Os6bglu24	Similar to OSIGBa0135C13.7 protein	0	NA	7.7612	8.11477e-05
Os02g0251900	OsVQ7	Similar to Tobacco rattle virus-induced protein variant 2	-7.69755	0.00129092	7.75301	0.00181102
Os03g0820400	ZFP	Similar to ZPT2-13	-5.59685	0.000323886	7.74205	1.06306e-06
Os10g0328600		Hypothetical protein	0	NA	7.73004	0.0402002
Os11g0209050		Similar to nucleic acid binding protein	0	NA	7.69837	0.0450314
Os04g0607450		Non-protein coding transcript	-4.25	0.0281187	7.6971	0.000469902
Os02g0561900		Similar to E3 ubiquitin-protein ligase EL5	0	NA	7.69708	0.0108163
Os07g0206500	Prol-19	13 kDa prolamin precursor	-20.2129	1.56402e-19	7.68188	0.00136289
Os06g0507100	Prol-16	Similar to Prolamin	-11.3563	3.36222e-81	7.67011	1.00785e-05
Os02g0807800	OsWAK20	Hypothetical conserved gene	0	NA	7.6646	0.0113486
Os06g0230400		Hypothetical genes	4.68105	0.0352429	7.664	0.00675103
Os01g0808900	OsVQ4	Similar to SigA binding protein	0	NA	7.65553	0.00196076
Os03g0750500		Hypothetical conserved gene	-9.5049	2.07638e-05	7.65395	0.00136084
Os12g0602200		Conserved hypothetical protein	0	NA	7.65319	0.0426446
Os02g0662000	RCc3	RCc3 protein	-4.57605	0.0308747	7.6531	9.20423e-05
Os07g0538200		Serine/threonine protein kinase-related domain containing protein	0	NA	7.63313	1.13417e-05
Os06g0112151		Hypothetical protein	0	NA	7.63199	0.0214757
Os08g0189900	GLP8-10	Germin-like protein 8-10, Disease resistanc	0	NA	7.63094	0.000162102
Os01g0864200		Conserved hypothetical protein	0	NA	7.62791	0.00352403
Os01g0955100	OsCML31	Similar to Calmodulin-like protein (Fragment)	-4.19698	0.0111291	7.62716	3.01626e-06
Os02g0620600	AMT1	Ammonium transporter, Ammonium uptak	0	NA	7.62489	5.85579e-07
Os01g0753300		Similar to Resveratrol O-methyltransferase	0	NA	7.62452	0.00182456
Os06g0216300	OsOPR1	Similar to 12-oxophytodienoic acid reductase	-8.28252	0.000116662	7.61799	0.000714935
Os03g0388300		Conserved hypothetical protein	0	NA	7.61721	0.00401184
Os05g0368100		Conserved hypothetical protein	-5.77772	3.41933e-05	7.61671	1.27213e-05
Os05g0533400		NB-ARC domain containing protein	0	NA	7.61202	0.00262712
Os08g0534350		Similar to cation cation antiporter	0	NA	7.60976	0.00797853
Os09g0519200		Conserved hypothetical protein	0	NA	7.60787	3.74567e-05
Os01g0930900		Similar to Short chain alcohol dehydrogenase-like	-8.06235	1.27144e-05	7.60214	0.000980646
Os02g0792000		Hypothetical protein	0	NA	7.59835	0.0323783
Os03g0615300		Protein of unknown function DUF1618 domain containing protein	0	NA	7.59815	0.0264737
Os06g0168901		Hypothetical conserved gene	0	NA	7.59722	0.0110588
Os06g0661200	OsBBX21	Similar to B-box zinc finger family protein	-4.74872	2.40226e-15	7.59025	1.42385e-29
Os08g0253800	OsCslC3	Similar to Cellulose synthase-like family C3 protein (Fragment)	-7.28246	0.0335002	7.58524	0.0372788
Os03g0182900		Non-protein coding transcript	-12.0284	6.72154e-07	7.58296	0.00449091
Os11g0172350	OsRLCK312	Similar to Protein kinase domain containing protein	0	NA	7.57748	8.9139e-05
Os02g0595900	NAR2.1	Partner protein of NRT2, Activator for NRT2, High-affinity nitrate transpor	0	NA	7.5747	1.27348e-06
Os04g0104900	OsCOMTL2	Similar to 0-methyltransferase (EC 2.1.1.6) (Fragment)	0	NA	7.56605	2.906e-05
Os12g0228350		Conserved hypothetical protein	0	NA	7.56382	0.0454159
Os12g0236800		Conserved hypothetical protein	-10.4524	7.55264e-08	7.56075	6.97573e-06
Os11g0591400		Conserved hypothetical protein	0	NA	7.55477	0.00137156
Os04g0565750		Hypothetical gene	0	NA	7.5507	7.96311e-05
Os04g0597501		Similar to OSJNba0093F12.10 protein	-3.83952	0.00579599	7.54918	0.000214673
Os05g0135400	prx70	Plant peroxidase domain containing protein	19.7126	7.208e-11	7.5413	0.0140058
Os09g0419600		Zinc finger, RING-type domain containing protein	-6.34189	0.000211261	7.53202	0.00118173
Os04g0570250		Hypothetical gene	0	NA	7.52776	0.0313019
Os12g0516300		NB-ARC domain containing protein	0	NA	7.52627	0.00325397
Os02g0568600		Hypothetical conserved gene	0	NA	7.51844	4.17482e-05
Os07g0604700	OsB12D1	B12D-like protein, Flooding tolerance during seed germination and early seedling growt	-8.50486	0.00558542	7.51359	0.023414
Os12g0166600		Similar to NB-ARC domain containing protein	0	NA	7.51205	0.00636851
Os01g0855400		SANT domain, DNA binding domain containing protein	-11.9642	7.03787e-07	7.51165	0.00477157
Os06g0178700		Similar to Iron/ascorbate-dependent oxidoreductase	0	NA	7.4997	0.026531
Os04g0547800		Conserved hypothetical protein	-8.01943	0.00582685	7.49611	0.00721708
Os08g0159700		Protein of unknown function DUF296 domain containing protein	-5.69751	0.0368545	7.49267	0.000245125
Os10g0413101		Similar to H0815C01.6 protein	0	NA	7.45389	0.0424255
Os04g0176200		Similar to N-methyltransferase	0	NA	7.4462	0.0145056
Os07g0566150		Hypothetical conserved gene	-4.84028	0.000688885	7.43938	1.67992e-07
Os01g0155200		Similar to H0525E10.8 protein	-9.15694	0.00149511	7.43834	0.0176616
Os04g0181300	OsbZIP35	Similar to OSIGBa0101K10.2 protein	-7.17282	5.55266e-06	7.43409	0.00137864
Os04g0655400	OsRLCK169	Similar to OSIGBa0147J19.10 protein	0	NA	7.42793	0.000106524
Os04g0522500	OsGA2ox6	2OG-Fe(II) oxygenase domain containing protein	-8.15696	0.00383312	7.42248	0.0137764
Os02g0584800		Heavy metal transport/detoxification protein domain containing protein	0	NA	7.42079	1.94758e-07
Os07g0584750		Similar to OSIGBa0147H17.4 protein	0	NA	7.41489	0.0288535
Os09g0494800		Conserved hypothetical protein	0	NA	7.41477	0.0262085
Os06g0210900		Lipase, class 3 family protein	0	NA	7.41352	0.0103566
Os09g0417600	WRKY76	WRKY transcription factor, Transcriptional repressor, Pathogen defens	-4.25331	0.00951775	7.4087	6.90037e-06
Os08g0374600	OsRLCK253	Similar to Receptor kinase-like protein	-5.21694	0.0239318	7.40484	0.00198787
Os05g0442700	ONAC012	No apical meristem (NAM) protein domain containing protein	0	NA	7.40361	5.66656e-06
Os05g0526700		Harpin-induced 1 domain containing protein	-7.69753	0.000517961	7.39373	1.77724e-05
Os04g0462400	OsLHT9	Similar to lysine/histidine transporter	0	NA	7.38624	1.37468e-05
Os01g0718700		Similar to predicted protein	0	NA	7.38265	0.0206603
Os07g0432800		Similar to Typical P-type R2R3 Myb protein (Fragment)	0	NA	7.38028	0.00840567
Os09g0427300		Similar to amino acid carrier	0	NA	7.379	0.0292658
Os03g0734500		Conserved hypothetical protein	-3.99034	0.00400385	7.37887	1.53852e-07
Os03g0427300	Glua3*	Glutelin type-A III precursor	-17.6687	7.12207e-23	7.37862	0.000200128
Os06g0208151		Similar to quinone oxidoreductase	0	NA	7.37555	0.0373674
Os06g0690600		Conserved hypothetical protein	0	NA	7.37213	0.000964769
Os03g0417700	GL3.2	Similar to Phytochrome P450	0	NA	7.36001	0.00111253
Os09g0400500		Serine/threonine protein kinase domain containing protein	-4.83902	6.89531e-06	7.3522	4.41064e-11
Os05g0218100	OsEnS-74	Carbohydrate/puine kinase, PfkB, conserved site domain containing protein	-15.0719	6.58493e-40	7.35187	1.80314e-05
Os10g0477900		Similar to NAD dependent epimerase/dehydratase family protein, expressed	-6.16134	0.000270307	7.33963	0.00150086
Os07g0214600	RA5B	Similar to Seed allergenic protein RA17 precursor	-22.441	3.57846e-24	7.33948	0.0001127
Os11g0435400		Conserved hypothetical protein	0	NA	7.33504	0.0458652
Os05g0181650		Hypothetical gene	0	NA	7.3341	0.0217542
Os05g0571200	OsWRKY19	Similar to WRKY transcription factor 19	-2.3845	0.030689	7.32976	8.01364e-07
Os07g0655600	OsPME21	Pectin lyase fold/virulence factor domain containing protein	0	NA	7.32756	0.00137686
Os06g0318600	OsCttP3	Peptidase S41 domain containing protein	-3.94031	0.00414451	7.32683	0.00026628
Os04g0175600	OsCOMTL5	Similar to 0-methyltransferase (EC 2.1.1.6) (Fragment)	0	NA	7.32218	0.00084437
Os10g0391801	OsJAZ	Similar to ZIM motif family protein	0	NA	7.31194	0.00106359
Os01g0802600		Similar to Circadian clock coupling factor ZGT	-5.1365	5.28162e-06	7.29653	3.27608e-10
Os11g0605900		Conserved hypothetical protein	0	NA	7.29186	0.0182519
Os06g0229000	OsFtsH6	Similar to FtsH protease (VAR2) (Zinc dependent protease)	-11.6517	5.03563e-08	7.28571	3.48274e-05
Os11g0438400		Hypothetical conserved gene	0	NA	7.27412	0.00707192
Os09g0359500		Similar to OsD305	0	NA	7.25985	0.0318905
Os01g0864566		Hypothetical conserved gene	-6.71483	2.29517e-09	7.25677	0.000105393
Os01g0617650		Similar to AAP4; acidic amino acid transmembrane transporter/ amino acid transmembrane transporter/ neutral amino acid transmembrane transporter/ primary active transmembrane transporter	0	NA	7.24995	0.047145
Os09g0520400	OsbZIP76	Hypothetical conserved gene	-8.37288	0.000133605	7.24769	0.0106295
Os04g0381700	OsbHLH156	Similar to OSIGBa0092E09.4 protein	-4.75601	0.0334021	7.23959	0.00165229
Os08g0386200	OsWRKY69	WRKY transcription factor 69	0	NA	7.23883	1.0087e-06
Os08g0173300	OsPROPEP3	Small peptides, Anti-herbivore defense response, Response to wounding and oral secretio	0	NA	7.22683	1.22947e-06
Os07g0654900		Similar to BLE2 protein	0	NA	7.21121	0.0022565
Os07g0653000		Similar to BLE2 protein	0	NA	7.2054	0.0461732
Os12g0265400		Glycosyl transferase, family 31 domain containing protein	0	NA	7.20504	0.0356083
Os03g0855700		Nucleic acid-binding, OB-fold domain containing protein	0	NA	7.1921	0.0323408
Os01g0768333	OsSAUR2	Auxin responsive SAUR protein family protein	-5.69753	0.0340412	7.18642	0.00169699
Os05g0256350		Similar to HAT family dimerisation domain containing protein	0	NA	7.18145	0.0468571
Os09g0535500		Similar to RING-H2 finger protein ATL1R (RING-H2 finger protein ATL8)	-8.34884	5.08007e-06	7.16863	0.000298354
Os07g0471050		Hypothetical gene	-17.5177	4.76586e-08	7.16812	0.0236814
Os02g0464550		Hypothetical protein	0	NA	7.16753	0.00595981
Os04g0226600	OsRLCK138	Similar to OSIGBa0135L04.3 protein	-6.69753	0.018384	7.16562	0.0150932
Os01g0124000	RBBI2-1	Similar to Bowman Birk trypsin inhibitor	0	NA	7.16443	0.000210784
Os01g0371500	OsGSTF10	Similar to Glutathione-S-transferase 19E50	0	NA	7.16056	0.0038784
Os02g0578000		Hypothetical protein	0	NA	7.15843	0.00347786
Os11g0435300		Ankyrin repeat domain containing protein	0	NA	7.15611	0.00187551
Os12g0154900	GLP12-3	Germin-like protein 12-3, Disease resistanc	0	NA	7.15251	0.0256235
Os07g0564566		Non-protein coding transcript	-7.50488	0.00974963	7.1519	0.0207576
Os05g0317900	OsCrRLK1L2	Catharanthus roseus receptor-like kinase1-like kinase, Regulation of flowering time signaling pathway and/or circadian rhythm	0	NA	7.14777	0.00187143
Os12g0571100	MTI4C	Metallothionein-like protein, ROS (reactive oxygen species) scavenger, Antioxidan	0	NA	7.14594	6.60129e-08
Os06g0172750		Non-protein coding transcript	0	NA	7.14561	0.00847009
Os02g0738200	OsPUB40	Zinc finger, RING/FYVE/PHD-type domain containing protein	0	NA	7.14061	8.82047e-06
Os04g0351933		Conserved hypothetical protein	0	NA	7.13985	0.0145697
Os10g0395400	OsGSTU34	Thioredoxin fold domain containing protein	-10.1569	7.43409e-06	7.13806	3.86281e-05
Os03g0766350	Prol-02	Bifunctional inhibitor/plant lipid transfer protein/seed storage domain containing protein	-15.0429	4.35261e-12	7.1368	0.00349775
Os03g0816700		Tubby, C-terminal domain containing protein	0	NA	7.13615	0.00035159
Os03g0183500		Protein of unknown function DUF581 family protein	-2.81028	0.0244822	7.12808	1.53356e-08
Os01g0773800		Hypothetical conserved gene	-9.39797	1.95123e-05	7.12672	6.91523e-05
Os06g0147200		Conserved hypothetical protein	0	NA	7.113	0.000572719
Os01g0258600		Similar to predicted protein	0	NA	7.11156	4.16624e-05
Os09g0311600		Similar to NBS-LRR type resistance protein (Fragment)	0	NA	7.1115	0.0335383
Os02g0463725		Conserved hypothetical protein	0	NA	7.11149	0.0334611
Os08g0198300		Similar to speckle-type POZ protein	0	NA	7.10817	1.98248e-05
Os07g0442000	OsFbox371	Conserved hypothetical protein	0	NA	7.10615	0.000370454
Os07g0214300	RAG2	Seed allergenic protein RAG2 precursor	-19.4594	7.75421e-37	7.10298	1.0143e-05
Os01g0957600	OsCYP71AA3	Similar to cDNA, clone: J053023H06, full insert sequence	0	NA	7.10215	0.0288347
Os11g0210201	RZ53	Conserved hypothetical protein	-2.48344	2.49596e-07	7.09661	2.2729e-35
Os12g0487832		Hypothetical conserved gene	4.05699	0.0308454	7.08855	0.00363027
Os01g0920700		Nucleotide-diphospho-sugar transferase domain containing protein	0	NA	7.0834	4.38213e-05
Os11g0591000		Similar to NB-ARC domain containing protein	-4.54627	0.0118851	7.07469	8.37698e-05
Os11g0257800		Hypothetical protein	2.01513	0.0136768	7.06896	1.43464e-09
Os01g0201800		Hypothetical conserved gene	0	NA	7.06528	0.000370454
Os08g0503300		Hypothetical conserved gene	0	NA	7.06272	0.0407154
Os09g0505400	PIN5B	Hypothetical conserved gene	0	NA	7.05695	7.44068e-05
Os04g0480200	OsNAR2.2	Transporter, high affinity nitrate, Nar2 domain containing protein	0	NA	7.05591	1.35081e-13
Os03g0332500		Similar to QM protein	-3.03417	0.0252464	7.04918	3.95252e-05
Os06g0157700	HD3A	Florigen, Heading dat	0	NA	7.04436	4.49714e-05
Os02g0603600	OsbHLH110	Conserved hypothetical protein	0	NA	7.04361	0.000398514
Os08g0520600		Conserved hypothetical protein	-2.85482	0.00316462	7.04285	1.03369e-13
Os12g0470700		ATPase, AAA-type, core domain containing protein	0	NA	7.01079	0.000897468
Os01g0699600	OsNPK1-PK	Serine/threonine protein kinase domain containing protein	-3.8269	0.0172618	6.99638	1.02012e-05
Os01g0185900	OsWRKY107	Similar to WRKY 1 (Fragment)	0	NA	6.99493	0.000103643
Os06g0135000		Similar to Hypersensitive-induced reaction protein 4	2.68746	6.53278e-05	6.9838	0.000109622
Os10g0569600		Similar to RIR1b protein precursor	0	NA	6.97808	0.000891766
Os01g0267300	OsSRP-QKG	Hypothetical conserved gene	-8.01946	0.000247728	6.97554	4.83667e-05
Os01g0156000		Similar to Myb family DNA-binding protein	-9.08952	0.000411929	6.97151	0.00129898
Os06g0207950		Hypothetical gene	0	NA	6.96984	0.0103801
Os03g0575200	OsHAK16	Similar to Potassium transporter	0	NA	6.96323	1.77751e-08
Os03g0348200	OsTPS10	Terpene synthase-like domain containing protein	0	NA	6.95966	0.002039
Os12g0555300	PR10	Similar to Pathogenesis-related protein PR-10a	0	NA	6.95314	1.67786e-18
Os08g0372401		Non-protein coding transcript	-6.69752	0.0355245	6.9518	0.0391107
Os01g0146101		Conserved hypothetical protein	0	NA	6.94789	0.022474
Os10g0416500	Oschib1	Similar to Chitinase 1 precursor (EC 3.2.1.14) (Tulip bulb chitinase-1) (TBC-1)	-2.5224	8.23839e-06	6.94703	2.49987e-29
Os06g0716600		Hypothetical conserved gene	0	NA	6.94696	0.0145675
Os11g0441550		Non-protein coding transcript	0	NA	6.94261	0.00343396
Os10g0468600		Hypothetical protein	-9.50488	0.000423282	6.93742	0.0195568
Os01g0740000		Hypothetical protein	0	NA	6.93704	0.0375905
Os11g0242200	OsPP2C74	Protein phosphatase 2C-like domain containing protein	0	NA	6.91815	0.00537762
Os01g0135800		Similar to Cytosolic class I small heat shock protein 3B (Fragment)	-4.03781	5.47188e-07	6.91589	0.00020903
Os10g0527800	OsGSTU12	Similar to Tau class GST protein 3	0	NA	6.91316	1.50894e-05
Os06g0520733		Similar to cell number regulator 4	-8.01948	2.91224e-05	6.90421	1.2311e-05
Os01g0311300		Similar to Sorbitol transporter	0	NA	6.90332	0.0230245
Os12g0171500		Conserved hypothetical protein	0	NA	6.90284	0.0187075
Os04g0368000	OsWAK43	Serine/threonine protein kinase-related domain containing protein	0	NA	6.89546	0.00501139
Os08g0545500	OsERF#028	Similar to Dehydration-responsive element-binding protein 1J	-12.1069	4.49476e-09	6.89212	0.00028081
Os01g0884200		Hypothetical gene	0	NA	6.88648	0.0461561
Os08g0470700	OsalphaCA7	Similar to carbonic anhydrase	-6.69755	0.000342603	6.87924	7.7925e-10
Os01g0638600	UGT703A1	UDP-glucose-dependent glycosyltransferas	0	NA	6.87844	8.65094e-05
Os05g0112800		Protein of unknown function DUF26 domain containing protein	-3.39231	3.79627e-07	6.87758	1.96934e-17
Os02g0257200		Conserved hypothetical protein	-14.3459	2.08499e-16	6.87369	0.000408082
Os02g0314300	OsCAX1c	Sodium/calcium exchanger membrane region domain containing protein	0	NA	6.8733	0.000116466
Os07g0541000		Similar to Receptor protein kinase	4.5079	0.0498262	6.87193	1.44595e-05
Os08g0114125		Similar to predicted protein	-9.60441	0.000660621	6.86724	0.0282071
Os04g0508400		No apical meristem (NAM) protein domain containing protein	0	NA	6.85613	0.00579512
Os03g0820300	ZFP182	TFIIIA-type zinc finger protein, Transcription activator, Abiotic stress toleranc	-4.75695	1.35369e-06	6.85037	5.74019e-12
Os04g0618400		Similar to H0313F03.13 protein	-11.8089	2.37139e-96	6.84905	6.6061e-05
Os01g0975300	OsMYB48	MYB-related transcription factor, Drought and salinity toleranc	0	NA	6.84838	0.000779342
Os12g0171600		Conserved hypothetical protein	0	NA	6.84606	0.020147
Os07g0674800	OsERF#067	Similar to AP2 domain transcription factor EREBP	-7.76156	1.30539e-07	6.84548	1.39222e-05
Os12g0135500		Similar to cDNA clone:006-207-G09, full insert sequence	15.1979	2.29596e-06	6.8432	0.0282544
Os03g0107300	LSI2	Anion transporter, Silicon efflux transporter, Arsenic species (As) uptak	-7.69746	0.00777062	6.84274	0.00572097
Os08g0367625		Similar to coatomer subunit delta	0	NA	6.83221	0.0499326
Os08g0137800	OsUCL24	Cupredoxin domain containing protein	0	NA	6.8321	1.39283e-06
Os09g0522200	OsDREB1A	DRE-binding protein 1A	-2.78259	0.0346968	6.82826	1.12362e-07
Os02g0703600	OsABA8OX1	Similar to Abscisic acid 8'-hydroxylase 1	-3.34923	0.00118813	6.82466	2.63023e-09
Os02g0546400		Hypothetical protein	-3.53438	6.94221e-07	6.8122	7.38842e-12
Os03g0199200		Conserved hypothetical protein	0	NA	6.80808	0.00912538
Os01g0864500	OsSDS1	Harpin-induced 1 domain containing protein	-4.87372	1.31451e-20	6.80684	9.00347e-29
Os02g0249900	GluB1	Glutelin precursor	-16.7033	1.23723e-24	6.80662	0.000194525
Os12g0485300		Non-protein coding transcript	0	NA	6.79156	0.019348
Os09g0250800	OsABCG20	Similar to ABC-2 type transporter family protein	0	NA	6.79093	0.00915117
Os04g0456100		Conserved hypothetical protein	-4.40022	0.0413852	6.7863	0.0171499
Os09g0399800	OsCAD8A	Cinnamyl alcohol dehydrogenase (EC 1.1.1.195)	6.35738	0.0496198	6.7833	0.0236109
Os06g0591400		Conserved hypothetical protein	0	NA	6.77703	2.36395e-09
Os02g0568700	OsTPS5	Terpene synthase-like domain containing protein	7.61644	0.000427904	6.77566	0.00361634
Os04g0152500		Conserved hypothetical protein	-5.69751	0.0443924	6.76679	0.00246766
Os08g0477100	OspPLAIIepsilon	Similar to Latex allergen	0	NA	6.76414	0.0157632
Os01g0687400		Similar to Chitinase (EC 3.2.1.14)	-2.55441	0.0291976	6.75622	6.84117e-07
Os03g0804900		UDP-glucuronosyl/UDP-glucosyltransferase family protein	0	NA	6.75195	0.00383965
Os11g0669200	OsRLCK350	Similar to Protein kinase domain containing protein, expressed	0	NA	6.7441	5.96516e-05
Os11g0692000		Hypothetical protein	0	NA	6.74159	0.00430509
Os01g0956200		Glycosyltransferase AER61, uncharacterized domain containing protein	-4.71163	1.59385e-18	6.73776	4.23346e-08
Os09g0506700	OsFbox498	Similar to F-box domain containing protein, expressed	-9.7419	0.000143354	6.7368	0.00686814
Os03g0664800		Acyl-CoA N-acyltransferase domain containing protein	-2.84617	0.00762801	6.721	1.03339e-05
Os07g0644600		Cytochrome P450 family protein	-4.25544	0.01515	6.72038	0.00105872
Os06g0248500	OsPUB39	U box domain containing protein	-4.3107	0.000905509	6.71749	2.15275e-07
Os11g0540100		Similar to Xaa-Pro aminopeptidase 2 (EC 3.4.11.9)	0	NA	6.71483	3.30471e-05
Os10g0491400		Conserved hypothetical protein	0	NA	6.71216	0.00307522
Os02g0171500	OsEnS-25	Gamma thionin family protein	-11.2367	1.14557e-06	6.69895	0.0095766
Os04g0407800	OsGA2ox11	Similar to H0321H01.3 protein	-7.69755	0.00189282	6.69814	0.0116018
Os01g0384800		Conserved hypothetical protein	0	NA	6.69182	1.42815e-08
Os07g0448100	OsPIP2	Similar to Plasma membrane integral protein ZmPIP2-6	-2.32515	5.23094e-08	6.68688	2.14247e-48
Os06g0133500		Conserved hypothetical protein	-4.44033	0.00204803	6.68314	3.89057e-06
Os09g0551201		Hypothetical conserved gene	-5.69752	0.0380427	6.67986	0.00257931
Os01g0928600		Serine palmitoyltransferase	-5.69752	0.0473875	6.67482	0.00891609
Os10g0527400	OsGSTU19	Similar to Tau class GST protein 3	0	NA	6.67381	3.55495e-05
Os01g0905300	OsEXO70FX14	Similar to Leucine zipper protein-like	-3.47129	0.000808101	6.67217	3.42181e-11
Os04g0677300		Harpin-induced 1 domain containing protein	-4.51735	1.61721e-08	6.66971	6.51202e-15
Os06g0549900		FAD linked oxidase, N-terminal domain containing protein	0	NA	6.66629	0.0086897
Os09g0511300		Conserved hypothetical protein	0	NA	6.66262	1.17084e-07
Os08g0518000		Conserved hypothetical protein	0	NA	6.6611	0.0269696
Os11g0593900		Hypothetical conserved gene	0	NA	6.66103	0.0263059
Os02g0823100	OsPIP1	Similar to Plasma membrane intrinsic protein (Plasma membrane integral protein ZmPIP1-5)	-2.7503	0.000596342	6.6552	3.57882e-18
Os01g0824800		Conserved hypothetical protein	0	NA	6.65347	7.86836e-05
Os11g0426400	OsUCL34	Cupredoxin domain containing protein	0	NA	6.64941	0.000512693
Os09g0270700		Disease resistance protein domain containing protein	0	NA	6.64371	0.0166116
Os05g0552800		Conserved hypothetical protein	-4.50653	0.000262024	6.64328	8.45049e-08
Os06g0200250		Hypothetical conserved gene	0	NA	6.63473	0.0171422
Os08g0143150		Similar to retrotransposon protein	-11.8774	2.7232e-08	6.63461	0.0056359
Os01g0628900		Cytochrome P450 family protein	-3.25423	0.0260863	6.6233	0.00213129
Os03g0843000		Non-protein coding transcript	0	NA	6.62189	6.12039e-05
Os01g0905200	OsEXO70FX15	Exo70 exocyst complex subunit family protein	0	NA	6.62049	4.55771e-09
Os04g0179100	OsSDR110C-MS2	Similar to OSIGBa0109M01.2 protein	0	NA	6.61764	3.40732e-08
Os10g0569400	Rir1b	RIR1a protein precursor	0	NA	6.617	8.40242e-06
Os07g0267200		Conserved hypothetical protein	-3.40614	0.0183586	6.60974	5.70044e-05
Os12g0264800		Conserved hypothetical protein	0	NA	6.60365	0.00293162
Os04g0660000		Similar to OSIGBa0132E09-OSIGBa0108L24.22 protein	-8.28249	0.000242127	6.58512	0.000187176
Os03g0838400	AMT3	Ammonium transporter	0	NA	6.5822	2.86466e-05
Os02g0745100	LSI1	Aquaporin NIP III subfamily protein, Aquaporin, Silicon influx transporter, Arsenic species (As) uptake, Arsenite efflux, Selenite (Se) uptake, Water transpor	-3.4803	3.24157e-06	6.5787	1.20509e-19
Os12g0153200		Conserved hypothetical protein	-5.71452	8.52837e-06	6.57739	4.67116e-10
Os06g0285200	OsHAP3D	Similar to Leafy cotyledon 1-like L1L protein	-13.4254	1.3232e-14	6.57166	0.000763958
Os02g0114900	OsWD40-34	Non-protein coding transcript	0	NA	6.56365	0.0125582
Os02g0104100		Similar to MADS-box transcription factor TaAGL18	0	NA	6.55614	0.000692979
Os08g0189600	GLP8-7	Germin-like protein 8-7, Disease resistanc	0	NA	6.535	2.51637e-05
Os05g0358900		Conserved hypothetical protein	-6.69752	0.0179294	6.53441	0.0140022
Os06g0641066		Hypothetical protein	0	NA	6.53377	0.00160285
Os11g0242300	OsERF#019	Similar to AP2 domain containing protein, expressed	-6.69753	0.0257066	6.53332	0.0411675
Os03g0584400		ATPase, AAA-type, core domain containing protein	-3.71305	0.0258029	6.53165	6.02378e-05
Os08g0562300		Zinc finger, C2H2-type domain containing protein	0	NA	6.52813	0.00873377
Os03g0310701		Conserved hypothetical protein	0	NA	6.52372	0.038977
Os10g0407400		Hypothetical conserved gene	0	NA	6.52364	9.58055e-08
Os10g0519800	OsFBDUF48	DUF295-domain protein, Regulation of seed developmen	-6.38267	0.00733613	6.52298	0.0311244
Os02g0627800		Similar to Isoform 2 of Cyclin-B1-3	0	NA	6.5226	0.0279402
Os07g0136400		Conserved hypothetical protein	0	NA	6.52067	0.0167709
Os07g0601100	DHFR	Similar to NADPH HC toxin reductase (Fragment)	0	NA	6.51881	0.00158402
Os09g0310800		Similar to Glycosyl hydrolase family 9 protein, expressed	0	NA	6.51125	0.00161013
Os10g0464300		AWPM-19-like family protein	-20.5525	2.05134e-14	6.50319	0.0161781
Os04g0500600		Hypothetical protein	0	NA	6.49478	0.0228413
Os08g0265300		Disease resistance protein domain containing protein	0	NA	6.48534	0.0112549
Os09g0540150		Conserved hypothetical protein	-3.25499	0.0315121	6.48524	0.001352
Os01g0821300	OsWRKY108	Hypothetical conserved gene	0	NA	6.48307	0.000114505
Os07g0407900		Protein of unknown function DUF679 family protein	0	NA	6.4798	0.000980646
Os10g0490900		Similar to Secretory protein	-4.53251	0.000827166	6.46598	2.02588e-06
Os07g0167500		Conserved hypothetical protein	0	NA	6.46238	0.023972
Os10g0491450		Conserved hypothetical protein	0	NA	6.45959	0.0438012
Os06g0271600		Zinc finger, RING/FYVE/PHD-type domain containing protein	0	NA	6.45884	0.000418081
Os02g0575900	OsEXO70FX6	Exo70 exocyst complex subunit family protein	0	NA	6.45578	0.000272688
Os04g0635000		Similar to H0315F07.10 protein	-2.84491	0.00458422	6.45168	1.41267e-09
Os03g0235400		Hypothetical protein	0	NA	6.44932	0.040844
Os09g0368500	PAO7	Terminal catabolism-type polyamine oxidase, Anther developmen	0	NA	6.449	0.00504176
Os08g0561800		Similar to Mov34/MPN/PAD-1 family protein	0	NA	6.44221	0.00393611
Os12g0570400		Conserved hypothetical protein	0	NA	6.44108	8.64667e-07
Os01g0364800	OsWAK7/8	Protein kinase, catalytic domain domain containing protein	0	NA	6.43124	0.000571419
Os01g0932550		Similar to Mitochondrial import inner membrane translocase subunit Tim13	0	NA	6.43113	7.92413e-06
Os07g0457500		Hypothetical protein	0	NA	6.40865	0.0061463
Os12g0538600	OsGRX28	Thioredoxin fold domain containing protein	-8.28249	0.00294943	6.40576	0.0372993
Os09g0273600		Hypothetical gene	-4.04258	0.000268184	6.4044	0.00213543
Os10g0490800		Similar to Secretory protein	-2.21105	0.030585	6.40201	1.14212e-09
Os11g0704500	MT1A	Metallothionein-like protein type 1	-4.83621	2.05247e-05	6.39682	3.41731e-08
Os06g0547201		Non-protein coding transcript	0	NA	6.39344	0.00469776
Os07g0206400	RP6	13 kDa prolamin precursor	-18.7171	5.7247e-19	6.38718	0.00669981
Os01g0516900	OsABCG33	ABC transporter-like domain containing protein	0	NA	6.38579	0.0122781
Os05g0272400		Hypothetical protein	-10.3123	9.90319e-07	6.38525	0.00662524
Os09g0449650		Conserved hypothetical protein	0	NA	6.38235	0.00384417
Os09g0367700	OsGSTU5	Similar to GST6 protein (EC 2.5.1.18)	-3.83968	0.0174436	6.38074	0.00377336
Os11g0591800	OsPR4d	Barwin domain containing protein	0	NA	6.37588	0.00139948
Os06g0108500		Similar to MIKC-type MADS-box transcription factor AGL1	0	NA	6.37184	0.0185175
Os12g0218100		Similar to cDNA, clone: J065028F04, full insert sequence	0	NA	6.36942	0.0154803
Os06g0683400	OsCCD1	Small calcium-binding protein with one EF-hand motif, Positive regulation of osmotic and salt toleranc	-3.7705	0.00179125	6.34557	1.03623e-07
Os02g0736900		Conserved hypothetical protein	0	NA	6.33971	2.48922e-10
Os02g0770500	OsWRKY32	Similar to WRKY transcription factor 32	0	NA	6.32992	0.000914559
Os03g0181100	OsJAZ4	Tify domain containing protein	-4.07853	0.0043601	6.32395	9.38679e-06
Os09g0244600		Conserved hypothetical protein	-11.6282	5.68737e-06	6.32263	0.0136979
Os02g0578366		UPF0497 membrane protein LOC_Os02g36845	-7.69751	0.00339224	6.3204	0.00640597
Os04g0546500	OLE16	Similar to Oleosin	-18.7076	7.05836e-19	6.31654	0.00609238
Os04g0280500		Similar to Non-S-locus F-box-like protein 2011 (Fragment)	-8.28247	0.00318053	6.31505	0.0221595
Os06g0603300	OsVQ23	VQ domain containing protein	0	NA	6.31258	0.00010521
Os08g0335500		Hypothetical conserved gene	0	NA	6.31106	2.78671e-07
Os12g0538700	OsGRX29	Similar to AT.I.24-1 protein (Fragment)	0	NA	6.3096	0.000101336
Os04g0375300	rNBS56	Similar to NBS-LRR protein (Fragment)	5.86984	0.0321561	6.30896	0.0322548
Os04g0142400		Conserved hypothetical protein	0	NA	6.30836	0.00542008
Os02g0310400		Conserved hypothetical protein	8.03097	0.000151264	6.30309	0.00677265
Os09g0569780		Conserved hypothetical protein	0	NA	6.29822	0.00310618
Os07g0604100	OsEnS-108	Conserved hypothetical protein	-14.8649	3.92539e-17	6.29311	0.00176955
Os05g0324700		Conserved hypothetical protein	-3.49012	0.000118063	6.28162	3.05644e-11
Os01g0895000		Hypothetical protein	0	NA	6.27828	0.000901228
Os08g0140300	TDC1	Aromatic L-amino acid decarboxylase (AADC), Senescence-induced serotonin biosynthesi	0	NA	6.27805	8.30109e-06
Os02g0166600		Hypothetical protein	0	NA	6.27751	0.000873369
Os03g0186600	OsMADS47	Transcription factor, MADS-box domain containing protein	0	NA	6.2763	0.000116426
Os02g0644200		Protein of unknown function DUF125, transmembrane family protein	-5.52907	0.00935451	6.27587	0.0271718
Os02g0145000		Hypothetical gene	0	NA	6.27035	0.000149289
Os01g0765600		EF-Hand type domain containing protein	-5.89736	9.67992e-06	6.26572	3.78418e-06
Os04g0556400		Similar to UDP-glycosyltransferase UGT93B9	-1.7699	0.0129742	6.25814	9.5542e-10
Os02g0209300		Hypothetical conserved gene	0	NA	6.25695	4.35802e-09
Os05g0281400		Protein of unknown function DUF810 domain containing protein	0	NA	6.25615	0.00679073
Os01g0806101	OsFbox045	Non-protein coding transcript	-8.60444	0.000115723	6.2551	0.0107868
Os01g0304400		Conserved hypothetical protein	-5.2548	0.000327278	6.25435	2.07824e-05
Os06g0476900		Conserved hypothetical protein	0	NA	6.24614	0.00603416
Os08g0156000		Conserved hypothetical protein	0	NA	6.24337	6.63997e-05
Os08g0527600		Similar to Ubiquitin carboxyl-terminal hydrolase	0	NA	6.24005	0.00330998
Os09g0454900		Serine/threonine protein kinase-related domain containing protein	-6.71382	8.24932e-06	6.23662	2.74158e-05
Os02g0445200		Similar to SLP16	5.86592	0.00715958	6.23079	0.00104804
Os04g0611700	OsKS3	Similar to Ent-kaurene synthase-like 3	0	NA	6.22531	0.000224325
Os01g0615050		Proteinase inhibitor I13, potato inhibitor I family protein	0	NA	6.22192	1.30385e-05
Os01g0278000	OsVQ1	VQ domain containing protein	-4.23183	0.00805615	6.21089	0.000113946
Os08g0108700		Glycolipid transfer protein domain domain containing protein	0	NA	6.19223	0.00232862
Os12g0630100	TOND1	Thaumatin protein, Tolerance to nitrogen deficienc	-1.92987	0.000556683	6.18785	2.1647e-24
Os04g0664800	OsCIN6	Similar to Cell wall invertase (EC 3.2.1.26)	0	NA	6.18419	0.0188734
Os04g0275100		Serine/threonine protein kinase-related domain containing protein	0	NA	6.18376	0.00308253
Os06g0255400		Similar to Nudix hydrolase 18, mitochondrial precursor (EC 3.6.1.-) (AtNUDT18)	-3.73826	0.000304841	6.18287	1.45489e-09
Os03g0255900		Conserved hypothetical protein	-2.93248	0.000359243	6.17515	2.87687e-11
Os04g0112100		NB-ARC domain containing protein	-5.69751	0.0297615	6.1723	0.00119921
Os09g0444900		Similar to plant viral-response family protein	0	NA	6.16753	6.85818e-07
Os08g0191650		Hypothetical gene	-6.28249	0.0280876	6.16614	0.0389687
Os01g0289100		Conserved hypothetical protein	0	NA	6.16234	0.0207827
Os05g0329400	PG5b	Similar to Prolamin	-11.3558	1.31976e-07	6.15911	0.0117557
Os09g0275300		Conserved hypothetical protein	-11.6401	3.90008e-08	6.15842	0.0105985
Os02g0624300	OsMYB30	R2R3-type MYB transcription factor, Negative regulation of cold tolerance, Maintenance of Pi homeostasi	-4.31248	9.1517e-05	6.15776	6.67913e-08
Os10g0478000	G1L5	Transcriptional regulator, Regulator of meristem activity, Regulation of inflorescence developmen	-4.59432	0.0302561	6.15263	0.00434687
Os08g0161401		Hypothetical conserved gene	-3.67524	0.0175391	6.15213	0.000528521
Os09g0341500		F-box domain, cyclin-like domain containing protein	0	NA	6.14757	0.0143783
Os03g0289800		Similar to Leucoanthocyanidin dioxygenase-like protein	-4.09201	1.41376e-05	6.14506	8.86606e-10
Os08g0217050		Similar to H0124E07.9 protein	0	NA	6.1432	0.00168083
Os12g0548700		Similar to MPI	-3.57601	0.0230792	6.13103	0.00104869
Os06g0555900		Hypothetical gene	-10.1569	0.00016458	6.12982	0.0239354
Os02g0141201		Conserved hypothetical protein	0	NA	6.12801	0.0177957
Os03g0741100	OsbHLH148	Basic helix-loop-helix transcription factor, Drought toleranc	0	NA	6.11718	1.04272e-18
Os01g0681700		Hypothetical conserved gene	-5.42416	4.95237e-05	6.11716	6.70993e-06
Os03g0194600		Protein of unknown function DUF568, DOMON-like domain containing protein	-6.86273	9.19584e-12	6.11373	9.63727e-10
Os02g0147200		Similar to cDNA clone:J013125B21, full insert sequence	0	NA	6.10523	0.00101346
Os09g0558850		Similar to ZFP1 (ZINC-FINGER PROTEIN 1); nucleic acid binding / transcription factor/ zinc ion binding	-5.76129	0.0194421	6.10287	0.0271868
Os01g0510200		Conserved hypothetical protein	0	NA	6.09974	9.0901e-06
Os06g0562200	OsPYL/RCAR9	Bet v I allergen family protein	-2.78622	0.0448778	6.0988	3.98094e-05
Os06g0592500		Similar to Ethylene-responsive transcriptional coactivator	-4.66548	0.000152601	6.0988	1.01565e-06
Os10g0487200		Hypothetical conserved gene	-8.28249	0.00061077	6.09877	0.003415
Os05g0322900	WRKY45	WRKY transcription factor, Benzothiadiazole (BTH)-inducible blast resistanc	-2.07667	0.0260918	6.09294	3.41483e-12
Os04g0679933		Non-protein coding transcript	-6.0628	0.000189032	6.09261	0.00356418
Os07g0561500		Short-chain dehydrogenase/reductase SDR domain containing protein	0	NA	6.08928	0.00177961
Os06g0718400	OsUCL18	Hypothetical conserved gene	-4.25448	0.000459318	6.08717	0.00325034
Os11g0587600	OsABCG48	Similar to PDR-like ABC transporter	3.88482	0.0492008	6.07613	0.000622697
Os06g0215100		Protein of unknown function DUF1645 family protein	-4.75284	7.15384e-09	6.07433	1.27242e-12
Os01g0966900		Similar to Sorbitol transporter	-5.69752	0.0461802	6.07373	0.0181798
Os06g0590700		UDP-glucuronosyl/UDP-glucosyltransferase family protein	0	NA	6.06879	0.00768209
Os11g0562100	OsIAS	Squalene cyclase domain containing protein	0	NA	6.06524	0.00184443
Os09g0467700		Conserved hypothetical protein	-10.5049	3.25946e-06	6.06486	0.0178358
Os05g0516700		Conserved hypothetical protein	0	NA	6.06453	0.000326522
Os02g0758200		Conserved hypothetical protein	-2.46839	0.0123012	6.06038	2.23767e-10
Os01g0557100		Alpha/beta hydrolase family protein	0	NA	6.05059	2.85635e-05
Os09g0471200		Similar to WAK80 - OsWAK receptor-like protein kinase	0	NA	6.04565	0.00132824
Os07g0283600		Conserved hypothetical protein	0	NA	6.04394	0.011388
Os07g0528200		Conserved hypothetical protein	0	NA	6.03602	0.0440535
Os10g0497700		Similar to Phytochelatin synthetase	-4.12949	0.000244755	6.03469	3.71321e-05
Os02g0676800	OsERF#020	Similar to Dehydration responsive element binding protein 1E (DREB1E protein)	0	NA	6.03209	0.00507096
Os08g0356700		Protein of unknown function DUF247, plant family protein	0	NA	6.0221	1.01704e-16
Os06g0652300		Similar to GDP-4-keto-6-deoxy-D-mannose-3, 5-epimerase-4-reductase (GER1); 21556- 22494	0	NA	6.01763	0.00114873
Os12g0556500		Calmodulin binding protein-like family protein	0	NA	6.01519	0.00824612
Os05g0103800		Conserved hypothetical protein	0	NA	6.00753	8.32093e-06
Os01g0114800		Similar to H0215A08.3 protein	0	NA	6.00521	0.0489733
Os01g0258100		Hypothetical conserved gene	0	NA	6.00332	0.0359269
Os04g0340300	OsTPS19	Terpene synthase, (S)-limonene synthase, Defence against M. oryza	5.88305	0.00313031	6.00106	0.0258344
Os04g0339400	OsAKR	Aldo/keto reductase family protein	0	NA	5.99858	0.0025501
Os02g0248100		Hypothetical conserved gene	0	NA	5.9978	2.5423e-07
Os01g0135700	OsCML16	EF-HAND 2 domain containing protein	-4.381	1.36811e-06	5.99064	5.23392e-11
Os07g0143401		Hypothetical gene	0	NA	5.9829	0.000423398
Os06g0528300	OsPYL/RCAR8	Similar to Polyketide cyclase	-10.8838	2.25654e-32	5.97626	0.00206818
Os03g0580200		Lipase, GDSL domain containing protein	-3.83902	0.014826	5.9745	0.000153977
Os07g0504200		Hypothetical conserved gene	-13.4287	9.18816e-11	5.97382	0.00228092
Os09g0497900	ONAC072	No apical meristem (NAM) protein domain containing protein	0	NA	5.97116	0.00226109
Os02g0827400		Similar to predicted protein	-5.06179	2.11888e-11	5.96763	8.70487e-06
Os11g0525500		Sugar transporter, conserved site domain containing protein	-8.28251	2.96242e-05	5.96722	0.000511818
Os12g0115300	OsLTP1.19	Plant lipid transfer protein and hydrophobic protein, helical domain containing protein	-1.96526	3.01127e-07	5.95955	0.000752321
Os05g0279900	OsPGL17	Similar to glycoside hydrolase family 28 protein / polygalacturonase (pectinase) family protein	0	NA	5.95774	0.00591435
Os07g0141100		Protein kinase, core domain containing protein	0	NA	5.95595	0.00459777
Os05g0170700		Leucine-rich repeat domain containing protein	-12.832	6.10926e-11	5.9547	0.00838677
Os01g0201850		Hypothetical conserved gene	0	NA	5.95373	0.0189337
Os01g0940700	OsPR2	Similar to Glucan endo-1,3-beta-glucosidase GII precursor (EC 3.2.1.39) ((1->3)- beta-glucan endohydrolase GII) ((1->3)-beta-glucanase isoenzyme GII) (Beta-1,3-endoglucanase GII)	0	NA	5.95247	0.000568452
Os12g0569500		Thaumatin, pathogenesis-related family protein	-5.82226	0.0194913	5.95064	0.0237858
Os01g0728300		Similar to Cytochrome P450 monooxygenase CYP72A5 (Fragment)	-3.57614	0.0132962	5.94852	9.13577e-05
Os05g0415800	OsCYP51H6	Similar to Cytochrome P450 CYP51H10	0	NA	5.94764	5.97391e-05
Os04g0170166		Hypothetical conserved gene	-3.14255	0.00667359	5.94335	3.82536e-06
Os11g0207400		NB-ARC domain containing protein	0	NA	5.93742	0.0100841
Os02g0216300		Similar to cDNA clone:J023088C01, full insert sequence	0	NA	5.93653	0.000308026
Os01g0855600	HS1	Similar to Hs1pro-1 protein	-3.61069	0.00210218	5.93473	7.86768e-07
Os02g0822900	OsPUB62	Hypothetical conserved gene	0	NA	5.93133	0.0240694
Os05g0253200		Conserved hypothetical protein	7.1441	0.00890052	5.9281	0.0111729
Os02g0512000	OsSAUR10	Auxin responsive SAUR protein family protein	-2.35774	0.0451525	5.92715	8.09491e-08
Os03g0793700	OsEnS-57	RmlC-like jelly roll fold domain containing protein	-22.3902	1.6287e-20	5.92443	0.00721128
Os11g0175450		Hypothetical protein	-6.69753	0.00745603	5.9194	0.00590553
Os03g0829200		Similar to Soluble epoxide hydrolase	-4.12474	6.45309e-06	5.91778	1.16594e-09
Os02g0178100	OsBBX3	Similar to CONSTANS-like protein CO6	-5.0033	0.000103502	5.91711	7.12289e-06
Os08g0280300	OsYSL17	Hypothetical conserved gene	0	NA	5.91625	0.00579907
Os06g0586300		Hypothetical protein	0	NA	5.9157	0.00176325
Os05g0296750		Hypothetical gene	0	NA	5.91487	0.0065829
Os11g0144900		Conserved hypothetical protein	-2.93243	0.0170213	5.91266	8.44304e-07
Os04g0131800		Similar to OSIGBa0103I21.6 protein	-2.51685	0.0460155	5.91152	0.000343903
Os12g0567300	R2R3-MYB	Myb transcription factor domain containing protein	0	NA	5.90767	0.000599226
Os08g0477500	OspPLAIIzeta	Similar to patatin class 1	0	NA	5.90304	0.0206744
Os08g0121500		Protein of unknown function DUF247, plant domain containing protein	-5.6975	0.0493041	5.89934	0.0111884
Os07g0663700	OsSDR110C-MI3	Similar to Oxidoreductase, short chain dehydrogenase/reductase family protein, expressed	1.52436	0.035376	5.88559	1.26577e-22
Os01g0823600		Conserved hypothetical protein	0	NA	5.88111	0.0168363
Os06g0491566		Conserved hypothetical protein	-4.68732	0.0170213	5.8806	0.00251119
Os05g0545400		Serine/threonine protein kinase domain containing protein	-4.87282	0.0021487	5.87064	0.000326325
Os02g0521100	OsERF#107	Hypothetical conserved gene	-4.89455	3.38324e-26	5.87042	3.46945e-26
Os05g0211100	CYP51G3	Similar to Cytochrome P450-like protein	0	NA	5.86912	0.00463458
Os09g0379500		Hypothetical protein	-5.91777	7.6194e-09	5.86408	3.73951e-07
Os11g0487100		Conserved hypothetical protein	0	NA	5.86287	0.0112111
Os02g0599700	OsPP2C19	Protein phosphatase 2C, manganese/magnesium aspartate binding site domain containing protein	0	NA	5.86193	0.00220888
Os04g0297933		Similar to kinase family protein	0	NA	5.85233	0.0271505
Os08g0427550		Hypothetical protein	0	NA	5.85022	0.0335678
Os01g0615100	OCPI2	Chymotrypsin protease inhibitor, Salt and osmotic stress toleranc	-2.87605	0.0432268	5.8498	3.27279e-05
Os02g0134200	OsSGL	DUF1645 family protein, Regulation of stress-tolerance and grain lengt	-4.11192	0.000420116	5.84875	6.33618e-07
Os12g0581900		Zinc finger, C2H2-like domain containing protein	0	NA	5.84756	0.0015661
Os03g0267000	OsHSP18.0-CI	Low molecular mass heat shock protein Oshsp18.0	0	NA	5.84745	5.11902e-06
Os02g0756800		Phosphate-induced protein 1 conserved region family protein	0	NA	5.83791	0.000406792
Os01g0633500	Rd	Dihydroflavonol-4-reductase (DFR), Proanthocyanidin synthesi	0	NA	5.8341	0.000814769
Os04g0179200	OsMAS	Similar to Stem secoisolariciresinol dehydrogenase (Fragment)	0	NA	5.83261	3.17037e-08
Os02g0197200	OsMLO8	Mlo-related protein family protein	0	NA	5.8288	3.24007e-06
Os10g0524700		Cytochrome P450 family protein	-5.02694	0.000774964	5.82608	0.000138016
Os01g0575200	OsbHLH024	Helix-loop-helix DNA-binding domain containing protein	0	NA	5.81937	3.5041e-05
Os04g0593400		Similar to OSIGBa0142I02-OSIGBa0101B20.20 protein	0	NA	5.81648	9.10637e-85
Os11g0246250		Non-protein coding transcript	0	NA	5.81052	0.0108535
Os09g0561600	DEES1	Wall-associated receptor-like kinase, Regulation of early embryo sac development, Female gametophyte development, Positive regulation of rice blast resistanc	0	NA	5.80752	0.00839448
Os05g0501200	OsbHLH067	Hypothetical conserved gene	0	NA	5.79449	3.1712e-05
Os04g0429050	OsERF#100	Similar to OSIGBa0093L02.1 protein	0	NA	5.78672	0.00903381
Os02g0569000	CYP76M5	Cytochrome P450 family protein	0	NA	5.7858	0.000259947
Os01g0796000		Conserved hypothetical protein	0	NA	5.78267	2.9064e-05
Os12g0555500	OsPR10a	Pathogen resistance protein PBZ1, 17 kDa RNase, Disease resistanc	0	NA	5.78264	3.37569e-68
Os04g0370500	Os_F0607	Similar to OSIGBa0107E14.10 protein	0	NA	5.78232	0.0175274
Os01g0924966	OsSAUR3	Auxin responsive SAUR protein family protein	0	NA	5.78122	0.000706636
Os04g0198733		Hypothetical conserved gene	0	NA	5.78008	0.0061162
Os03g0307200	NAS2	Nicotianamine synthase 2, Nicotianamine biosynthesi	-9.7587	6.95201e-14	5.77938	0.000539662
Os08g0211025		Hypothetical protein	-5.29809	0.0130056	5.77933	0.046874
Os07g0136866		Similar to BRI1-KD interacting protein 133 (Fragment)	5.91683	0.00208341	5.77529	0.0295966
Os05g0216950		NB-ARC domain containing protein	0	NA	5.77453	0.0274122
Os03g0438200		Conserved hypothetical protein	0	NA	5.77177	0.0211143
Os01g0237000		Uncharacterised protein family UPF0497, trans-membrane plant subgroup domain containing protein	0	NA	5.76622	0.0140988
Os05g0582600	OsSCP30	Peptidase S10, serine carboxypeptidase family protein	0	NA	5.75276	7.28096e-06
Os06g0646100		Conserved hypothetical protein	-3.24551	0.0117785	5.74569	5.92703e-06
Os05g0478700	OsWRKY84	Hypothetical conserved gene	0	NA	5.74391	0.00924996
Os05g0261700		Hypothetical conserved gene	0	NA	5.74153	0.00218563
Os03g0812800		Similar to calcium-binding allergen Ole e 8	0	NA	5.73914	0.02871
Os05g0518750		Hypothetical gene	0	NA	5.73275	0.0151896
Os09g0570100	OsRLCK282	Protein kinase, catalytic domain domain containing protein	0	NA	5.73203	0.000671913
Os09g0537700	RNS4	S-like ribonuclease, Salinity tolerance, Abiotic stress response, Regulation of photomorphogenesi	0	NA	5.73059	0.0208242
Os03g0154000		Aromatic-ring hydroxylase family protein	0	NA	5.73012	2.73433e-05
Os09g0301800		Hypothetical conserved gene	0	NA	5.7298	0.0219243
Os01g0737500	OsALMT5	Uncharacterised protein family UPF0005 domain containing protein	0	NA	5.72622	0.0149263
Os08g0249000	OsBBX25	Zinc finger, B-box domain containing protein	-1.39205	0.0439176	5.72299	2.61695e-19
Os05g0583000	OsWRKY8	Similar to WRKY8	5.55703	0.0108265	5.72078	0.00111869
Os01g0627800		Similar to Cytochrome P450 monooxygenase CYP72A5 (Fragment)	0	NA	5.72047	0.000738888
Os12g0616500	OsCHX15	Similar to cation proton exchanger	0	NA	5.70973	0.00196639
Os03g0310600		Protein of unknown function DUF247, plant family protein	-5.57658	0.00031724	5.70856	0.000349776
Os07g0647200		Similar to Cytochrome P450 CYP734A7	0	NA	5.70314	0.0353524
Os01g0571500		Hypothetical conserved gene	-9.86743	3.60048e-05	5.69746	0.00409733
Os11g0593700	OsFbox620	Cyclin-like F-box domain containing protein	0	NA	5.69618	0.0370313
Os06g0288100	PK	Similar to Receptor-like protein kinase	0	NA	5.69509	1.72608e-18
Os03g0712000		Similar to Lipase family protein	-9.01948	4.64326e-05	5.68719	0.0233722
Os06g0202300		Conserved hypothetical protein	0	NA	5.68702	0.000335074
Os12g0168100	DERF8	Similar to AP2 domain containing protein RAP2.6 (Fragment)	0	NA	5.6866	0.00553759
Os07g0443500		Molecular chaperone, heat shock protein, Hsp40, DnaJ domain containing protein	0	NA	5.68601	0.0228391
Os06g0553550		Conserved hypothetical protein	-3.10207	0.0317663	5.68267	0.0113523
Os03g0638400		Similar to OSIGBa0153E02-OSIGBa0093I20.19 protein	0	NA	5.6797	0.0105463
Os01g0644200		Similar to Little protein 1	-12.2093	9.14162e-43	5.67073	4.55918e-09
Os02g0286850		Similar to Stripe rust resistance protein Yr10	0	NA	5.67066	0.0354812
Os11g0649700		Uncharacterised protein family UPF0497, trans-membrane plant subgroup domain containing protein	0	NA	5.65792	0.0311431
Os05g0439000		Similar to RING-H2 finger protein ATL1O (RING-H2 finger protein ATL11)	0	NA	5.65236	2.6105e-06
Os02g0669500		Similar to H0211B05.7 protein	-3.31272	4.19071e-05	5.65189	1.14109e-10
Os03g0412400		Conserved hypothetical protein	0	NA	5.64998	3.9101e-08
Os08g0155900	OsDR10	Similar to Pathogen-induced defense-responsive protein	-4.86833	0.000441468	5.64895	7.10539e-05
Os10g0419600	OsCHL	Chlorophyllase family protein	-1.4662	0.00813266	5.64653	3.0982e-19
Os05g0531000	OsS40-14	Protein of unknown function DUF584 family protein	0	NA	5.6462	0.0102262
Os02g0267900	OsEXPA24	Similar to Expansin-A24	-9.01949	1.33987e-05	5.64294	0.0159388
Os02g0570700	Oscyp71Z7	Cytochrome P450 family protein	-5.69752	0.0215739	5.64061	0.00103238
Os09g0540800	BZIP77	Basic leucine zipper (bZIP)-containing transcription factor, Promotion of flowerin	0	NA	5.63419	0.00866079
Os06g0681200	OsENODL18	Cupredoxin domain containing protein	-6.43718	4.04633e-84	5.62855	9.44575e-40
Os11g0221300	OsIAA29	AUX/IAA protein family protein	-7.20842	0.000142585	5.61711	0.0357402
Os02g0585100		Similar to ATFP4	0	NA	5.61022	2.48875e-11
Os02g0737200		Conserved hypothetical protein	0	NA	5.60837	0.00596414
Os05g0112101		Epsin-like, N-terminal domain containing protein	0	NA	5.60771	1.82819e-05
Os02g0205500		Similar to Fatty acid elongase 1	0	NA	5.60296	2.85308e-07
Os05g0132700		Similar to R2R3 Myb-like protein	0	NA	5.59611	0.00386089
Os04g0445100		Similar to 22.7 kDa class IV heat shock protein precursor	-8.78277	2.51399e-14	5.5846	9.84196e-06
Os09g0518000	OsUGT74H4	Similar to indole-3-acetate beta-glucosyltransferase	-8.25181	1.24395e-12	5.58069	1.12575e-05
Os10g0560400	OsCCT35	Similar to CONSTANS-like protein CO9 (Fragment)	0	NA	5.57602	0.0275101
Os02g0569400	CYP76M8	Cytochrome P450 family protein	3.52558	0.0151402	5.56086	2.48035e-06
Os05g0312600	OsCML21	EF-Hand type domain containing protein	-3.25537	0.014469	5.55802	1.29472e-08
Os07g0213600	OsEnS-95	Bifunctional inhibitor/plant lipid transfer protein/seed storage domain containing protein	-17.7674	1.69859e-34	5.55309	0.000147181
Os01g0631800		Conserved hypothetical protein	0	NA	5.54165	2.62037e-08
Os02g0809800	Pho1	Phosphate (Pi) transporter, Root-to-shoot Pi transfe	0	NA	5.54013	0.000528702
Os08g0150700	OsFbox407	Cyclin-like F-box domain containing protein	-4.18194	5.63436e-07	5.53948	5.0208e-11
Os07g0216700		Bifunctional trypsin/alpha-amylase inhibitor domain containing protein	-16.9225	2.08488e-17	5.53773	0.0158272
Os06g0548100		Similar to Nectarin 5 (Fragment)	0	NA	5.537	0.00789974
Os01g0389700		Protein of unknown function DUF679 family protein	-3.25477	0.000308806	5.5344	2.5201e-07
Os01g0518300		Conserved hypothetical protein	-7.2825	0.00308849	5.52978	0.0169435
Os11g0550300		Hypothetical protein	5.96446	0.0341452	5.52882	0.0226189
Os06g0530600	OsVQ22	VQ domain containing protein	-4.8685	0.00831676	5.52577	0.00304072
Os12g0539700		Conserved hypothetical protein	7.74905	0.00386582	5.52436	0.0386923
Os05g0162000	prx72	Similar to Peroxidase (Fragment)	0	NA	5.51786	0.00527811
Os11g0160400		Conserved hypothetical protein	0	NA	5.51553	0.00468939
Os05g0106200	OsUMAMIT8	Protein of unknown function DUF6, transmembrane domain containing protein	0	NA	5.51357	7.88491e-13
Os09g0385700	OsSAP17	Zinc finger, AN1-type domain containing protein	-7.06432	9.52662e-09	5.51335	2.3472e-05
Os08g0127900	OsEnS-115	Similar to Globulin 1 (Fragment)	-19.7491	5.13322e-15	5.51061	0.0297417
Os12g0265600		Conserved hypothetical protein	0	NA	5.50794	0.0369969
Os03g0107600		Similar to H0716A07.6 protein	3.5607	0.0220271	5.50242	0.0252065
Os03g0133000	NAC22	NAC transcription factor, Drought and salt stress tolerance, Modulation of ABA-mediated pathwa	-3.00006	0.0021844	5.50217	1.57513e-09
Os06g0205100	C	Similar to Transcriptional activator	-3.94261	0.00437946	5.49797	2.91722e-05
Os06g0554200		Similar to F20B17.20	-2.99089	0.0412168	5.49098	0.00238949
Os07g0538300		Hypothetical conserved gene	5.99306	0.0105955	5.48991	0.00168292
Os04g0657300		Conserved hypothetical protein	0	NA	5.48539	0.0253303
Os10g0491000		Plant Basic Secretory Protein family protein	-3.74915	5.84811e-13	5.48386	1.85387e-21
Os06g0494400		Multi antimicrobial extrusion protein MatE family protein	-2.94217	0.0273969	5.4816	3.08677e-06
Os03g0650900	OsNLA2	Ortholog of Arabidopsis NLA (AtNLA), RING-type E3 ubiquitin-ligas	0	NA	5.48046	0.000239293
Os02g0571100	OsCPS2	Ent-copalyl diphosphate synthase, Defense against both fungal pathogen and bacterial pathogen, Biosynthesis of phytoalexi	0	NA	5.47749	1.81387e-06
Os05g0422200		Conserved hypothetical protein	-12.37	1.51128e-13	5.4742	0.00517472
Os01g0588400		Band 7 protein family protein	0	NA	5.47044	3.00787e-06
Os07g0631700		EF-Hand type domain containing protein	-1.53794	0.0120837	5.46718	9.58866e-21
Os08g0174300		Transferase domain containing protein	-2.66878	1.10392e-06	5.45497	7.80926e-18
Os01g0183850		Conserved hypothetical protein	-2.97238	0.00950861	5.45477	1.31133e-06
Os11g0226966		Hypothetical conserved gene	0	NA	5.4537	0.0056777
Os07g0105100		Similar to DNA-directed RNA polymerases I, II, and III 7.3 kDa polypeptide	-14.2956	4.18721e-16	5.43668	0.00894634
Os04g0186400	PT4	Pi transporter, Pi homeostasis, Embryo development, Seed germinatio	-8.01943	0.00422423	5.43581	0.0335509
Os10g0578050		Conserved hypothetical protein	-4.25528	0.0214552	5.42667	0.01496
Os03g0426300	OsRLCK113	Similar to H0315F07.2 protein	0	NA	5.42068	0.0402292
Os05g0250500		Similar to selT/selW/selH selenoprotein domain containing protein	-5.42368	0.000559847	5.42049	0.00165023
Os01g0724700		Similar to lachrymatory-factor synthase	-3.99928	0.000284878	5.41885	3.01364e-06
Os01g0117200	OsRLCK16	Similar to ARK protein (Fragment)	-7.69751	0.00123573	5.41732	0.00338838
Os11g0595400	FON2	Small secreted protein containing CLE domain, Regulation of meristem maintenanc	0	NA	5.41703	0.000719874
Os12g0431300		Six-bladed beta-propeller, TolB-like domain containing protein	0	NA	5.40919	0.000282617
Os05g0385400		Conserved hypothetical protein	-5.69752	0.0373707	5.40803	0.0143046
Os06g0326900		Protein of unknown function DUF296 domain containing protein	-4.48881	0.00288353	5.40423	0.000550353
Os07g0298900	OsEnS-104	Heavy metal transport/detoxification protein domain containing protein	-10.214	2.602e-52	5.40331	1.06656e-07
Os01g0602075		Non-protein coding transcript	0	NA	5.40144	0.0063105
Os06g0273500	Lip	Protein of unknown function DUF231, plant domain containing protein	-4.57641	0.00827434	5.40134	0.000867087
Os01g0594650		Ribosome maturation factor RimP domain containing protein	0	NA	5.39794	0.011837
Os03g0144150		Non-protein coding transcript	0	NA	5.39549	0.0280626
Os04g0395800	OsJAZ11	Tify domain containing protein	2.69439	0.0279267	5.39526	6.17291e-07
Os08g0270000	OsFbox433	F-box domain, cyclin-like domain containing protein	-11.3699	4.25593e-11	5.39394	0.00736149
Os01g0761800	OsEnS-15	Similar to Glutelin type-A 3	-13.0595	1.32433e-15	5.38838	0.00514059
Os05g0495250		Non-protein coding transcript	-2.4649	0.00315938	5.38482	1.57002e-11
Os05g0131401		Conserved hypothetical protein	0	NA	5.384	0.0221666
Os03g0640000	OspPLAIIIbeta	Patatin family protein	0	NA	5.3797	6.72445e-05
Os01g0735500	OsUGT88C2	Conserved hypothetical protein	0	NA	5.37001	0.000201434
Os06g0506600	OsUBC17	Similar to Ubiquitin carrier protein	-5.55743	1.78592e-52	5.36968	4.88616e-34
Os05g0366000	Os5bglu21	Beta-glucosidase 21	0	NA	5.36928	0.00674174
Os04g0604300	OsXTH9	Similar to Xyloglucan endotransglucosylase/hydrolase protein 24 precursor (EC 2.4.1.207) (At-XTH24) (XTH-24) (Meristem protein 5) (MERI-5 protein) (MERI5 protein) (Endo-xyloglucan transferase) (Xyloglucan endo-1,4-beta-D-glucanase)	-5.10178	0.000591413	5.3653	0.000541648
Os06g0652200		Similar to Hemolysin-III related family protein	-3.57613	0.0138981	5.3634	0.000533516
Os08g0167249		Similar to CTV.15	-8.69755	1.22151e-05	5.36215	0.00237122
Os01g0944200		Ribonuclease H-like domain containing protein	9.93391	2.21515e-09	5.35962	0.00547631
Os01g0821600	OsWRKY21	WRKY transcription factor 48-like protein (WRKY transcription factor 21)	0	NA	5.3562	1.46313e-05
Os03g0568400		Similar to Cytochrome P450 family protein	0	NA	5.35003	0.0123297
Os04g0513400	Os4bglu16	Similar to Beta-glucosidase	0	NA	5.348	5.60908e-06
Os10g0330400		Protein of unknown function DUF179 family protein	0	NA	5.3461	0.000372304
Os04g0206500		UDP-glucuronosyl/UDP-glucosyltransferase family protein	0	NA	5.34564	0.00192305
Os01g0500750		Non-protein coding transcript	-3.12803	0.0391215	5.34549	0.00561141
Os04g0489600	OsbHLH111	Hypothetical conserved gene	0	NA	5.34157	0.000305276
Os02g0151800		Similar to Ca2+/calmodulin-dependent protein kinase phosphatase	0	NA	5.34055	0.0053569
Os12g0483600		Hypothetical conserved gene	-7.6975	0.00378142	5.33996	0.0182045
Os07g0215500	RA16	Allergenic protein	-19.7892	1.24168e-19	5.33875	0.0279729
Os10g0154700	OsCYP18-4	Similar to Cyclophilin Dicyp-2	-5.01082	5.86837e-70	5.33672	2.40554e-57
Os07g0137600		Conserved hypothetical protein	0	NA	5.33476	0.00105571
Os05g0161500		RelA/SpoT domain containing protein	0	NA	5.30698	0.00133209
Os08g0153900		Protein of unknown function DUF599 family protein	1.03055	0.0307051	5.29971	9.3944e-15
Os12g0108350		Similar to Zinc finger, C3HC4 type family protein	-9.86745	1.16352e-05	5.29927	0.00700355
Os09g0551000		Protein kinase, catalytic domain domain containing protein	0	NA	5.29584	0.0115666
Os07g0153150		Conserved hypothetical protein	-4.3042	0.00102923	5.28654	0.00351809
Os04g0630600	OsSTA134	Similar to H0323C08.16 protein	0	NA	5.28369	1.97282e-06
Os09g0472100	OsABCG22	Similar to ABC transporter	0	NA	5.2812	0.000454799
Os04g0430900	OsMRS2-8	Magnesium transporter MRS2-F	-8.61152	5.2742e-05	5.27175	0.0232854
Os02g0681200		Zinc finger, RING/FYVE/PHD-type domain containing protein	0	NA	5.27138	1.40251e-07
Os05g0192700		Conserved hypothetical protein	0	NA	5.27072	0.0141672
Os03g0318400		Peptidase A1 domain containing protein	0	NA	5.27072	0.010534
Os05g0399300	Cht2*	Similar to Chitinase	0	NA	5.26968	3.80474e-05
Os02g0815100		C2 membrane targeting protein domain containing protein	-6.7786	1.23812e-07	5.2694	2.82598e-05
Os07g0582400		Similar to Proton myo-inositol cotransporter	0	NA	5.26936	3.16353e-07
Os03g0391100		Zinc finger, RING-type domain containing protein	-7.83954	3.59706e-07	5.26655	0.000365851
Os09g0328900		Hypothetical conserved gene	0	NA	5.26644	0.0125785
Os03g0678800		Glycosyl transferase, family 8 protein	-4.26541	0.00365609	5.26573	0.000464713
Os01g0206300	OsCIPK13	Similar to CBL-interacting protein kinase 18	0	NA	5.26434	0.0119361
Os07g0688200	R2R3-MYB	Similar to Typical P-type R2R3 Myb protein (Fragment)	-3.25829	0.00337338	5.26424	1.77138e-06
Os05g0202800	MTd	Similar to Metallothionein-like protein 3B	-6.43715	1.34435e-14	5.26072	4.87674e-11
Os05g0278500	OsAT5	Transferase family protein	0	NA	5.25877	0.00547266
Os04g0269800		Conserved hypothetical protein	0	NA	5.25523	0.00204439
Os01g0154000		Conserved hypothetical protein	-4.71378	0.000236138	5.25378	0.00199802
Os04g0469000		Heavy metal transport/detoxification protein domain containing protein	0	NA	5.24923	1.70375e-06
Os01g0620900		Conserved hypothetical protein	0	NA	5.24231	3.96888e-05
Os11g0256075		Non-protein coding transcript	-3.83953	0.0260836	5.24052	0.0300896
Os10g0442400		Similar to UDP-glucoronosyl and UDP-glucosyl transferase family protein, expressed	-6.34941	3.45844e-05	5.23986	0.00110162
Os11g0572200	OsEXO70FX8	Exo70 exocyst complex subunit family protein	-2.84013	0.00513125	5.23663	4.31513e-13
Os07g0567100	OsCYP51H9	Similar to CYP51G1	-7.2825	0.00172829	5.23321	0.00669551
Os02g0211800	OsRLCK65	Hypothetical conserved gene	0	NA	5.22957	0.012195
Os08g0550000		Non-protein coding transcript	0	NA	5.22745	0.00611106
Os01g0795700		Non-protein coding transcript	0	NA	5.22729	0.00471586
Os06g0166500	OsIAA20	Similar to Auxin-responsive protein IAA20 (Indoleacetic acid-induced protein 20)	0	NA	5.22346	0.000466761
Os07g0674700		Similar to 60S ribosomal protein L18	-7.28251	0.00034749	5.22342	0.00293919
Os08g0559800		Hypothetical conserved gene	-3.84996	0.0128702	5.2163	0.000436583
Os09g0379600	Oshox25	Similar to Homeobox-leucine zipper protein HOX25	-2.34815	6.78285e-09	5.21599	2.57416e-38
Os06g0141400		Similar to Early nodulin	-13.5807	5.50063e-106	5.20853	3.67373e-09
Os01g0287600	Cht10	Similar to Chitinase 10	5.09178	0.0102775	5.20791	3.01364e-06
Os02g0548100	OsbHLH147	Helix-loop-helix DNA-binding domain containing protein	-15.7979	1.74571e-23	5.20192	0.00629964
Os02g0193425		Non-protein coding transcript	0	NA	5.20123	0.00687611
Os07g0142700		Transferase family protein	-7.28246	0.00748083	5.19942	0.0252271
Os10g0130600		Hypothetical conserved gene	5.045	0.0466232	5.19069	0.00830997
Os04g0523812		Conserved hypothetical protein	-8.78496	0.00155627	5.18677	0.0480259
Os07g0589000		Lateral organ boundaries, LOB domain containing protein	-3.50811	0.00046559	5.17851	2.23695e-07
Os02g0535901	OsFbox092	Cyclin-like F-box domain containing protein	-8.14926	2.47065e-13	5.17594	1.94178e-06
Os09g0315000		Similar to mpv17 / PMP22 family protein	0	NA	5.17477	0.000367618
Os05g0359833		Similar to zinc finger, C3HC4 type family protein	-9.50488	2.09362e-05	5.16904	0.00394334
Os02g0590400		Lecithin:cholesterol acyltransferase family protein	3.82566	0.00132474	5.1609	0.0226588
Os04g0464100		Heavy metal transport/detoxification protein domain containing protein	0	NA	5.15637	0.0355475
Os06g0614400		Conserved hypothetical protein	-7.28249	0.005219	5.15483	0.0279108
Os12g0150700	OsPAP21c	Similar to Ser/Thr protein phosphatase family protein, expressed	-6.6975	0.023098	5.15393	0.0499242
Os09g0406500		Similar to Uncharacterized protein OsI_030282	0	NA	5.15318	0.0428136
Os07g0492300		Hypothetical protein	0	NA	5.14452	0.00196368
Os05g0140800		Similar to Dormancy related protein (Fragment)	-20.479	3.04797e-35	5.14305	3.45677e-08
Os04g0612000	KS2	Ent-beyerene synthase, Phytoalexin biosynthesis, Defense respons	0	NA	5.14115	0.00841032
Os11g0592100	OsPR4b	Similar to Barwin	-2.50399	0.00639949	5.13902	1.21276e-08
Os04g0117900	OsAMI2	Amidase family protein	0	NA	5.13845	9.98015e-06
Os09g0452700		Ubiquitin	0	NA	5.13191	6.86802e-06
Os06g0253100		Heat shock protein Hsp20 domain containing protein	0	NA	5.12886	0.000119735
Os10g0478300	MYB110	SG2-type MYB transcription factor, Resistance to fungal and bacterial pathogen	0	NA	5.12768	0.000824151
Os01g0274100	OsYUCCA10	Similar to disulfide oxidoreductase/ monooxygenase/ oxidoreductase	-4.06246	0.00293289	5.12602	1.21017e-05
Os10g0549550		Conserved hypothetical protein	0	NA	5.11765	0.0120364
Os12g0548401		Similar to Proteinase inhibitor	-4.25388	0.017499	5.11384	0.0063813
Os05g0586600	OsSIG5	Similar to SIGE (RNA polymerase sigma subunit E); DNA binding / DNA-directed RNA polymerase/ sigma factor/ transcription factor	0	NA	5.1137	0.00494127
Os01g0866000		Similar to E3 ubiquitin ligase EL5 (EC 6.3.2.-)	-5.95519	0.00491857	5.11287	0.00760767
Os03g0561400		Conserved hypothetical protein	-7.20229	7.80533e-10	5.11186	9.20559e-05
Os02g0638650	OsERF#141	Pathogenesis-related transcriptional factor and ERF domain containing protein	0	NA	5.11001	2.93263e-12
Os02g0240100	prx30	Similar to Peroxidase 2 (Fragment)	-4.25425	0.0019986	5.10987	0.0261291
Os02g0116700		Protein kinase, core domain containing protein	0	NA	5.10609	0.003789
Os01g0131600	OsAP2	Hypothetical conserved gene	-5.71456	6.6977e-06	5.10338	0.000103331
Os08g0221300		Conserved hypothetical protein	-12.4657	1.14591e-12	5.09814	0.0150228
Os01g0281301		Protein of unknown function DUF1645 domain containing protein	-12.7797	1.69714e-13	5.09649	0.0141317
Os04g0370900		Similar to H0607F01.5 protein	0	NA	5.0924	0.0473527
Os06g0153100		Conserved hypothetical protein	4.49404	0.0432642	5.09156	0.0472821
Os01g0228400		Pentatricopeptide repeat domain containing protein	-1.7094	0.00278762	5.08959	8.87032e-15
Os07g0405100	OsWD40-141	Similar to F-box-like/WD-repeat protein ebi	-3.32864	0.0023763	5.0849	3.90462e-06
Os02g0152200		Protein of unknown function DUF1677, Oryza sativa family protein	0	NA	5.08062	0.000307631
Os11g0490900	OsWRKY72	Similar to WRKY transcription factor 72	0	NA	5.07645	0.000471013
Os06g0535200		Zinc finger, RING/FYVE/PHD-type domain containing protein	0	NA	5.07326	0.0112317
Os07g0149300		Conserved hypothetical protein	0	NA	5.07319	0.0132117
Os08g0404900		Hypothetical conserved gene	-5.67022	3.42564e-16	5.07178	4.43763e-06
Os12g0151000	OsPAP20b	Similar to Purple acid phosphatase	-7.48891	1.90685e-50	5.07121	8.43145e-17
Os05g0390300		Conserved hypothetical protein	-3.6844	0.00392857	5.06953	0.000101336
Os06g0525200		Similar to avr9/Cf-9 rapidly elicited protein 194	-5.00744	0.0014351	5.06853	0.000703876
Os08g0468100	OsNR1	Similar to Nitrate reductase	-2.12837	0.00428315	5.05901	4.63207e-13
Os03g0133100		Conserved hypothetical protein	-11.7782	3.77898e-44	5.05848	8.68711e-08
Os01g0895300		Cytochrome b561, eukaryote domain containing protein	-3.12895	1.05425e-05	5.05756	1.05915e-08
Os02g0264700		Similar to flagelliform silk protein-like protein [Oryza sativa (japonica cultivar-group)]	-4.2547	0.00751499	5.05641	0.0319531
Os01g0879600		Protein of unknown function DUF506, plant domain containing protein	0	NA	5.055	0.00034666
Os11g0684700		Similar to NB-ARC domain containing protein, expressed	0	NA	5.05072	0.000304724
Os04g0600300	AOX1B	Homodimeric diiron-carboxylate protein, Cyanide-resistant respiration in mitochondria, Reactive oxygen species (ROS) scavengin	0	NA	5.05061	3.1822e-07
Os11g0127600	ONAC045	No apical meristem (NAM) protein domain containing protein	0	NA	5.0505	0.0100831
Os06g0570900	OsbHLH030	Helix-loop-helix DNA-binding domain containing protein	0	NA	5.04361	0.00204387
Os01g0684900		Multi antimicrobial extrusion protein MatE family protein	0	NA	5.04137	4.00847e-05
Os01g0393100	ONAC026	Similar to CUC2	-17.7021	9.8696e-25	5.03244	0.00123845
Os02g0247500		Conserved hypothetical protein	-6.86686	0.00729404	5.03063	0.0404833
Os04g0429400	OsbHLH144	Helix-loop-helix DNA-binding domain containing protein	-11.2098	2.4357e-16	5.02845	0.00313441
Os11g0126800		Nucleoside phosphatase GDA1/CD39 family protein	0	NA	5.02259	0.0149308
Os12g0431100		ATPase, AAA-type, core domain containing protein	5.09398	0.0497213	5.02254	0.0159249
Os10g0562900	DERF12	Non-protein coding transcript	0	NA	5.0207	8.11477e-05
Os09g0562700		Conserved hypothetical protein	0	NA	5.01528	7.53772e-36
Os08g0557200		Metallophosphoesterase domain containing protein	0	NA	5.01136	0.00086164
Os06g0158100	OsWRKY113	Similar to WRKY transcription factor 63	0	NA	5.0104	2.90073e-07
Os04g0621650		Hypothetical gene	4.02859	0.0236188	5.01027	0.000322268
Os05g0545300		Serine/threonine protein kinase domain containing protein	-4.88584	0.00147347	5.00297	0.00161521
Os01g0558700		Conserved hypothetical protein	-4.88657	9.92124e-10	4.99866	2.03298e-08
Os07g0418500	OsCYP709C9	Similar to Cytochrome P450	0	NA	4.99445	0.00709825
Os12g0181533		Hypothetical protein	-4.48607	0.00819554	4.99418	0.00499176
Os03g0764100	WZF1	Zinc finger transcription factor ZF1	0	NA	4.98701	3.53503e-05
Os03g0747400	OsLEA31	Similar to Seed maturation protein	-16.6378	1.0916e-26	4.98618	0.000107527
Os03g0232000	OsFbox136	Cyclin-like F-box domain containing protein	-2.89657	0.0114345	4.98576	5.03228e-05
Os06g0133400		Conserved hypothetical protein	-4.07615	9.32541e-05	4.9831	2.58958e-06
Os04g0610400	ERF77	APETALA-2-like transcription Factor, Control of the abscisic acid (ABA)/gibberellin (GA) balanc	-3.04781	0.00400842	4.97978	2.05144e-06
Os04g0606000		Transferase family protein	0	NA	4.97977	0.000300826
Os08g0534900		Armadillo-type fold domain containing protein	0	NA	4.97805	0.0245606
Os03g0185700		Transferase family protein	0	NA	4.9738	0.00453572
Os04g0414500	OsFbox208	Similar to H0622F05.2 protein	-3.98128	0.0135668	4.9721	0.00282118
Os08g0476900	OspPLAIIdelta	Similar to Patatin-like protein 1	0	NA	4.96237	0.00552106
Os02g0802650		Non-protein coding transcript	0	NA	4.95489	0.00310581
Os05g0119100		Hypothetical protein	-5.84123	2.65333e-52	4.95058	3.54039e-37
Os11g0489250		Similar to Cytochrome P450 family protein, expressed	0	NA	4.95036	0.00535311
Os01g0678100		Protein of unknown function DUF2921 domain containing protein	0	NA	4.94774	0.00116789
Os11g0518300		Hypothetical protein	0	NA	4.94447	0.0150077
Os01g0199300		Similar to lachrymatory factor synthase	-3.50118	9.12473e-13	4.94027	2.57608e-19
Os01g0797700		Non-protein coding transcript	-6.69752	0.0108926	4.93978	0.029166
Os07g0540000		Similar to Wax synthase isoform 1	0	NA	4.93758	0.000770499
Os11g0210500	Adh2*	Similar to Alcohol dehydrogenase	-4.88649	3.77621e-06	4.93262	6.84251e-06
Os04g0657500		Lipase, class 3 family protein	0	NA	4.9291	0.00228699
Os07g0613600		Hypothetical conserved gene	0	NA	4.92309	0.000119579
Os11g0582000		Hypothetical conserved gene	0	NA	4.91677	0.000124803
Os10g0528300	OsGSTU4	Tau class GST protein 4	0	NA	4.91653	0.000179913
Os09g0484900		Sodium/sulphate symporter family protein	-3.1212	1.29381e-07	4.91363	6.5514e-14
Os02g0654700	ERF91	AP2/ERF family protein, Abiotic stress respons	-1.92048	1.06434e-08	4.91332	4.06825e-50
Os08g0203201		Similar to SHR5-receptor-like kinase (Fragment)	0	NA	4.91311	0.000782594
Os11g0527250		Non-protein coding transcript	-5.68134	0.000359865	4.90898	0.0387665
Os02g0673100	OsALMT7	Aluminum-activated malate transporter, Maintenance of panicle size and grain yiel	0	NA	4.90543	0.00261376
Os01g0972000	OsRFPH2-3	Zinc finger, RING/FYVE/PHD-type domain containing protein	0	NA	4.90148	0.000298383
Os12g0512400		Similar to NB-ARC domain containing protein, expressed	0	NA	4.8985	2.26688e-05
Os02g0588700		Conserved hypothetical protein	0	NA	4.89476	1.78973e-06
Os01g0845950		Conserved hypothetical protein	0	NA	4.88588	0.0179808
Os03g0161200	OsSultr3	Similar to Sulphate transporter	0	NA	4.88468	0.0418396
Os02g0458900		Conserved hypothetical protein	-4.9547	0.010587	4.88305	0.0171207
Os07g0680600		Protein of unknown function DUF3133 domain containing protein	0	NA	4.87695	0.000117969
Os01g0826400	OsWRKY24	WRKY transcription factor 24 (WRKY24)	0	NA	4.87581	4.71596e-20
Os10g0467000		Conserved hypothetical protein	-3.43738	3.69665e-07	4.87434	1.3719e-12
Os12g0431700		Hypothetical conserved gene	-5.69754	0.0210219	4.87303	0.0118134
Os06g0218900		Similar to predicted protein	0	NA	4.87068	0.00372762
Os04g0210250		Hypothetical gene	0	NA	4.86306	0.0478443
Os09g0334500	WRKY74	WRKY transcription factor, Tolerance to phosphate starvation, Regulator of Fe starvation and cold stres	0	NA	4.85635	1.00749e-08
Os01g0218100	OsbHLH037	Helix-loop-helix DNA-binding domain containing protein	0	NA	4.85426	0.000298769
Os02g0527200		Similar to OSIGBa0142C11.2 protein	-5.36565	1.26384e-09	4.85303	1.2969e-07
Os03g0815100	SNAC1	Similar to OsNAC6 protein	-2.67453	0.0437004	4.853	0.000204592
Os01g0213400	OsRFPH2-8	Zinc finger, RING/FYVE/PHD-type domain containing protein	0	NA	4.84411	5.79899e-05
Os10g0391400	OsJAZ	Tify domain containing protein	0	NA	4.84278	0.00441441
Os01g0307624		Conserved hypothetical protein	-4.25501	0.00238983	4.83301	9.92297e-05
Os03g0746900		Protein of unknown function DUF1677, plant family protein	0	NA	4.83285	0.000836692
Os01g0880800		Similar to Acyl-[acyl-carrier-protein] desaturase, chloroplast precursor (EC 1.14.19.2) (Stearoyl-ACP desaturase)	-9.20145	4.58906e-25	4.83132	0.000224039
Os10g0122000		UDP-glucuronosyl/UDP-glucosyltransferase family protein	0	NA	4.82995	0.00261247
Os04g0447700		Similar to Polyketide reductase	-2.42829	0.0233568	4.82762	8.60634e-06
Os03g0725200		Hypothetical protein	-8.16707	3.97102e-10	4.82288	0.00073717
Os07g0120300		Similar to predicted protein	0	NA	4.8228	0.000580094
Os06g0200600		Non-protein coding transcript	0	NA	4.82232	0.0440325
Os01g0783700		Similar to EF-hand Ca2+-binding protein CCD1	-4.09022	1.00092e-07	4.81443	2.26752e-06
Os07g0686800	OsRLCK241	Similar to Serine/threonine protein kinase-like	0	NA	4.81409	0.0186061
Os08g0423400		Conserved hypothetical protein	0	NA	4.81376	0.0382997
Os01g0946500		Similar to Glucan endo-1,3-beta-glucosidase GV (EC 3.2.1.39) ((1->3)-beta-glucan endohydrolase GV) ((1->3)-beta-glucanase isoenzyme GV) (Beta-1,3- endoglucanase GV)	0	NA	4.7991	0.00848614
Os09g0572500	OsEnS-131	Similar to Beta-1,4-mannan synthase	-13.6898	2.50253e-23	4.79192	6.99664e-06
Os06g0495100		Similar to cDNA, clone: J100088H20, full insert sequence	0	NA	4.78764	0.0196515
Os01g0597600	OsATL15	Amino acid transporter, transmembrane domain containing protein	0	NA	4.78627	0.0113523
Os04g0655300	OsRLCK168	Protein kinase, core domain containing protein	0	NA	4.78177	1.30794e-06
Os03g0841600		UDP-glucuronosyl/UDP-glucosyltransferase family protein	0	NA	4.77958	0.00371716
Os01g0844200		DVL family protein	-3.25509	0.0254241	4.77701	0.000120067
Os08g0169100		Hypothetical gene	-6.13186	2.62252e-12	4.77077	1.28829e-05
Os10g0556200	OsbHLH113	Hypothetical conserved gene	0	NA	4.76883	0.000526298
Os03g0825800	OsRLCK120	Protein kinase, core domain containing protein	0	NA	4.76848	0.00377053
Os10g0346300	OsLAC17	Cupredoxin domain containing protein	0	NA	4.76686	0.00268969
Os11g0216100		Similar to Heat shock protein binding protein	0	NA	4.76528	1.50184e-07
Os04g0411800		Similar to H0717B12.5 protein	-4.13792	0.000198353	4.76469	3.02555e-05
Os09g0455300	OsbHLH120	Similar to INDEHISCENT protein	0	NA	4.76173	4.89476e-17
Os04g0373400		Similar to MATE efflux family protein, expressed	0	NA	4.7593	7.25361e-07
Os03g0161900	HSFA2D	Similar to Isoform 2 of Heat stress transcription factor A-2d	0	NA	4.75875	2.37613e-05
Os01g0699100		Serine/threonine protein kinase domain containing protein	-3.17746	0.00623708	4.75803	4.4322e-05
Os10g0340450		Similar to Putative defensin-like protein 134	-8.52204	2.32426e-27	4.75502	0.00031012
Os04g0567200	OsALMT8	Uncharacterised protein family UPF0005 domain containing protein	0	NA	4.7543	0.0037779
Os08g0382800	OsFbox443	Hypothetical conserved gene	0	NA	4.75245	0.00576689
Os09g0426100		Similar to cDNA, clone: J075189B12, full insert sequence	0	NA	4.75202	0.00589236
Os12g0441600		O-methyltransferase, family 2 domain containing protein	5.63975	0.00249685	4.74978	3.75831e-05
Os01g0649732		Hypothetical protein	-5.69753	0.00607914	4.74631	5.54535e-06
Os08g0148566		Peptidase, trypsin-like serine and cysteine domain containing protein	0	NA	4.7453	0.00854557
Os07g0665250		Hypothetical protein	0	NA	4.7447	0.00762307
Os09g0127700		Conserved hypothetical protein	-17.7503	1.07713e-28	4.74421	1.84386e-08
Os01g0718500		Protein of unknown function DUF1070 domain containing protein	-4.60733	0.0239769	4.74416	0.0380545
Os10g0407500		Similar to exonuclease	-5.77832	8.46199e-05	4.74211	0.00240907
Os03g0716900		Hypothetical gene	-4.82158	4.32334e-05	4.73498	0.0418666
Os04g0669200	OsERF#076	Similar to Ethylene response factor 2 (Ethylene response factor 3)	-4.29282	0.000130441	4.73035	4.2083e-05
Os05g0194900	OsPPi-PFK	Similar to Pyrophosphate-fructose-6-phosphate 1-phosphotransferase-like protein (Pyrophosphate-dependent phosphofructo-1-kinase-like protein)	0	NA	4.72919	0.00046187
Os03g0335200	OsWRKY79	Similar to WRKY1 (WRKY transcription factor 17)	-5.69753	0.0340534	4.72455	0.0313572
Os11g0670900		Conserved hypothetical protein	0	NA	4.72311	3.3544e-06
Os08g0205800		Hypothetical conserved gene	-2.63862	7.21386e-05	4.72232	5.09183e-13
Os02g0330200	OsXAT2	Glycosyltransferase AER61, uncharacterized domain containing protein	-4.25462	2.82823e-06	4.71625	6.89043e-07
Os12g0418600		Hypothetical conserved gene	-7.27631	8.47397e-07	4.71391	0.0177866
Os02g0755600		UDP-glucuronosyl/UDP-glucosyltransferase domain containing protein	0	NA	4.7126	0.000120498
Os07g0519600		Similar to taxane 10-beta-hydroxylase	0	NA	4.7062	0.00480669
Os06g0666400	OsVQ25	VQ domain containing protein	-1.11702	0.000925088	4.70285	9.33482e-53
Os12g0417000		Transposase, Ptta/En/Spm, plant domain containing protein	0	NA	4.70005	0.0499066
Os04g0387000		Hypothetical conserved gene	-4.58682	0.00184107	4.69935	0.00127672
Os10g0339532		Non-protein coding transcript	0	NA	4.69902	0.00311228
Os05g0530400	SPL7	Heat stress transcription factor Spl7 (Heat shock transcription factor) (Heat shock factor RHSF10)	0	NA	4.69716	0.000375419
Os02g0729200	OsTBL55	Hypothetical conserved gene	0	NA	4.68657	0.000100497
Os09g0482660		Similar to Subtilisin-type protease	0	NA	4.68605	4.30624e-06
Os05g0318600		Similar to FERONIA receptor-like kinase	0	NA	4.68236	0.0152379
Os07g0580200		Conserved hypothetical protein	0	NA	4.68083	0.0130564
Os02g0643800	OsSAUR11	Auxin responsive SAUR protein family protein	-2.95586	0.000269357	4.67786	4.91438e-09
Os05g0584600		Similar to ATP binding / nucleoside-triphosphatase/ nucleotide binding	-4.00314	7.82086e-05	4.67336	7.0663e-06
Os08g0415600	OsPUB5	Similar to ubiquitin-protein ligase	-4.01961	0.000747888	4.67229	0.000134018
Os11g0133001		Similar to Ser/Thr protein kinase (Fragment)	0	NA	4.67115	0.0237454
Os06g0195800	OsDjC53	Similar to DNAJ heat shock N-terminal domain-containing protein	-2.10697	0.00621305	4.66883	3.12854e-10
Os01g0558100	OsGSTU6	Similar to Glutathione S-transferase TSI-1 (EC 2.5.1.18) (Glutathione S- transferase 1)	-5.84046	1.31584e-07	4.66605	1.15872e-07
Os06g0163701		Non-protein coding transcript	0	NA	4.66267	0.0203139
Os02g0618400	OsMPS	R2R3-type MYB transcription factor, Adaptive growth regulatio	-2.09429	0.000377815	4.66119	1.23583e-17
Os07g0216600	LTPL163	Bifunctional trypsin/alpha-amylase inhibitor domain containing protein	-15.7728	2.67861e-16	4.66035	0.0413485
Os06g0619132		Hypothetical protein	0	NA	4.65746	0.0253097
Os06g0318800	OsAGP24	Non-protein coding transcript	-8.92506	1.02045e-18	4.65644	1.94265e-05
Os02g0642200	OsREM1.4	Similar to Remorin	0	NA	4.65537	0.00940213
Os12g0219700		Hypothetical protein	0	NA	4.65403	0.0228144
Os04g0667600		Heavy metal transport/detoxification protein domain containing protein	-2.65222	3.66999e-05	4.65087	1.53737e-13
Os06g0328400		Protein kinase, catalytic domain domain containing protein	5.88719	0.0145173	4.65085	0.01287
Os02g0585200		Heavy metal transport/detoxification protein domain containing protein	0	NA	4.64623	0.000119954
Os06g0276001		Non-protein coding transcript	-6.69754	0.00390529	4.64373	0.0121155
Os05g0444200		Similar to T6J4.5 protein (WIP6 protein)	7.88123	0.000130219	4.64255	0.00128247
Os12g0567500		Protein kinase, catalytic domain domain containing protein	3.06692	0.0374709	4.64196	0.000105848
Os01g0224166		Hypothetical gene	0	NA	4.64092	0.0257517
Os01g0850900		SOUL haem-binding protein domain containing protein	-5.98578	2.19208e-06	4.64056	0.000650372
Os04g0565900	OsbHLH075	Basic helix-loop-helix dimerisation region bHLH domain containing protein	0	NA	4.63378	0.00264033
Os06g0726300	NAC95	NAC transcription factor, Drought and cold stress toleranc	0	NA	4.62993	1.72732e-15
Os01g0296166		Hypothetical protein	0	NA	4.62554	3.3577e-08
Os07g0162600		Alpha/beta hydrolase fold-3 domain containing protein	-3.20733	6.07601e-05	4.62193	2.76941e-08
Os03g0156600		Similar to Farnesylated protein (ATFP6)	-4.97738	9.69431e-17	4.6177	7.26216e-11
Os02g0586600		Conserved hypothetical protein	-12.398	6.85503e-14	4.61647	0.0246852
Os01g0194600	OsGRX2	Thioredoxin fold domain containing protein	-2.92996	0.000149296	4.61503	7.55586e-10
Os11g0595000		Protein of unknown function DUF538 family protein	0	NA	4.61485	0.00511144
Os02g0532800		7TM GPCR, rhodopsin-like domain containing protein	0	NA	4.61207	0.0135202
Os03g0144100		Hypothetical genes	4.75149	0.0237871	4.60866	0.0431751
Os07g0492500		Conserved hypothetical protein	0	NA	4.60318	0.0101842
Os05g0342100		Wound-induced protein, Wun1 domain containing protein	0	NA	4.6007	0.00144428
Os03g0297000		Protein of unknown function DUF538 family protein	-2.25764	2.8189e-08	4.60001	7.79759e-31
Os11g0666200	OsRLCK345	Similar to Protein kinase domain containing protein	0	NA	4.59826	0.00117655
Os03g0599000		NB-ARC domain containing protein	0	NA	4.59157	0.0170345
Os01g0965900		Conserved hypothetical protein	-5.57602	1.85053e-15	4.59096	2.8274e-10
Os09g0464000	OsbetaCA2	Similar to Carbonate dehydratase-like protein	-4.12927	4.33372e-08	4.58176	7.17002e-09
Os10g0160700		Conserved hypothetical protein	-4.95222	1.69712e-13	4.57987	0.025943
Os11g0182100		Protein of unknown function DUF688 domain containing protein	0	NA	4.5739	6.35884e-06
Os03g0623100	OsEnS-49	Conserved hypothetical protein	-10.736	8.64387e-61	4.56979	4.84709e-08
Os03g0753600		Conserved hypothetical protein	0	NA	4.56604	0.00399589
Os04g0587100		Pectinesterase inhibitor domain containing protein	-8.80165	1.82592e-19	4.56403	0.0342555
Os08g0157600	CCA1	MYB transcription factor, Circadian cloc	2.41362	0.007236	4.5623	1.92333e-07
Os03g0745000	HSfA2a	Similar to Heat stress transcription factor A-2a	0	NA	4.5612	1.02754e-05
Os01g0727600	OsS40-10	Conserved hypothetical protein	0	NA	4.56049	0.0359469
Os06g0243100		Non-protein coding transcript	0	NA	4.55879	0.0124191
Os03g0320600	OsVQ11	VQ domain containing protein	-2.80675	0.00012982	4.55731	2.53322e-10
Os02g0572600		Protein kinase PKN/PRK1, effector domain containing protein	0	NA	4.55718	0.00364381
Os04g0581100	OsS3H	2OG-Fe(II) oxygenase domain containing protein	-2.57657	0.00281682	4.55609	2.12238e-09
Os11g0667700	OsRLCK348	Similar to Protein kinase domain containing protein, expressed	0	NA	4.55428	5.90948e-06
Os12g0592900		Conserved hypothetical protein	-4.10126	0.00177824	4.55218	0.00117671
Os03g0188500	OsAGP3	Glutelin family protein	-8.75119	2.85221e-13	4.5473	0.000523359
Os05g0596500	OsRFPH2-1	Similar to RING-H2 finger protein ATL3I (YGHL1-C3HC4 RING fusion protein)	0	NA	4.54246	0.00371565
Os12g0490050		Conserved hypothetical protein	0	NA	4.54219	0.00559107
Os10g0178101		Hypothetical gene	0	NA	4.54029	2.10317e-05
Os12g0616150		Hypothetical gene	-9.50485	5.72057e-05	4.53993	0.0195806
Os11g0492800		Similar to Esterase PIR7A	0	NA	4.53787	0.00517472
Os03g0375200		Hypothetical conserved gene	-3.25375	0.0120922	4.53324	0.0010556
Os04g0412100		Similar to H0717B12.8 protein	-9.57792	1.43353e-07	4.53217	0.0227917
Os05g0524100		Conserved hypothetical protein	-4.67247	6.3117e-05	4.53008	0.000203573
Os07g0605800		Similar to STF-1 (Fragment)	0	NA	4.52525	0.00032217
Os05g0114400		Zinc finger, C2H2-type domain containing protein	0	NA	4.5207	0.0207369
Os07g0121800		Protein of unknown function DUF1719, Oryza sativa domain containing protein	0	NA	4.52056	1.03701e-06
Os06g0683800		Conserved hypothetical protein	-4.9989	0.000292288	4.51851	0.00256647
Os07g0606600	OsHAP3F	Similar to Nuclear factor Y transcription factor subunit B homolog	0	NA	4.51777	5.4075e-06
Os02g0605900	Cht6	Similar to Chitinase (EC 3.2.1.14) A	-3.84335	2.56879e-07	4.5158	1.50548e-11
Os03g0315400	OsMYB2	Similar to Typical P-type R2R3 Myb protein (Fragment)	0	NA	4.514	1.98579e-07
Os01g0623000	OsTMM	Hypothetical conserved gene	-4.57699	0.000717463	4.51295	0.0071989
Os08g0412700		Protein of unknown function DUF1262 family protein	-2.82605	7.79082e-08	4.51146	4.21461e-17
Os11g0237300		Hypothetical conserved gene	0	NA	4.51089	0.0062261
Os02g0740600		Conserved hypothetical protein	0	NA	4.50842	3.12714e-09
Os02g0242100		Similar to hydroquinone glucosyltransferase	0	NA	4.50781	0.00130614
Os06g0557400		Leucine-rich repeat domain containing protein	5.31279	0.0342872	4.50709	0.0271726
Os08g0521000		Protein of unknown function DUF599 family protein	3.81688	0.0168884	4.50473	0.00156059
Os06g0239200		Conserved hypothetical protein	-2.17004	0.00863163	4.50259	8.80884e-09
Os11g0601950		Similar to cDNA clone:002-114-B06, full insert sequence	-3.15829	0.00407064	4.50142	0.000605008
Os09g0362800		Hypothetical conserved gene	0	NA	4.50114	0.0043186
Os08g0482600	OsUCL29	Cupredoxin domain containing protein	0	NA	4.50075	0.00258526
Os01g0586800	OsWRKY27	Similar to WRKY transcription factor 5 (Fragment)	0	NA	4.50037	0.0100448
Os01g0676900	OsSPEAR3	Hypothetical conserved gene	0	NA	4.50028	0.0457875
Os01g0949750	OsGSTU35	Similar to Glutathione S-transferase GST 28 (Fragment)	0	NA	4.4978	0.000562102
Os05g0202550		Hypothetical conserved gene	0	NA	4.49772	0.0117803
Os01g0740700		Hypothetical protein	0	NA	4.49561	0.0263507
Os06g0569300		Conserved hypothetical protein	0	NA	4.49205	0.0155176
Os01g0699400		Serine/threonine protein kinase domain containing protein	-3.20219	0.0197187	4.49124	0.00133407
Os06g0329900		SAM dependent carboxyl methyltransferase family protein	0	NA	4.48176	0.00224885
Os02g0540700	OsPUB45	Similar to Arm repeat-containing protein	-2.82111	0.0174781	4.47982	0.000152728
Os03g0734100		Conserved hypothetical protein	-4.93677	0.00112473	4.47731	0.00573582
Os02g0195900		Conserved hypothetical protein	-5.56016	0.00545255	4.47704	0.0410931
Os02g0528900	ABCG41	Similar to PDR-like ABC transporter	0	NA	4.47242	0.000111313
Os10g0113100		Aldo/keto reductase family protein	0	NA	4.46859	3.96454e-06
Os04g0556500	CZOGT1	cis-Zeatin-O-glucosyltransferase, Catalyze O-glucosylation of cZ and cZ-ribosid	0	NA	4.46804	1.39563e-06
Os02g0171100		Similar to Glyceraldehyde-3-phosphate dehydrogenase (EC 1.2.1.12) (GAPDH)	-3.67019	0.000920082	4.46647	1.39979e-05
Os06g0360600		Similar to OSIGBa0104J13.3 protein	0	NA	4.46615	0.00697529
Os06g0259901		Non-protein coding transcript	-2.46493	0.00041744	4.46483	4.67735e-11
Os07g0197300		Disease resistance protein domain containing protein	-6.28248	0.0203804	4.46461	0.0496968
Os09g0412300		Similar to Calmodulin-like protein	-4.16362	1.01742e-12	4.46189	5.91323e-14
Os02g0740700	OsMMP1	Matrix metalloproteinase, Plant development, Symplastic apoplastic transpor	-2.3059	0.0121846	4.4546	6.53921e-07
Os05g0496400	OsMC4	Peptidase C14, caspase catalytic domain containing protein	-3.8389	0.00557803	4.45153	0.000830537
Os02g0584700		Heavy metal transport/detoxification protein domain containing protein	-2.04991	0.00586787	4.45152	7.12155e-10
Os11g0269900		Hypothetical conserved gene	0	NA	4.44945	0.00347786
Os03g0100200		Transcriptional coactivator/pterin dehydratase family protein	0	NA	4.44822	0.0006158
Os02g0272800		Conserved hypothetical protein	0	NA	4.44688	0.00460543
Os04g0684900	OsCAF1B	Component of the CCR4-NOTcomplex, Deadenylase, Deadenylation (poly(A) tail shortening), Development and stress respons	0	NA	4.44618	5.12377e-05
Os06g0692100		Protein kinase, catalytic domain domain containing protein	0	NA	4.44437	0.0114636
Os01g0582600		Phospholipase A2, active site domain containing protein	-3.57322	0.00534009	4.44163	0.000737989
Os02g0546600	OsERF#098	Similar to AP2 domain containing protein RAP2.2 (Fragment)	-8.01945	0.000436678	4.43675	0.0123352
Os01g0276900		Conserved hypothetical protein	0	NA	4.42922	0.00114873
Os05g0565900	OsWRKY49	DNA-binding WRKY domain containing protein	-2.97717	0.0348642	4.42515	0.00169909
Os01g0536400		Isopenicillin N synthase family protein	0	NA	4.42452	1.88986e-05
Os02g0755500		Similar to UDP-glycosyltransferase 85A8	0	NA	4.42318	0.00776408
Os09g0431100	OsGLR1.3	GPCR, family 3, metabotropic glutamate receptor-like protein	0	NA	4.42246	0.0329677
Os06g0136900	DP1	Nuclear-localized AT-hook DNA binding protein, Regulation of palea development, Control of floral organ numbe	-5.73248	0.000519792	4.41913	0.0131582
Os03g0741400	OsWRKY121	Similar to SUSIBA2	0	NA	4.41786	0.00187704
Os12g0582700		Similar to Cytochrome P450	0	NA	4.41638	2.58402e-07
Os07g0664200		Short-chain dehydrogenase/reductase SDR domain containing protein	0	NA	4.4086	0.00514045
Os06g0283100	UGT	Similar to UDP-glycosyltransferase	0	NA	4.40818	0.0398799
Os12g0571000	OsMT1g	Metallothionein-like protein type 1	0	NA	4.40684	0.00371911
Os06g0206000	OsCPA3	Similar to carbon-nitrogen hydrolase family protein	0	NA	4.40647	0.00444049
Os06g0479400		Similar to Phenylcoumaran benzylic ether reductase homolog TH6	0	NA	4.40563	0.00381946
Os06g0147250		Hypothetical conserved gene	-6.5919	0.000116582	4.40421	0.0371257
Os06g0236600	CycD1	Cyclin-D1-1	0	NA	4.40338	0.0241237
Os09g0130500		Hypothetical conserved gene	0	NA	4.40151	0.00100599
Os04g0630700		Similar to H0323C08.17 protein	0	NA	4.40149	0.0147793
Os08g0327700	OsLEA4	Late embryogenesis abundant (LEA) group 1 family protein	-15.0987	4.82324e-113	4.40106	4.73383e-11
Os03g0131200	CATC	Catalase, Hydrogen peroxide-induced leaf cell deat	0	NA	4.39811	0.00195042
Os02g0178200	OsFbox069	Hypothetical conserved gene	0	NA	4.39544	0.00223992
Os08g0182400		Conserved hypothetical protein	0	NA	4.39223	0.0122075
Os12g0113600		Hypothetical protein	0	NA	4.38952	0.0435634
Os01g0307500	SKC1	Na<sup>+</sup> transporter, A member of HKT (high-affinity K<sup>+</sup> transporter)-type transporters, Regulation of K<sup>+</sup>/Na<sup>+</sup> homeostasis, Salt toleranc	5.46814	0.00100802	4.38911	0.00467707
Os03g0332533		Similar to Plant acid phosphatase family protein, expressed	0	NA	4.38715	2.54141e-05
Os06g0633100		Similar to P10Sh249C12	-4.57132	2.26282e-10	4.38691	4.81084e-09
Os09g0474000	OsbZIP73	bZIP transcription factor, Cold tolerance, Mediation of host susceptibility to diseas	0	NA	4.38392	0.00187912
Os10g0357700		Conserved hypothetical protein	0	NA	4.38291	0.0337315
Os05g0360400		Zinc finger, RING/FYVE/PHD-type domain containing protein	-3.79305	0.00691449	4.38188	0.00245553
Os02g0722350		Hypothetical protein	-6.69755	0.00309805	4.3749	0.0226165
Os02g0325300		Similar to autoinhibited H+ ATPase	0	NA	4.37233	0.00492624
Os04g0211900		Protein of unknown function DUF1677, Oryza sativa family protein	0	NA	4.37159	0.0495569
Os02g0575000		Conserved hypothetical protein	-1.5081	0.0368671	4.36947	1.2046e-10
Os05g0472400	OsZIP9	Similar to Zinc transporter 9	0	NA	4.36495	0.0175599
Os06g0637400	OsCEP15	Conserved hypothetical protein	0	NA	4.36492	7.59794e-07
Os04g0405300	OsSDR110C-MS3	Similar to Stem secoisolariciresinol dehydrogenase (Fragment)	-2.39602	2.04667e-07	4.36482	3.1033e-18
Os06g0673700		Hypothetical protein	0	NA	4.36409	0.000433528
Os09g0378700	OsPUB6	Similar to ubiquitin-protein ligase	-2.90134	0.00177189	4.36137	2.36253e-06
Os01g0629600	OsSCP4	Peptidase S10, serine carboxypeptidase family protein	0	NA	4.3612	5.7205e-05
Os07g0535700		F-box associated type 1 domain containing protein	0	NA	4.36118	0.0112072
Os05g0176700		Conserved hypothetical protein	-4.78631	1.29817e-05	4.3604	0.00015319
Os01g0195300		Hypothetical conserved gene	-4.38493	0.00334178	4.3599	0.0056777
Os07g0410300	OsERF#136	Conserved hypothetical protein	0	NA	4.35913	0.00533503
Os11g0539500		Winged helix repressor DNA-binding domain containing protein	0	NA	4.3557	0.0144098
Os05g0468700	OsAMT2	Ammonium transporter	-3.7566	8.42281e-05	4.35496	7.08251e-06
Os03g0200000		Similar to Haemolysin-III related family protein, expressed	0	NA	4.35452	0.0235938
Os08g0462900		Protein of unknown function DUF716 family protein	-5.07252	0.000441421	4.35325	0.00461768
Os12g0116700	OsWRKY64	Similar to WRKY transcription factor 64	-2.42401	0.0371217	4.35229	0.00810808
Os05g0510100		Protein of unknown function DUF567 family protein	-2.32939	3.19573e-05	4.35106	7.30153e-15
Os06g0569500	KO4	Ent-kaurene oxidase, Diterpenoid phytoalexin biosynthesi	0	NA	4.34996	0.000257004
Os02g0176000	OsBBX2	Zinc finger, B-box domain containing protein	0	NA	4.34972	6.26313e-09
Os08g0189850	GLP8-9	Germin-like protein 8-9, Disease resistanc	0	NA	4.34891	0.00992853
Os03g0313100	AP2/EREBP#086	Similar to ANT-like protein	-5.25369	0.000318873	4.34829	0.00688176
Os07g0664000		Similar to Oxidoreductase, short chain dehydrogenase/reductase family protein, expressed	0	NA	4.34822	6.33618e-07
Os09g0325700	PP2C1	Protein phosphatase 2C, Abiotic stress response, Early panicle developmen	-4.77471	2.75322e-07	4.34784	7.14664e-06
Os04g0455700		Similar to H0523F07.3 protein	0	NA	4.34245	2.92634e-08
Os02g0802500		Similar to H(+)-translocating (Pyrophosphate-ENERGIZED) inorganic pyrophosphatase beta-1 polypeptide (EC 3.6.1.1) (Fragment)	-5.00197	1.06526e-05	4.34034	0.000325229
Os07g0119800		Protein of unknown function DUF538 domain containing protein	-6.12708	1.28879e-27	4.3388	5.01335e-09
Os02g0147300		Hypothetical conserved gene	0	NA	4.33664	0.0115194
Os04g0625200		Phospholipid/glycerol acyltransferase family protein	0	NA	4.33435	1.41999e-06
Os06g0728700		Homeodomain-like containing protein	0	NA	4.33419	9.30706e-86
Os07g0129200	PR1A	Pathogenesis-related 1a protein, Regulation of abiotic stress response	0	NA	4.33413	0.000538916
Os02g0193300		Conserved hypothetical protein	0	NA	4.33388	3.27935e-09
Os09g0536100		Hypothetical conserved gene	0	NA	4.33355	0.0353524
Os06g0215900	OsOPR4	Similar to Oxo-phytodienoic acid reductase	0	NA	4.33284	0.00885587
Os07g0115500		Hypothetical protein	-2.99287	8.0668e-07	4.32437	1.43245e-12
Os10g0418100	ACA8	Calcium-transporting ATPase, Salinity stress toleranc	0	NA	4.32277	0.0089201
Os11g0151400	OsCYP94C2	Cytochrome P450 family protein	0	NA	4.32237	0.00968508
Os04g0507950	OsKOD1	Hypothetical conserved gene	3.59639	0.0435816	4.32191	0.0132549
Os02g0212500		Conserved hypothetical protein	-5.75717	1.35466e-11	4.32145	6.70403e-08
Os11g0699532		Hypothetical gene	-8.28248	8.70282e-06	4.31836	1.43044e-05
Os06g0654900	OsBBX20	Similar to CONSTANS-like protein CO6	-2.11468	6.5469e-06	4.31743	2.83638e-21
Os03g0323950		Non-protein coding transcript	-3.11689	5.74552e-05	4.31652	6.02953e-06
Os01g0158400		Galactose-binding like domain containing protein	0	NA	4.3132	0.00214157
Os06g0159600	OsPUB64	Tetratricopeptide-like helical domain containing protein	0	NA	4.30942	0.0123554
Os07g0588600		Zinc finger, C2H2-type domain containing protein	-2.777	0.0281207	4.30651	0.00447262
Os12g0559200	OsLOX11	Lipoxygenase (EC 1.13.11.12)	3.77561	0.030362	4.30567	0.0242292
Os01g0804900		Similar to Cytochrome P450	-4.15498	0.0015367	4.30343	0.00109709
Os03g0405500		Similar to PDI-like protein	0	NA	4.29848	8.25597e-25
Os01g0542700	OsbZIP04	bZIP transcription factor, bZIP-1 domain containing protein	0	NA	4.29682	3.29911e-06
Os04g0543600	OsCAT5	Amino acid/polyamine transporter I family protein	-6.69755	0.00132308	4.29523	0.00599284
Os04g0568700	HSFB2A	Similar to Heat stress transcription factor Spl7 (Heat shock transcription factor) (Heat shock factor RHSF10)	0	NA	4.2951	0.000392079
Os02g0175950		Non-protein coding transcript	-1.95478	0.00544957	4.29211	7.41048e-10
Os02g0225900		Conserved hypothetical protein	0	NA	4.29154	2.65898e-05
Os02g0711300		Heat shock protein Hsp20 domain containing protein	0	NA	4.2912	0.0121903
Os05g0500600		GRAS transcription factor domain containing protein	-6.69754	0.00200345	4.28973	0.00483692
Os01g0103400		Hypothetical gene	-3.20695	0.0135816	4.28951	0.00175751
Os08g0114175		Similar to predicted protein	-7.28251	0.000633421	4.28831	0.0117948
Os10g0464800		Zinc finger, RING-type domain containing protein	-7.69754	0.000210005	4.28766	0.00593751
Os02g0731200	OsMADS57	MADS-box transcription factor, Cold tolerance, Control of tillerin	0	NA	4.28481	0.00131591
Os03g0228200		Conserved hypothetical protein	-4.26278	0.00798741	4.28015	0.012603
Os08g0508000	CYP76M2	Cytochrome P450 family protein	-3.52262	2.44399e-08	4.27974	6.51682e-06
Os10g0535600		Similar to Hydrolase	-2.49939	0.0040866	4.27822	5.13191e-07
Os03g0283200	OsGSTL1	Similar to IN2-1 protein	0	NA	4.26954	0.000298745
Os07g0605400		Similar to EGG APPARATUS-1 protein (ZmEA1)	-4.19927	4.79698e-78	4.26928	1.55839e-97
Os10g0485800		Conserved hypothetical protein	0	NA	4.26642	0.000748482
Os09g0285800		Hypothetical protein	4.18907	0.0413782	4.26424	0.000389363
Os02g0686100		Similar to RING-H2 finger protein ATL1B	-3.76488	2.19442e-39	4.26298	4.45445e-49
Os01g0901600	OsACS6	Similar to 4-coumarate--CoA ligase-like 6	0	NA	4.26146	0.000100929
Os11g0143700		Hypothetical conserved gene	0	NA	4.26052	0.00375162
Os01g0635550	OsZHD5	ZF-HD homeobox protein Cys/His-rich dimerisation region domain containing protein	-3.25473	0.00445557	4.25875	5.27575e-05
Os08g0286500	OsEnS-119	Hypothetical conserved gene	-4.32368	0.000644546	4.25756	0.00547266
Os02g0593400		Conserved hypothetical protein	0	NA	4.25593	2.11621e-05
Os01g0888900		Conserved hypothetical protein	0	NA	4.25551	0.00323889
Os11g0488900	OsFbox600	Similar to MYND finger family protein, expressed	0	NA	4.25348	0.000168058
Os04g0149400		Conserved hypothetical protein	-7.38909	4.88695e-25	4.25079	2.50912e-08
Os05g0206100	OsCEP11	Conserved hypothetical protein	-5.1771	3.7314e-10	4.24782	0.00462068
Os07g0491800		Similar to taxane 13-alpha-hydroxylase	3.59697	0.0108295	4.24499	0.00235994
Os04g0457400		Conserved hypothetical protein	-2.0111	0.0382897	4.24426	0.000101099
Os01g0772900		Similar to Homocysteine S-methyltransferase 4 (EC 2.1.1.10) (S- methylmethionine:homocysteine methyltransferase 4) (SMM:Hcy S- methyltransferase 4) (ZmHMT-4)	-7.05925	8.70076e-77	4.23933	1.93666e-10
Os07g0159200		Conserved hypothetical protein	-3.92187	2.28935e-05	4.238	1.4177e-05
Os05g0347400	OsG1L9	Protein of unknown function DUF640 domain containing protein	-7.43037	5.89596e-08	4.23689	0.00535147
Os05g0361500	OsPME17	Similar to Pectinesterase	0	NA	4.23684	0.00321197
Os05g0170200		Similar to Universal stress protein	-3.82955	0.000103418	4.23316	3.7387e-05
Os11g0135000	OsZIFL5	Similar to Major facilitator superfamily antiporter	0	NA	4.22923	0.0178817
Os03g0153100		Similar to FAD binding domain containing protein, expressed	0	NA	4.22889	0.000688837
Os09g0341600	OsFbox478	Cyclin-like F-box domain containing protein	0	NA	4.22859	0.0228413
Os06g0254300		Similar to EF-hand calcium bining protein	0	NA	4.22772	0.0106631
Os02g0188400		Hypothetical protein	-7.86747	8.85577e-05	4.22743	0.0016202
Os02g0147600		Protein of unknown function DUF1677, Oryza sativa family protein	-3.09726	0.014932	4.2257	0.00167353
Os01g0667600	OsRab11C1	Similar to GTP-binding protein	-5.67524	1.923e-07	4.22311	0.000230587
Os01g0639600		Protein of unknown function DUF1645 family protein	-2.18924	4.7411e-09	4.22166	2.40497e-31
Os11g0533400		Conserved hypothetical protein	-6.59194	2.43063e-70	4.2208	7.87039e-27
Os03g0822400		Conserved hypothetical protein	-2.87864	0.00999609	4.22036	0.000184351
Os10g0162100		Hypothetical conserved gene	-3.31787	0.0101402	4.21724	0.00145656
Os06g0650900	OsDjC56	Conserved hypothetical protein	-4.7514	6.84538e-07	4.21533	2.83331e-05
Os09g0424200		Glutamine amidotransferase class-I domain containing protein	0	NA	4.21384	0.00365165
Os10g0527900		Leucine-rich repeat, N-terminal domain containing protein	0	NA	4.21054	0.0233722
Os10g0569800	Rir1b	Similar to RIR1b protein	0	NA	4.20849	2.90465e-06
Os06g0158400		Hypothetical conserved gene	0	NA	4.20808	0.0207725
Os11g0598000	OsFbox624	Similar to F-box domain containing protein, expressed	0	NA	4.20766	0.0037779
Os01g0137800		Non-protein coding transcript	0	NA	4.20669	0.0402599
Os11g0524300		Protein of unknown function DUF1001 family protein	-5.89924	2.92457e-07	4.20503	0.000169151
Os03g0857100		Hypothetical protein	-3.02755	3.28829e-12	4.20383	1.43137e-14
Os01g0793900		Conserved hypothetical protein	0	NA	4.20099	4.05595e-05
Os10g0567800	OsDRP1C	Similar to Dynamin-related protein 1E (Dynamin-like protein E) (Dynamin-like protein 4) (Dynamin-like protein DLP2)	-2.40376	0.000249146	4.19995	2.00156e-11
Os08g0232700	OsEXO70FX4	Exo70 exocyst complex subunit family protein	0	NA	4.19969	0.00222048
Os01g0227700		Cytochrome P450 family protein	0	NA	4.1953	1.17229e-11
Os06g0624900		Similar to zinc-binding family protein	0	NA	4.19089	1.94583e-06
Os05g0426100		Similar to predicted protein	-7.28251	0.000283644	4.18883	0.00383751
Os04g0623200		Similar to H0215F08.2 protein	0	NA	4.18749	0.0291919
Os06g0161400		Protein of unknown function DUF1618 domain containing protein	0	NA	4.18676	0.0133125
Os01g0940000	CKX4	Cytokinin oxidase/dehydrogenase, Crown root formatio	0	NA	4.18636	5.57544e-05
Os11g0146800	RILIM15B	Meiosis-specific DNA recombinase, Synaptonemal complex (SC) assembl	-3.67138	0.00204895	4.18531	0.00068668
Os02g0763501		Similar to Serine threonine kinase 1	-5.30532	1.54489e-11	4.18485	1.80016e-07
Os03g0114400		Similar to Avr9/Cf-9 rapidly elicited protein 102 (Fragment)	0	NA	4.18339	2.33713e-05
Os12g0639800		Similar to CDS_VAMP	6.8852	0.00123019	4.18298	0.00578691
Os11g0302750		Hypothetical protein	-4.25405	0.00653836	4.1827	0.0110357
Os10g0525000	OsCYP704A5	Cytochrome P450 family protein	0	NA	4.18101	0.000978061
Os09g0463800		Conserved hypothetical protein	5.74251	0.00915582	4.18062	0.00726467
Os01g0160100		Similar to Pyruvate decarboxylase isozyme 2 (EC 4.1.1.1) (PDC) (Fragment)	-4.49555	6.85215e-18	4.17933	1.90228e-12
Os07g0689600	OsNAS3	Nicotianamine synthase 3 (EC 2.5.1.43) (S-adenosyl-L-methionine:S- adenosyl-L-methionine:S-adenosyl-methionine 3-amino-3- carboxypropyltransferase 3	-3.73453	0.00295525	4.17587	0.00102116
Os02g0682300	DHS	RING-type E3 ligase, Negative regulation of cuticular wax biosynthesis, Drought stress respons	-3.30576	0.0253796	4.17479	0.00637371
Os01g0596700		FBD domain containing protein	-10.1639	3.91829e-69	4.17426	0.00174724
Os05g0197300		IQ calmodulin-binding region domain containing protein	0	NA	4.16894	0.000132707
Os01g0863300		Similar to MCB2 protein	-3.47767	0.000685908	4.16639	7.25807e-05
Os10g0536400	OsF3H-2	Similar to Oxidoreductase, 2OG-Fe oxygenase family protein, expressed	-1.13537	0.000797822	4.1591	6.24344e-32
Os08g0113400		Methyltransferase type 11 domain containing protein	-2.83908	0.0275159	4.15859	0.0013807
Os09g0256700	OsEnS-125	Conserved hypothetical protein	-11.6607	7.7951e-42	4.15806	0.000637101
Os09g0494500		Conserved hypothetical protein	-4.242	1.45741e-07	4.14948	2.13963e-06
Os03g0724700		Similar to cDNA clone:002-104-C06, full insert sequence	0	NA	4.1456	0.00236229
Os03g0794200		Similar to N-acetyltransferase	0	NA	4.13986	1.07161e-05
Os03g0103200	OsHyPRP04	Similar to Physical impedance induced protein	0	NA	4.13907	0.00396853
Os06g0238200	OsPUB19	Similar to ubiquitin-protein ligase	-3.47707	0.000160154	4.13782	4.45579e-07
Os01g0667900	GRX6	CC-type glutaredoxin, Homeostatic regulation of nitrogen use, Hormone signalin	0	NA	4.1372	7.09805e-05
Os03g0236200	OsGAD3	Similar to Glutamate decarboxylase isozyme 3 (EC 4.1.1.15)	0	NA	4.13646	4.39639e-05
Os05g0149400	ACO5	ACC oxidase, Ethylene biosynthesi	2.92866	0.011323	4.13395	2.90514e-05
Os12g0603800	OsCML5	Similar to Calmodulin NtCaM13	0	NA	4.13289	2.67698e-08
Os03g0129850		Hypothetical protein	-4.83963	0.00212565	4.12981	0.0353645
Os08g0431800		Conserved hypothetical protein	0	NA	4.12533	0.00171439
Os11g0226933		NB-ARC domain containing protein	3.53636	3.07964e-07	4.12369	3.29727e-10
Os01g0882000		Conserved hypothetical protein	0	NA	4.12334	2.49894e-08
Os03g0326000		Phospholipid-transporting ATPase 1 (EC 3.6.3.1) (Aminophospholipid flippase 1)	0	NA	4.12319	1.74638e-05
Os06g0239100		Peptidase M10A and M12B, matrixin and adamalysin family protein	0	NA	4.1203	4.81655e-07
Os06g0268600		Non-protein coding transcript	0	NA	4.11965	6.96746e-12
Os01g0881100	OsSTA37	Epsin-like, N-terminal domain containing protein	-4.20098	0.0109877	4.11753	0.0175589
Os09g0501200	rpL32_9.1	Similar to Ribosomal L32	-3.83955	4.66072e-05	4.11712	4.45391e-05
Os05g0342000		Hypothetical conserved gene	-6.04935	6.0971e-88	4.11113	8.13477e-39
Os04g0449500		Similar to H0818E04.12 protein	-3.3413	0.00140171	4.11096	3.41317e-05
Os10g0557900		Peptidase M10A and M12B, matrixin and adamalysin family protein	-2.02732	5.50947e-07	4.11005	7.17992e-26
Os05g0142100		Conserved hypothetical protein	4.82511	0.0418755	4.10979	0.0194344
Os09g0116000	OsMADS77	Transcription factor, MADS-box domain containing protein	0	NA	4.10925	0.0270389
Os12g0640700		Protein kinase-like domain containing protein	0	NA	4.10749	0.0415267
Os05g0248200		Glycoside hydrolase, family 18 protein	-3.83971	0.0160448	4.10742	0.0314357
Os03g0642600	OsRLCK114	Similar to Protein kinase domain containing protein, expressed	0	NA	4.10703	0.0350654
Os06g0473800		Oleosin family protein	-18.6665	6.02056e-22	4.10657	0.00578644
Os01g0727500	OsS40-7	Protein of unknown function DUF584 family protein	-5.79292	1.72888e-05	4.10025	0.00540382
Os12g0265201		Conserved hypothetical protein	-6.69753	0.00340167	4.0973	0.0161631
Os01g0134700		Calmodulin binding protein-like family protein	2.80151	0.00812147	4.09675	4.55087e-07
Os05g0457000		Cytochrome c oxidase, subunit VIIa domain containing protein	0	NA	4.09588	0.00141824
Os06g0185500	OsHCT4	Transferase family protein	3.18993	0.0005314	4.09566	7.05608e-07
Os04g0634000		Serine/threonine protein kinase-related domain containing protein	0	NA	4.08722	0.0454347
Os02g0758000	OsHsp24.1	Similar to Low molecular weight heat shock protein precursor (Mitochondrial small heat shock protein 22)	-3.2524	0.0100705	4.08684	0.00167353
Os11g0564800		Hypothetical protein	-3.31297	4.72972e-08	4.08435	7.25893e-05
Os02g0601000		Conserved hypothetical protein	-2.38458	0.0458346	4.08303	0.000611851
Os03g0322700	OsbZIP29	Similar to BZIP transcription factor family protein, expressed	0	NA	4.08049	0.00101667
Os01g0736500		Similar to harpin-induced protein	-2.41919	0.00967969	4.08004	1.35136e-05
Os04g0506800		Glycosyl transferase, family 29 protein	0	NA	4.07783	3.5901e-06
Os10g0173000		Conserved hypothetical protein	0	NA	4.07701	0.000577576
Os05g0399200		Similar to Endo-1,3;1,4-beta-D-glucanase precursor (EC 3.2.1.-)	0	NA	4.07608	0.0160101
Os03g0407900	OsRLCK110	Similar to Serine/threonine protein kinase-like	-2.82076	0.000395412	4.0755	1.81767e-06
Os04g0599400		Scramblase family protein	0	NA	4.07426	0.0194099
Os11g0149200		Conserved hypothetical protein	-9.20389	2.33332e-14	4.07121	0.00254755
Os08g0389601		Non-protein coding transcript	0	NA	4.07003	0.0121791
Os03g0654800		Conserved hypothetical protein	-2.51245	1.97775e-25	4.06742	5.55824e-46
Os01g0903800		Similar to MADS-box transcription factor 21	0	NA	4.06632	0.00323657
Os03g0281500	OsCrRLK1L7	Catharanthus roseus receptor-like kinase1-like kinas	-3.21139	5.74462e-08	4.05765	1.53196e-12
Os05g0537100	OsWRKY7	WRKY transcription factor 10	-1.26719	2.82462e-05	4.05739	4.75308e-45
Os09g0403300	CYP735A4	Similar to cytochrome P450	0	NA	4.05627	0.000722637
Os02g0291400	OsCBL8	Similar to Calcineurin B-like protein 8	0	NA	4.05579	0.0317577
Os05g0445100	OsCYP450	Cytochrome P450 family protein	0	NA	4.0515	1.48168e-07
Os05g0468800		Phosphatidylethanolamine-binding protein PEBP domain containing protein	-10.9636	4.56943e-125	4.05075	3.17448e-17
Os03g0821300	XB15	Similar to TA11 protein (Fragment)	-1.81018	0.000323124	4.04981	1.17699e-17
Os03g0719850	OsRLCK115	Similar to Protein kinase 2	0	NA	4.04959	0.0275074
Os02g0173200	OsVQ5	VQ domain containing protein	-1.48758	0.0304637	4.04857	3.55142e-10
Os03g0762500		Conserved hypothetical protein	-3.06616	0.00818319	4.04597	0.00063116
Os03g0123800		Similar to Hydrolase	0	NA	4.04546	1.6862e-06
Os04g0174200		Similar to OsRAD23-like	-5.42482	0.000106968	4.04464	0.0246852
Os01g0592500	OsAGP15	Protein of unknown function DUF1070 family protein	-2.87637	0.0110541	4.03975	0.000544408
Os02g0455400		Hypothetical conserved gene	-4.04931	5.34842e-18	4.03926	3.64063e-17
Os03g0266900	OsHsp17.3	Low molecular mass heat shock protein Oshsp17.3	-2.77846	0.0237229	4.03805	0.00122026
Os03g0310800		Similar to Hypersensitive reaction associated Ca2+-binding protein	0	NA	4.03795	0.00321489
Os05g0576900	PIN3B	Similar to PIN1-like auxin transport protein	0	NA	4.0379	0.0228831
Os11g0207600	OsMyb12	Myb-like protein	-2.73221	0.0121115	4.03394	6.49325e-05
Os07g0190000	OsDXS	Similar to 1-deoxy-D-xylulose 5-phosphate synthase 2 precursor	3.40492	0.0303306	4.03237	0.0106596
Os06g0365450		Hypothetical conserved gene	-2.55789	0.037945	4.02843	0.00348538
Os05g0200700		Conserved hypothetical protein	-3.83918	0.0067686	4.0283	0.0023691
Os10g0542900	Cht8	Similar to chitinase	0	NA	4.0257	4.68407e-05
Os08g0331800		Conserved hypothetical protein	0	NA	4.02121	0.0220065
Os10g0539650		Hypothetical gene	-5.42409	0.00081435	4.02032	0.012863
Os11g0441900	OsRLCK326	Protein kinase, core domain containing protein	0	NA	4.01788	0.0265994
Os04g0590800	OsbHLH050	Similar to OSIGBa0142I02-OSIGBa0101B20.1 protein	-4.35241	2.36161e-05	4.0163	0.000379171
Os02g0637000		Similar to OSIGBa0135K14.7 protein	0	NA	4.01445	0.0495316
Os09g0426000	OsUMAMIT13	Protein of unknown function DUF6, transmembrane domain containing protein	0	NA	4.01202	0.0061463
Os01g0833600		Conserved hypothetical protein	0	NA	4.01162	0.0428758
Os09g0467200	OsGSTU17	Similar to Glutathione S-transferase GST 23 (EC 2.5.1.18) (Fragment)	-4	2.53328e-17	4.00846	5.13513e-17
Os04g0509400		RmlC-like jelly roll fold domain containing protein	0	NA	4.00517	2.48096e-05
Os03g0326200		Similar to aminophospholipid ATPase	0	NA	4.00093	0.0284618
Os06g0273700	Lip	Protein of unknown function DUF231, plant domain containing protein	-4.08996	0.0127878	4.00076	0.0241479
Os04g0586500		Malectin-like carbohydrate-binding domain domain containing protein	0	NA	3.99941	0.00332079
Os07g0532500		Ankyrin repeat containing protein	0	NA	3.99892	8.96541e-05
Os07g0114000	OsPP2C61	Similar to Protein phosphatase 2C-like	-3.45519	3.13756e-06	3.99811	3.99817e-07
Os03g0185950		Conserved hypothetical protein	0	NA	3.99411	0.0204423
Os08g0542200		Similar to Resistance gene analog PIC25 (Fragment)	0	NA	3.9939	0.00170519
Os06g0661500		Conserved hypothetical protein	-6.5238	9.21743e-19	3.99341	3.30555e-07
Os10g0392400	OsTIFY11d	Tify domain containing protein	-3.29357	0.00175232	3.99279	0.000213834
Os10g0462300		Hypothetical conserved gene	0	NA	3.99202	0.00730344
Os01g0126401		Hypothetical gene	0	NA	3.99062	0.0122855
Os11g0672200	OsRLCK351	Similar to Protein kinase domain containing protein, expressed	0	NA	3.98993	0.0246191
Os04g0452700	OsMST1	Similar to Monosaccharide transporter 1	7.00776	0.00090818	3.98861	0.00691975
Os08g0114300		D-arabinono-1,4-lactone oxidase domain containing protein	0	NA	3.98795	0.0370518
Os02g0770800	OsNIA1	Similar to Nitrate reductase [NAD(P)H] (EC 1.7.1.2)	0	NA	3.98682	0.000363196
Os08g0360300		Calmodulin binding protein-like domain containing protein	0	NA	3.98587	0.00724606
Os08g0331000		Conserved hypothetical protein	0	NA	3.98561	0.00407883
Os12g0181600	OsAAP11B	Amino acid transporter, transmembrane domain containing protein	0	NA	3.98519	0.00988645
Os11g0275000		Similar to Dienelactone hydrolase family	3.29912	0.0124492	3.98467	0.00211901
Os06g0528350		Conserved hypothetical protein	-3.83933	0.0431685	3.98278	0.0271404
Os09g0454600	OsPT19	Similar to Mitochondrial phosphate transporter (Fragment)	0	NA	3.97942	3.17136e-05
Os02g0649300	HOX24	HD-ZIP I protein, Transcription activator, Stress response, Panicle developmen	-2.08596	0.0304124	3.97733	2.68728e-05
Os03g0275100	OsPP2C31	Similar to TA11 protein (Fragment)	-7.48331	1.51101e-16	3.97679	1.36352e-05
Os03g0830400		PGPS/D12	3.43655	0.00393377	3.97673	0.000425877
Os07g0580300		Hypothetical conserved gene	3.51299	0.00255287	3.97619	8.3527e-06
Os05g0584950		Hypothetical gene	-3.06146	0.00518527	3.97609	0.016919
Os11g0557500	OsLysM-RLK7	Protein kinase, core domain containing protein	0	NA	3.97273	0.00119252
Os09g0483400		Similar to Ubiquitin/ribosomal fusion protein (Fragment)	0	NA	3.97235	2.45686e-07
Os03g0787000		Similar to Syntaxin	-4.10709	1.16363e-05	3.97215	4.62007e-05
Os01g0629750		Conserved hypothetical protein	-2.88439	0.000110198	3.96987	1.88437e-06
Os11g0506800	OsBAG5	Similar to BAG domain containing protein	-3.62537	0.019302	3.96983	0.0174873
Os03g0770000	OsbZIP32	bZIP transcription factor, bZIP-1 domain containing protein	0	NA	3.96854	0.0017172
Os07g0190800	OsTRXh5	Similar to Thioredoxin h	0	NA	3.96644	1.80193e-05
Os01g0314800	OsLEA9	Late embryogenesis abundant protein 3 family protein	-4.05812	2.78945e-07	3.96179	1.26625e-06
Os02g0629200	OsPIP2	Similar to cDNA clone:001-039-E03, full insert sequence	0	NA	3.95712	2.29903e-08
Os09g0468300		Hypothetical conserved gene	-2.84592	1.94312e-16	3.95568	8.32227e-30
Os10g0166600		Cytochrome P450 family protein	-4.0625	1.11452e-05	3.9541	1.25697e-07
Os08g0506850		Hypothetical gene	0	NA	3.95385	0.0132182
Os10g0199500		Hypothetical conserved gene	7.2839	0.00168556	3.95306	0.032806
Os08g0334900		Xyloglucan fucosyltransferase family protein	0	NA	3.95174	0.00302839
Os11g0145200	OsUGT75E1	UDP-glucuronosyl/UDP-glucosyltransferase family protein	0	NA	3.9515	0.0298343
Os11g0693800		Similar to ATP-citrate synthase	3.97184	0.0359509	3.95136	0.0479
Os07g0448200	OsPIP2	Similar to cDNA clone:J023132K03, full insert sequence	-3.83996	0.0077444	3.95039	0.0247476
Os01g0921100		Hypothetical conserved gene	0	NA	3.95029	0.000314171
Os06g0554600		Conserved hypothetical protein	-3.27784	0.000952798	3.94796	9.57827e-05
Os01g0934100		C2 calcium-dependent membrane targeting domain containing protein	-3.10817	0.0107046	3.94624	0.0016186
Os04g0419100		Conserved hypothetical protein	1.89442	0.0221742	3.94564	7.19554e-09
Os01g0138400		Serine/threonine protein kinase domain containing protein	0	NA	3.94247	2.57368e-05
Os01g0248701		Terpenoid synthase domain containing protein	0	NA	3.94179	7.68978e-05
Os10g0558700		Similar to Oxidoreductase, 2OG-Fe oxygenase family protein, expressed	0	NA	3.94139	0.0126876
Os02g0519100	OsHAK20	Similar to Potassium transporter	0	NA	3.94001	0.0034991
Os03g0322200		Similar to serine-rich protein-related	-4.72047	1.15143e-06	3.93998	0.000129418
Os04g0450000		Zinc finger, FYVE/PHD-type domain containing protein	-2.43555	0.0217266	3.93991	0.000126967
Os01g0793800		Conserved hypothetical protein	-3.84191	8.17434e-14	3.93962	7.92058e-09
Os03g0149300		Protein of unknown function DUF6, transmembrane domain containing protein	-2.92351	0.0189855	3.93931	0.00185698
Os03g0718500	OsZHD11	Homeodomain-related domain containing protein	-2.99154	1.34576e-05	3.93397	1.03623e-07
Os01g0738400	OsC3H10	Similar to Zn-finger transcription factor	-14.6059	2.0633e-12	3.93246	0.0402002
Os08g0403733		Hypothetical gene	-6.2691	6.23515e-09	3.93195	0.00151269
Os02g0202400	BT1-1	ADP-glucose transporter, Plastidic translocator, Starch synthesis during seed developmen	-20.0462	1.49246e-24	3.93006	0.00971724
Os11g0691050		Hypothetical protein	-4.16075	0.00100703	3.92873	0.00728573
Os10g0147200		Similar to Thaumatin-like protein	0	NA	3.92777	1.45482e-23
Os02g0733900		Conserved hypothetical protein	0	NA	3.92722	0.0124894
Os03g0596600		Zinc finger, CCHC-type domain containing protein	4.63631	0.00448834	3.92687	0.0277028
Os12g0172400		Hypothetical conserved gene	0	NA	3.92597	0.019306
Os07g0569100	REM4.1	Remorin protein, Coordination of interlink between abscisic acid (ABA) and brassinosteroid (BR) signalin	-2.43687	0.000394223	3.92487	4.92371e-09
Os03g0823350		Conserved hypothetical protein	-3.55479	4.02867e-06	3.92455	5.90768e-05
Os03g0634400	OsCIPK07	Serine/threonine protein kinase domain containing protein	0	NA	3.92257	0.000845953
Os03g0195100	OsALD1	Putative aminotransferase, Disease resistance response against infection with rice blast fungu	0	NA	3.92245	0.000213834
Os01g0220400		Hypothetical protein	-3.64882	1.23503e-09	3.92159	1.28783e-10
Os04g0380300	OsFbox203	Kelch-type beta propeller domain containing protein	0	NA	3.92075	0.0117199
Os01g0559900	OsAGP14	Non-protein coding transcript	0	NA	3.92016	6.15849e-50
Os08g0542000		Similar to Methionine aminopeptidase	0	NA	3.91919	0.00188766
Os01g0966700	OsCIN4	Similar to Beta-fructofuranosidase (EC 3.2.1.26) (Fragment)	0	NA	3.91846	0.00027399
Os05g0311500		Protein of unknown function DUF567 family protein	-1.73653	0.000193299	3.91744	1.32968e-18
Os04g0597300	OsWRKY37	Similar to WERKY protein (Fragment)	0	NA	3.91669	0.0237546
Os11g0491600		Hypothetical conserved gene	0	NA	3.91599	0.0127901
Os01g0641800		Similar to Carbonic anhydrase	-2.6846	0.0379468	3.9158	0.0026231
Os04g0372750		Non-protein coding transcript	-4.02531	0.000353059	3.91381	0.000973408
Os08g0549950		Hypothetical gene	-2.44707	0.000520305	3.9135	5.45938e-08
Os06g0272800	OsTBL61	Domain of unknown function DUF231, plant domain containing protein	-5.34179	2.68801e-05	3.913	0.00246443
Os01g0590300		Hypothetical protein	0	NA	3.91221	0.0307429
Os07g0631200		Zinc finger, RING/FYVE/PHD-type domain containing protein	-2.99171	0.00258153	3.91179	0.000105614
Os05g0519300		Protein of unknown function DUF506, plant family protein	0	NA	3.90938	5.35841e-08
Os06g0274300	SEPK1	Similar to BRASSINOSTEROID INSENSITIVE 1-associated receptor kinase 1	5.04037	0.0235082	3.90632	0.0115597
Os10g0112100	OsFWL5	Member of the PLAC8 domain-containing protein family, Maintenance of metal ion homeostasis and grain weight, Negative regulation of plant heigh	0	NA	3.90604	8.90323e-05
Os11g0181800		Similar to Short-chain dehydrogenase Tic32	0	NA	3.90553	3.40917e-07
Os01g0930950		NAD(P)-binding domain domain containing protein	0	NA	3.90127	0.0143079
Os10g0565150		Hypothetical gene	-2.87968	0.0126375	3.90098	0.000978195
Os11g0599466		Hypothetical gene	-5.69754	0.0213977	3.89578	0.0454435
Os06g0129100		Short-chain dehydrogenase/reductase SDR family protein	0	NA	3.89507	6.62361e-05
Os11g0156600		Similar to H0622F05.7 protein	0	NA	3.89386	0.0409788
Os05g0200400		Similar to Cytochrome P450 CYP90D10.b	5.18513	0.0187449	3.89321	0.0109019
Os01g0214500		Conserved hypothetical protein	-3.03196	8.56897e-06	3.88863	2.27525e-08
Os02g0570500	Oscyp71Z6	Similar to Cytochrome P450 family protein, expressed	-7.28251	0.000200186	3.88767	0.00381097
Os08g0543500		Similar to NBS-LRR type resistance protein (Fragment)	0	NA	3.88728	0.0154819
Os05g0575101		Similar to amino acid transport protein	-4.71364	0.000693529	3.88328	0.00628327
Os09g0482400	OsHsp80.2	Similar to Heat shock protein 81-3	-5.84088	2.79144e-05	3.88084	0.000203613
Os11g0542100		Zinc finger, RING-type domain containing protein	-1.8375	1.05198e-05	3.88025	4.82259e-22
Os10g0399100		Similar to Cys/Met metabolism PLP-dependent enzyme family protein	0	NA	3.87871	0.0375488
Os03g0607700		Zinc finger, C2H2-like domain containing protein	-2.58925	0.000294311	3.87817	3.3021e-08
Os08g0158200		FAD linked oxidase, N-terminal domain containing protein	0	NA	3.87648	0.00787908
Os01g0246700	OsWRKY1	Similar to WRKY transcription factor 1	0	NA	3.87642	4.46602e-69
Os01g0882800	OsAAP11E	Similar to Amino acid carrier (Fragment)	0	NA	3.87525	0.00464095
Os03g0577300		Similar to delta DNA polymerase	0	NA	3.87286	0.00271956
Os06g0186000	OsSTA170	Similar to Glutathione peroxidase	0	NA	3.87231	0.0282454
Os12g0594950		Hypothetical conserved gene	-5.21549	1.95001e-16	3.87143	3.72019e-09
Os12g0140050		Similar to EF hand family protein	0	NA	3.87043	1.47029e-06
Os07g0663500		Similar to Short-chain dehydrogenase/reductase (Fragment)	-5.40875	3.9108e-07	3.86845	0.00099355
Os01g0695800	MDR4	Similar to MDR-like ABC transporter	0	NA	3.86583	3.91963e-08
Os08g0391700		Similar to Oxidoreductase, 2OG-Fe oxygenase family protein, expressed	0	NA	3.86366	0.000457881
Os03g0255500		Similar to Phosphoenolpyruvate carboxykinase 4 (EC 4.1.1.49) (Fragment)	0	NA	3.86352	0.0105191
Os07g0690900		Glycosyl-phosphatidyl inositol-anchored, plant domain containing protein	4.83049	0.0452561	3.86344	0.0435224
Os02g0557800	OSRR2	A-type response regulator, Cytokinin signalin	0	NA	3.86254	0.000689254
Os06g0147000		Conserved hypothetical protein	0	NA	3.86065	0.00797213
Os01g0697400		Conserved hypothetical protein	-2.56468	0.02472	3.8591	0.000725167
Os01g0570800		IQ calmodulin-binding region domain containing protein	0	NA	3.85742	7.19761e-10
Os02g0589600		Hypothetical conserved gene	0	NA	3.85424	0.00250183
Os09g0482800		EF hand domain containing protein	-3.1543	0.0334632	3.85408	0.0125071
Os09g0411975		Non-protein coding transcript	0	NA	3.85284	0.0185436
Os03g0180900	OsJAZ2	Tify domain containing protein	0	NA	3.85283	0.00477157
Os05g0421600	ONAC088	No apical meristem (NAM) protein domain containing protein	-3.41739	0.00294107	3.85131	0.0012462
Os02g0661500	OsSTA69	Non-protein coding transcript	0	NA	3.85055	0.00168292
Os02g0555832		Hypothetical gene	-2.54151	0.000280913	3.84999	3.81577e-08
Os03g0807900		Chaperonin-like RbcX family protein	0	NA	3.84757	0.00373788
Os09g0471600	OsWAK84	EGF-like calcium-binding domain containing protein	0	NA	3.84755	0.011388
Os12g0570700	OsMT1a	Similar to Metallothionein-like protein type 1	-2.26955	4.59362e-09	3.84582	1.61044e-22
Os02g0651900		Hypothetical protein	-1.79463	0.0330401	3.8418	2.08409e-06
Os09g0325800		Conserved hypothetical protein	-3.06336	0.000647098	3.84076	3.53629e-05
Os09g0315700	Osppc2b	Phosphoenolpyruvate carboxylase family protein	0	NA	3.83908	3.97552e-25
Os01g0812100		Similar to NHL25	-6.97954	1.29462e-58	3.83746	1.61121e-09
Os06g0137650		UDP-glucuronosyl/UDP-glucosyltransferase domain containing protein	-4.42446	0.000152601	3.83302	0.000436583
Os06g0247500	OsPFPB	Pyrophosphate-fructose 6-phosphate 1-phosphotransferase (PFP) beta subunit, Regulation of carbon metabolism during grain fillin	-2.45399	0.00900916	3.82652	0.000409062
Os07g0534700		Serine/threonine protein kinase-related domain containing protein	0	NA	3.82633	0.00867762
Os06g0618000		Nse4 domain containing protein	0	NA	3.82472	0.000131595
Os09g0512000		SecY protein family protein	0	NA	3.82287	0.000283054
Os01g0175850		UDP-glucuronosyl/UDP-glucosyltransferase domain containing protein	0	NA	3.82198	0.00346378
Os09g0250200		Conserved hypothetical protein	0	NA	3.82117	0.010687
Os03g0238300		Endonuclease/exonuclease/phosphatase domain containing protein	3.25451	0.0364159	3.81966	0.00448876
Os02g0777800	OsRLCK86	Protein kinase, catalytic domain domain containing protein	0	NA	3.819	7.57459e-27
Os01g0959200	Asr4	Similar to Ci21A protein	-5.56887	1.04887e-11	3.81861	0.000192685
Os08g0540900		Conserved hypothetical protein	-4.25491	0.00342138	3.81653	0.00332911
Os01g0247700	SLAC	Similar to inner membrane transport protein	0	NA	3.81363	1.69828e-05
Os02g0106001		Conserved hypothetical protein	-4.57665	1.8286e-05	3.811	0.00358739
Os02g0504700		Conserved hypothetical protein	0	NA	3.80738	0.0221071
Os04g0429300	OsbHLH145	Similar to OSIGBa0093L02.4 protein	-14.1467	1.19357e-17	3.80726	0.0116419
Os02g0752800	OsERF#049	Similar to Dehydration responsive element binding protein 2B (DREB2B protein)	0	NA	3.8065	8.75007e-15
Os04g0389100		OSIGBa0096P03.6 protein	-3.53301	0.0035577	3.80382	0.00220236
Os01g0342750		Hypothetical conserved gene	0	NA	3.80329	0.0325151
Os07g0635500	OsCYP709C5	Similar to Cytochrome P450	2	0.0397265	3.80319	2.11058e-05
Os11g0705200		Similar to Scarecrow-like 9 (Fragment)	0	NA	3.80317	0.0114978
Os03g0665000		GCN5-related N-acetyltransferase (GNAT) domain domain containing protein	0	NA	3.80187	0.00914336
Os08g0448000	4CL5	4-coumarate:coenzyme A ligase, Lignin biosynthesis, Defense against woundin	0	NA	3.79968	5.52286e-09
Os12g0410000		Conserved hypothetical protein	0	NA	3.79781	0.00295496
Os04g0524500	OsYSL13	Oligopeptide transporter OPT superfamily protein	0	NA	3.79595	0.0153077
Os03g0242300		Hypothetical protein	-1.2478	0.0226062	3.79558	7.27876e-14
Os02g0814000		Protein of unknown function DUF862, eukaryotic domain containing protein	0	NA	3.78958	0.000745655
Os03g0235000	poxN	Similar to Peroxidase	0	NA	3.78898	0.0221071
Os03g0817700		Hypothetical conserved gene	0	NA	3.78891	0.0097402
Os05g0205000	OsNIP1	Similar to NOD26-like membrane integral protein ZmNIP1-1	0	NA	3.78582	0.00597565
Os04g0630400		NAD(P)-binding domain containing protein	0	NA	3.78322	7.87294e-14
Os09g0327500		Conserved hypothetical protein	-6.14447	4.88484e-06	3.78172	0.0263059
Os08g0171700		Conserved hypothetical protein	0	NA	3.78153	0.000647694
Os01g0603100		NB-ARC domain containing protein	0	NA	3.77745	0.00497728
Os06g0612001		Conserved hypothetical protein	-7.28251	0.00035926	3.77594	0.00876715
Os08g0463100		Conserved hypothetical protein	0	NA	3.77245	0.0231583
Os02g0736700		Conserved hypothetical protein	0	NA	3.77087	0.0331164
Os01g0283400		Conserved hypothetical protein	-4.25543	0.0153266	3.7632	0.00538848
Os05g0142900		Conserved hypothetical protein	-4.4252	0.000449258	3.76253	0.000912448
Os04g0132500	CTB4a	Protein kinase, core domain containing protein	-3.44877	0.0172812	3.76069	0.0056777
Os07g0120500	OsEnS-91	Similar to predicted protein	0	NA	3.75882	0.00181198
Os09g0456900		Nucleic acid-binding, OB-fold domain containing protein	-3.26198	0.0204866	3.75762	0.0100633
Os04g0475250		Similar to OSIGBa0106G07.4 protein	0	NA	3.75363	0.000122986
Os01g0264000	RDD1	Dof transcription factor, Promotion of nutrient ion uptake and accumulatio	0	NA	3.75347	5.85897e-06
Os01g0627500	OsCYP72A18	Cytochrome P450 family protein	-3.03855	9.38469e-06	3.75338	9.07372e-09
Os03g0598100	OsACR5	Similar to ACR4	-2.42327	0.00109905	3.75282	2.08689e-08
Os01g0653100	OsTBL58	Conserved hypothetical protein	0	NA	3.75142	0.0172908
Os04g0543500		Hypothetical conserved gene	-4.14522	7.63336e-05	3.74909	0.00068882
Os05g0395400		Hypothetical protein	-3.02551	5.92955e-15	3.74894	7.46366e-23
Os04g0461300	OsMADS61	Similar to MIKC-type MADS-box transcription factor WM30	-4.25485	0.0485732	3.74857	0.0409546
Os12g0239900	OsABCG49	Similar to PDR-like ABC transporter	0	NA	3.74808	0.00375162
Os03g0184550		Similar to Dihydroflavonol-4-reductase	0	NA	3.74669	6.19606e-13
Os07g0680900		Similar to Ribosomal protein S6 kinase	-3.56204	0.00294866	3.74638	0.00894213
Os04g0606450	OsLig4	Similar to DNA ligase	0	NA	3.74389	0.00222048
Os02g0194700	OsLOX1	Similar to Lipoxygenase 2.3, chloroplast precursor (EC 1.13.11.12) (LOX2:Hv:3)	5.88455	0.0111126	3.74308	0.0400932
Os12g0159000		Harpin-induced 1 domain containing protein	0	NA	3.74192	2.77582e-13
Os03g0374901		Hypothetical protein	0	NA	3.73818	0.0101842
Os01g0868000	ERF99	AP2/ERF transcription factor, Abiotic stress response, Salt stress respons	-3.57595	0.000104857	3.73651	9.45382e-05
Os04g0624701		Hypothetical conserved gene	-5.85312	2.11768e-06	3.73639	0.00601666
Os05g0296800		Similar to Retrotransposon Karma DNA, complete sequence	0	NA	3.73485	0.0123536
Os03g0237100	OsDMAS1	Similar to NADPH-dependent codeinone reductase (EC 1.1.1.247)	-4.635	3.11823e-05	3.73278	0.00157315
Os01g0547600	NRT2.4	High-affinity nitrate transporter, Nitrate transport, Auxin signalin	2.47031	0.00705207	3.73022	1.10596e-05
Os10g0558900	RL14	2OG-Fe (II) oxygenase family protein, Regulation of the secondary cell wall formation in leaves, Modulation of leaf rollin	0	NA	3.73001	0.0145379
Os08g0448100		Conserved hypothetical protein	-3.05328	4.17547e-12	3.72583	4.89968e-15
Os02g0713700		Protein of unknown function DUF296 domain containing protein	0	NA	3.72541	0.0016845
Os05g0472000	OsG1L8	Similar to LSH6 (LIGHT SENSITIVE HYPOCOTYLS 6)	-1.73653	0.0414451	3.72514	1.46651e-06
Os05g0476700	OsPUB2	U-box E3ubiquitin ligase, Positive regulation of cold stress respons	0	NA	3.72371	0.0251865
Os12g0594000	OsWD40-198	WD40 repeat-like domain containing protein	0	NA	3.72301	1.39801e-05
Os02g0504000		Similar to Cytochrome P450 CYP81L6	-2.16456	0.00704096	3.72274	1.56032e-06
Os07g0657400		Glycosyltransferase AER61, uncharacterized domain containing protein	-2.92175	1.27566e-11	3.72222	1.45676e-19
Os06g0128800		C2 calcium/lipid-binding domain, CaLB domain containing protein	0	NA	3.72125	2.05996e-05
Os07g0686600	OsVQ30	VQ domain containing protein	-1.87953	0.0351432	3.71902	2.88788e-06
Os03g0702600		Hypothetical conserved gene	0	NA	3.71762	0.00115239
Os06g0181800		Protein of unknown function DUF868, plant domain containing protein	0	NA	3.71738	0.010158
Os11g0673100		Conserved hypothetical protein	-2.78796	0.000108545	3.71603	2.3796e-06
Os05g0125250		Non-protein coding transcript	0	NA	3.71074	0.0294772
Os12g0424700		Serine/threonine protein kinase domain containing protein	0	NA	3.70876	0.00854173
Os07g0208600	OsREM4.3	Remorin, C-terminal region domain containing protein	-2.92446	2.13985e-07	3.70854	4.73822e-13
Os03g0661600	OsPR5	Similar to Alpha-amylase/trypsin inhibitor (Antifungal protein)	0	NA	3.70634	5.2154e-40
Os04g0179700	OsKS4	9-beta-pimara-7,15-diene synthase, Momilactone phytoalexins biosynthesis, Defense respons	9.12855	9.40143e-07	3.70615	0.000893707
Os02g0180800		Non-protein coding transcript	0	NA	3.69756	0.0276674
Os02g0252400	RPBF	Dof zinc finger transcriptional activator, Dof zinc finger transcription factor, Grain filling, GA response in aleurone cel	-16.3071	1.18325e-45	3.69676	0.000997646
Os01g0124650	RBBI2-3	Hypothetical conserved gene	-2.77994	0.000537222	3.69651	1.48292e-05
Os07g0163200	OsFbox344	FBD domain containing protein	0	NA	3.69443	0.0386541
Os01g0959750		Conserved hypothetical protein	0	NA	3.69283	0.035517
Os05g0365700	Os5bglu20	Glycoside hydrolase, family 1 protein	0	NA	3.69199	0.012689
Os02g0534400	OSCIN1	Cell wall invertase (EC 3.2.1.26)	0	NA	3.68843	2.55118e-12
Os10g0523900	OsERF#018	Similar to AP2 domain containing protein	0	NA	3.68807	0.0325606
Os02g0537100		Pectinesterase inhibitor domain containing protein	-9.32803	2.40715e-17	3.68469	0.00217644
Os07g0510866		Hypothetical protein	0	NA	3.68204	0.0300941
Os02g0782500	OsHSP18.0-CIII	Similar to Small heat stress protein class CIII	-3.57978	1.37685e-08	3.68113	4.46912e-08
Os12g0187800	OsEnS-148	Conserved hypothetical protein	-3.00138	3.88003e-15	3.67899	2.88286e-17
Os03g0319000	OsVQ10	Similar to VQ motif family protein, expressed	0	NA	3.67791	0.00224392
Os03g0860100	OsERF#083	Similar to Ethylene-responsive transcription factor 2 (Ethylene-responsive element binding factor 2) (EREBP-2) (AtERF2)	0	NA	3.67668	0.0245413
Os04g0171800		Similar to Cytochrome P450 79A1 (EC 1.14.13.41) (Tyrosine N-monooxygenase) (Cytochrome P450Tyr)	4.8252	0.024716	3.67665	0.0121354
Os11g0307600		Conserved hypothetical protein	0	NA	3.67499	0.00724796
Os03g0188100	OsMATE1	Similar to transparent testa 12 protein	-4.25841	1.05759e-21	3.67252	1.58557e-15
Os01g0915200		Similar to cysteine proteinase inhibitor B	-12.6371	8.1299e-51	3.67212	7.88436e-07
Os02g0612200		NB-ARC domain containing protein	0	NA	3.67169	0.000187272
Os04g0372775		Non-protein coding transcript	-3.00181	0.0011854	3.67004	0.00011101
Os01g0705200	OsLEA14	Late embryogenesis abundant protein repeat containing protein	-10.0828	3.79135e-17	3.66563	0.00723307
Os01g0624700	OsWRKY12	Similar to WRKY transcription factor 12	0	NA	3.66154	0.00381946
Os02g0671100	MAIF1	Cyclin-like F-box domain containing protein	-5.04258	9.29888e-07	3.66088	0.00094875
Os06g0206900		Conserved hypothetical protein	0	NA	3.66025	0.00193791
Os05g0576700		Oleosin family protein	-7.22251	6.2623e-07	3.65983	0.0249676
Os07g0194500		2OG-Fe(II) oxygenase domain containing protein	-7.46942	2.20201e-18	3.65915	0.000188888
Os11g0233201		Hypothetical gene	0	NA	3.65772	4.45135e-08
Os08g0530300	OsEXO70F4	Exo70 exocyst complex subunit family protein	0	NA	3.65697	0.00252612
Os05g0424300		Cytochrome P450 family protein	-4.05228	8.65973e-22	3.65606	2.54649e-21
Os05g0127500		Similar to Leucoanthocyanidin dioxygenase-like protein	-2.61977	0.00656358	3.65486	0.000170003
Os09g0542900		Conserved hypothetical protein	0	NA	3.65359	0.00221459
Os05g0437401		Conserved hypothetical protein	-5.54462	1.64013e-08	3.64801	0.000568452
Os01g0626300		Similar to Mitochondrial import receptor subunit TOM7-1 (Translocase of outer membrane 7 kDa subunit 1)	-3.33238	0.000112441	3.64752	9.92449e-05
Os03g0673400		Conserved hypothetical protein	-3.42577	2.35351e-09	3.64603	7.90947e-10
Os06g0160200	OsGELP80	Similar to Lanatoside 15'-O-acetylesterase precursor	-6.18247	2.99647e-35	3.6431	0.000386763
Os01g0809000		Hypothetical protein	0	NA	3.64115	0.029128
Os07g0491900		Similar to CTF2A (Fragment)	0	NA	3.63821	0.0133486
Os02g0759700	Os_F0767	Leucine-rich repeat 2 containing protein	-2.53823	2.0456e-12	3.63685	8.1518e-28
Os03g0188200		Zinc finger, RING/FYVE/PHD-type domain containing protein	-4.6874	1.35298e-19	3.63499	3.55971e-12
Os01g0283700	OsCCR5	Similar to Cinnamoyl-CoA reductase (EC 1.2.1.44)	4.63836	4.38667e-05	3.63322	0.00124708
Os01g0758300	Osppc3	Similar to Phosphoenolpyruvate carboxylase, housekeeping isozyme (EC 4.1.1.31) (PEPCase)	0	NA	3.63158	0.0122639
Os11g0482200		Pathogenic type III effector avirulence factor Avr cleavage site domain containing protein	0	NA	3.6278	0.0411381
Os12g0630500		Similar to Thaumatin-like protein	-3.3702	0.0298571	3.62501	0.0309004
Os10g0139700		Cytochrome P450 family protein	0	NA	3.62421	0.0276549
Os05g0128200	OsC3H33	Hypothetical conserved gene	-1.0681	0.0455409	3.62391	1.7231e-13
Os04g0686000	OsPUB32	Zinc finger, RING/FYVE/PHD-type domain containing protein	0	NA	3.62123	7.00131e-05
Os12g0105300		Actin-binding FH2 domain containing protein	0	NA	3.62063	0.0221999
Os07g0578333		Conserved hypothetical protein	0	NA	3.61983	0.00957619
Os05g0496100		Translation initiation factor eIF3 subunit domain containing protein	-3.129	0.00190003	3.61914	0.00129088
Os03g0152000		Heavy metal transport/detoxification protein domain containing protein	0	NA	3.61716	0.0188676
Os03g0277500	OsGLYI3	Similar to Glyoxalase family protein, expressed	-14.0758	8.90919e-34	3.61674	0.00821098
Os01g0839100	OsZFP	Zinc finger, C2H2 domain containing protein	-8.14742	3.99296e-72	3.61592	1.13415e-12
Os08g0402500		Protein of unknown function DUF761, plant domain containing protein	-6.24909	4.15879e-11	3.61558	0.000442041
Os09g0515550		Hypothetical protein	-2.9611	0.00956206	3.6145	0.00292961
Os01g0602466		Hypothetical protein	0	NA	3.61439	2.54593e-05
Os04g0630551		Hypothetical gene	-1.67642	0.0311114	3.61095	1.22908e-10
Os01g0681800		Conserved hypothetical protein	0	NA	3.60724	0.00624321
Os09g0438500		Hypothetical conserved gene	0	NA	3.60664	7.72602e-05
Os09g0571200		C2 domain containing protein	0	NA	3.60633	1.2462e-17
Os04g0562100	OsLHT7	Amino acid transporter, transmembrane domain containing protein	0	NA	3.60431	0.000169142
Os06g0692300		Hypothetical conserved gene	-4.11319	0.0110339	3.60227	0.0396828
Os01g0356800	OsEnS-6	Domain of unknown function DUF3406, chloroplast translocase domain containing protein	-16.5221	1.87711e-25	3.60114	5.56728e-06
Os01g0704100	NRT2.3	Nitrate transporter, Nitrate transpor	0	NA	3.60071	0.00077126
Os02g0684100		Sulfotransferase domain domain containing protein	0	NA	3.60036	0.00643699
Os07g0217600	CYP71Z2	CytochromeP450 monooxygenase, Diterpenoid phytoalexin biosynthesis, Bacterial blight resistanc	0	NA	3.5982	0.00507482
Os06g0652250		Hypothetical protein	0	NA	3.58737	0.0111072
Os05g0151200		TspO/MBR-related protein family protein	-11.3621	0	3.58426	1.58326e-37
Os03g0231600		Similar to Branched-chain-amino-acid aminotransferase 3, chloroplast precursor (EC 2.6.1.42) (Atbcat-3)	-1.79336	9.63963e-08	3.58225	2.23043e-17
Os05g0442400	MID1	R-R-type MYB-like transcription factor, Response to drought stress during reproductive developmen	-3.04737	0.00134803	3.57958	0.00111869
Os04g0390800		NAD(P)-binding domain containing protein	-14.0793	4.55191e-100	3.57723	5.16028e-09
Os04g0648950		Non-protein coding transcript	0	NA	3.57505	0.0144291
Os05g0200340		Hypothetical gene	0	NA	3.57448	0.00215537
Os04g0432300		Similar to 4-alpha-L-fucosyltransferase	-2.9938	0.0119188	3.57438	0.00434699
Os10g0386300		Hypothetical protein	-2.7904	0.0471659	3.56907	0.0113409
Os12g0515800		Hypothetical conserved gene	-1.68403	0.000176476	3.56709	1.55837e-05
Os08g0150600		F-box domain, cyclin-like domain containing protein	0	NA	3.56121	0.000466761
Os09g0449700		Hypothetical gene	0	NA	3.55985	0.00677732
Os03g0689300	OSA1	Plasma membrane H+ ATPase (EC 3.6.3.6) (H-ATPase)	-6.6708	8.50883e-17	3.55951	0.000123632
Os04g0460350		Similar to predicted protein	0	NA	3.55919	0.00019032
Os04g0498000		Protein of unknown function DUF828, plant family protein	0	NA	3.55535	0.00421657
Os09g0493000		Conserved hypothetical protein	-2.94191	0.0206737	3.55355	0.0026041
Os09g0347900		Cytidylyltransferase domain containing protein	0	NA	3.55132	0.00574651
Os09g0572900	DJLM	Dynamin-related protein 1E, Negative regulation of programmed cell death, Control of cytochrome c releas	-2.888	0.000219832	3.54955	3.6364e-06
Os07g0110100		Conserved hypothetical protein	-4.30161	9.60806e-11	3.54759	2.49339e-05
Os04g0330900		Similar to OSIGBa0113K06.11 protein	-6.69752	0.00214398	3.54734	0.0161129
Os01g0180900	PEG1	2-oxoglutarate and iron-dependent oxygenase, Starch accumulatio	-9.12188	9.02444e-58	3.54392	1.41507e-05
Os11g0453900	RAB21	Dehydrin RAB 16D	-10.1468	1.04122e-15	3.54364	0.0134517
Os03g0236983		Hypothetical gene	-1.99534	0.0320275	3.54354	0.000156585
Os04g0394100		Similar to H0718E12.3 protein	-8.89237	1.75914e-39	3.5427	4.05649e-12
Os03g0292100	OsPP2C32	Hypothetical conserved gene	0	NA	3.54244	0.000741504
Os03g0794300		Acyl-CoA N-acyltransferase domain containing protein	0	NA	3.53955	0.00394465
Os08g0239300		Dienelactone hydrolase domain containing protein	0	NA	3.53771	9.30251e-14
Os03g0170100		Conserved hypothetical protein	-2.2985	0.0322539	3.53742	0.000782366
Os12g0635500		Protein of unknown function DUF266, plant domain containing protein	-2.55033	0.000117272	3.53544	6.25795e-08
Os07g0659300		Conserved hypothetical protein	0	NA	3.53349	6.53447e-05
Os01g0742350		Conserved hypothetical protein	-2.94117	0.00942849	3.53221	0.00809772
Os09g0365300		NB-ARC domain containing protein	0	NA	3.53091	0.046149
Os10g0530400	OsGSTU23	Similar to Glutathione-S-transferase Cla47	0	NA	3.52827	0.0120992
Os11g0235700		Similar to FHY1	0	NA	3.52646	0.000127136
Os05g0563900	OsGRX17	Hypothetical gene	-5.37248	7.18831e-10	3.52617	0.000152613
Os08g0235800	OsWRKY25	Similar to WRKY transcription factor 25	-2.87515	7.76002e-09	3.52371	2.42293e-12
Os11g0232100		Protein kinase, core domain containing protein	0	NA	3.51701	0.00277815
Os03g0113200	OsFbox126	Protein of unknown function DUF295 family protein	5.90826	0.00653568	3.51698	0.0389528
Os03g0287400		Similar to LOB domain protein 4	0	NA	3.51686	0.0101665
Os01g0159600	OsLEA20	Small hydrophilic plant seed protein family protein	-18.4798	2.31367e-31	3.51677	1.6721e-05
Os05g0142000		Conserved hypothetical protein	0	NA	3.51498	2.42293e-12
Os02g0548700	OsPUB43	Similar to ubiquitin-protein ligase	0	NA	3.51484	0.00278152
Os04g0540200	OsBBX13	Zinc finger, B-box domain containing protein	-1.69968	0.0296367	3.51372	1.06371e-06
Os08g0404700		Conserved hypothetical protein	0	NA	3.5105	0.0370146
Os12g0502300	CycA2	Similar to Cyclin A-like protein (Fragment)	-2.77778	9.76074e-05	3.51005	4.55844e-07
Os06g0689483		Non-protein coding transcript	0	NA	3.50688	0.0140001
Os01g0771000		Protein of unknown function DUF567 family protein	0	NA	3.5059	0.0218368
Os01g0230800		Conserved hypothetical protein	0	NA	3.50554	0.00568743
Os04g0419550		Zinc finger, RING-type domain containing protein	0	NA	3.50427	4.89579e-06
Os06g0338700		Similar to Primary amine oxidase	2.52794	0.0396058	3.5019	0.000542166
Os05g0343400	WRKY53	WRKY transcription factor, Disease resistance, Defense respons	0	NA	3.50089	1.01729e-07
Os01g0819700		Hypothetical conserved gene	0	NA	3.50039	0.00271888
Os01g0172600		Similar to electron carrier/ heme binding / peroxidase	0	NA	3.49981	0.00071636
Os02g0689500		Similar to transposon protein	-2.44921	0.000151335	3.49947	6.22678e-09
Os02g0832100		Similar to hexose transporter	5.09623	0.0281706	3.49912	0.0453176
Os12g0189300		Pyruvate/Phosphoenolpyruvate kinase, catalytic core domain containing protein	0	NA	3.49758	3.75619e-79
Os06g0690200	OsRLCK215	Serine/threonine protein kinase-related domain containing protein	0	NA	3.49682	0.016613
Os02g0118800		Similar to NBS-LRR disease resistance protein homologue (Fragment)	4.3708	0.000214074	3.49669	0.00484248
Os10g0548850	OsPUB58	U box domain domain containing protein	0	NA	3.49545	0.0475558
Os01g0292200	OsCIPK01	Serine/threonine protein kinase domain containing protein	-2.5017	0.00197604	3.49261	1.90158e-05
Os08g0387050		Conserved hypothetical protein	0	NA	3.49167	0.0470156
Os01g0155500	OsCrRLK1L4	Protein kinase, catalytic domain domain containing protein	0	NA	3.49096	1.04413e-05
Os06g0166400	OsERF#007	Similar to TINY-like protein (AP2 domain containing protein RAP2.10) (Fragment)	-4.44011	7.28913e-11	3.48898	1.08562e-06
Os02g0209400		Conserved hypothetical protein	-1.80419	0.0102881	3.48846	2.5148e-07
Os12g0553050		Hypothetical protein	0	NA	3.48652	0.0238283
Os11g0508600	11N3	Sugar transporter, TAL effector-mediated susceptibility to bacterial pathoge	-6.71755	2.25493e-23	3.48635	1.77338e-06
Os04g0461600		Similar to Fw2.2	-3.52925	0.0106964	3.48514	0.0174873
Os01g0555100	SRZ3	Similar to TATA-binding protein associated factor 2N (RNA-binding protein 56) (TAFII68) (TAF(II)68)	-3.57619	0.0110819	3.48433	0.0135727
Os02g0208500	OsCDT4	Conserved hypothetical protein	3.19727	0.0183983	3.48274	0.00871462
Os01g0292700	OsIF	Intermediate filament, Cytoskeleton protein, Tolerance to salinity and heat stres	0	NA	3.47972	0.0239082
Os07g0669650		Similar to Isoform 2 of Potassium transporter 7	-3.17087	2.64215e-25	3.47296	1.02077e-30
Os08g0237200	OsMPG4	Mannose-1-phosphate guanyltransferase (EC 2.7.7.13) (ATP-mannose-1- phosphate guanylyltransferase) (GDP-mannose pyrophosphorylase) (NDP- hexose pyrophosphorylase)	0	NA	3.47238	0.000578382
Os01g0647200		Hypothetical conserved gene	-5.85172	4.29811e-06	3.47134	0.0153355
Os12g0603700	OsCIPK04	Similar to CBL-interacting protein kinase 4	5.17796	0.00274659	3.4702	0.0402616
Os01g0716550		Non-protein coding transcript	-4.22472	8.02211e-13	3.47009	2.71092e-08
[truncated: 12,989 more rows]
