# Supplementary material for: Transcriptome and Physio-Biochemical Profiling Reveals Differential Responses of Rice Cultivars at Reproductive-Stage Drought Stress
Source: Int J Mol Sci. 2023 Jan 5;24(2):1002. doi: 10.3390/ijms24021002 (PMC9863700; doi:10.3390/ijms24021002)
Supplement: Supplementary file 1 [file ijms-24-01002-s001.zip › Supplementary Table S4.xlsx]

## Sheet: Sheet1
Supplementary Table S4: Differential expression of the genes (Log2 Fold Change of >2 and FDR £0.05) in panicle of IR 64 and N 22 under drought stress
Gene (RAP ID)	Name	Description	IR 64 (IPC vs IPT)		N 22 (NPC vs NPT)
			logFC	FDR	logFC	FDR
Os11g0297000		Conserved hypothetical protein	23.2315	7.53657e-06	25.2313	2.11983e-06		IPC= IR 64, Panicle, Control
Os05g0135400	prx70	Plant peroxidase domain containing protein	19.7126	7.208e-11	7.5413	0.0140058		IPT= IR 64, Panicle, Treated
Os12g0582600		TFIIS N-terminal domain containing protein	19.6081	8.99509e-07	23.7775	3.54149e-09		NPC= Nagina 22, Panicle, Control
Os04g0329300		Pollen allergen/expansin, C-terminal domain containing protein	19.3764	1.28853e-11	0	NA		NPT= Nagina 22, Panicle, Treated
Os05g0261001		Non-protein coding transcript	19.1294	1.79776e-06	24.6344	4.37846e-10
Os10g0165300		Cytochrome P450 family protein	18.7478	7.391e-08	9.36009	0.0113486
Os08g0373000		Hypothetical conserved gene	18.742	1.65767e-06	25.3455	9.13462e-11
Os10g0109600	poxA	Peroxidase (EC 1.11.1.7)	17.8264	0.000816363	26.5334	5.32271e-07
Os10g0162842		Hypothetical protein	17.7135	1.18032e-05	24.4619	1.30165e-09
Os03g0365900	OsGELP50	Similar to GDSL-like Lipase/Acylhydrolase family protein	15.2235	0.00521836	26.7161	4.36473e-07
Os05g0379500	A1.1-4	Conserved hypothetical protein	15.2039	2.07848e-06	0	NA
Os12g0135500		Similar to cDNA clone:006-207-G09, full insert sequence	15.1979	2.29596e-06	6.8432	0.0282544
Os12g0155000	GLP12-4	Germin-like protein 12-4, Disease resistanc	15.0987	0.000292674	24.4193	1.44867e-09
Os11g0233400		Similar to cDNA clone:J033099F01, full insert sequence	13.5406	0.00134711	28.5429	8.80296e-13
Os11g0549620	OsPAP7	Similar to Purple acid phosphatase	12.0306	1.08782e-10	-4.26302	0.00023358
Os07g0166700		Similar to Transmembrane protein kinase	11.8741	1.96177e-11	-5.13888	5.25127e-08
Os04g0196200		Winged helix repressor DNA-binding domain containing protein	11.8465	4.85561e-08	0	NA
Os09g0480900	OsBURP15	Similar to Anther-specific protein	11.7173	1.01046e-10	-4.70786	5.71036e-06
Os03g0808000	OsPGL11	Glycoside hydrolase, family 28 domain containing protein	11.709	5.27041e-11	-2.7101	0.0103084
Os01g0537250		Protein of unknown function DUF3778 domain containing protein	11.6857	0.0343209	0	NA
Os09g0248100	OsFLA11	FAS1 domain domain containing protein	11.6654	1.35917e-05	0	NA
Os04g0354600	OsCER4	Similar to Acyl CoA reductase-like protein	11.6332	2.40187e-10	0	NA
Os01g0550800		Protein of unknown function DUF239, plant domain containing protein	11.517	2.2043e-13	-7.59131	1.55213e-10
Os01g0842400	Oslacc	Similar to Laccase (EC 1.10.3.2)	11.3741	3.9704e-13	-3.50807	3.08202e-17
Os01g0541000		Transcriptional factor B3 family protein	11.2532	1.74682e-08	0	NA
Os01g0538000		Conserved hypothetical protein	11.2252	2.5888e-11	0	NA
Os01g0539400		Hypothetical protein	11.1929	2.42453e-11	0	NA
Os01g0359400		NB-ARC domain containing protein	11.1453	5.9943e-09	0	NA
Os01g0540800		Conserved hypothetical protein	11.1351	4.17767e-12	-1.89576	0.00675079
Os07g0655800	OS-RP2	Similar to Aspartic acid-rich protein	10.6761	7.6858e-06	-7.16949	0.0001772
Os10g0484800	OsLAP6	Orthologue of Arabidopsis PKSA/LAP6, Regulation of pollen exine formatio	10.5748	8.64913e-07	-7.96364	4.50453e-07
Os02g0508500		Conserved hypothetical protein	10.4037	5.10526e-09	0	NA
Os01g0942900		Similar to cDNA clone:J023028M23, full insert sequence	10.369	6.28018e-09	0	NA
Os09g0330000		UDP-glucuronosyl/UDP-glucosyltransferase family protein	10.2332	9.2061e-11	-2.44284	1.77925e-08
Os06g0223900		Non-protein coding transcript	10.2267	2.56724e-09	-1.97075	0.0269624
Os01g0232000	OsTIP4	Major intrinsic protein family protein	10.1121	8.03732e-05	0	NA
Os11g0276000	OsSEC3B	Subunit of the exocyst comple	10.1083	2.21985e-09	-1.8638	0.022348
Os06g0109200		Protein of unknown function DUF6, transmembrane domain containing protein	10.0629	3.13339e-10	-2.53195	2.75005e-07
Os12g0242700		Similar to 3-oxoacyl-[acyl-carrier-protein] reductase 1, chloroplast precursor (EC 1.1.1.100) (3-ketoacyl-acyl carrier protein reductase 1) (Beta- keto acyl-carrier protein reductase 1)	10.0443	3.81483e-10	-8.10051	3.87331e-19
Os02g0118850		Hypothetical gene	9.98164	1.56842e-09	-1.67817	0.0177792
Os06g0728902	OsGSL6	Similar to predicted protein	9.95459	2.4491e-10	-6.88985	5.55505e-36
Os01g0944200		Ribonuclease H-like domain containing protein	9.93391	2.21515e-09	5.35962	0.00547631
Os01g0159250		Hypothetical protein	9.92296	7.41216e-07	-2.98472	0.0418848
Os01g0838100		Conserved hypothetical protein	9.87642	9.49307e-05	7.97635	0.00345313
Os04g0323800		Hypothetical protein	9.87109	0.00270513	13.9295	2.61589e-05
Os11g0549665		Hypothetical conserved gene	9.85993	1.75276e-06	0	NA
Os04g0554200		Similar to OSIGBa0143N19.13 protein	9.80429	4.65204e-10	-4.64541	2.65488e-31
Os03g0165300	OsBLH6	Conserved hypothetical protein	9.79911	3.57855e-10	-3.79636	1.72452e-27
Os12g0180800		Similar to OSIGBa0158F05.9 protein	9.7677	7.37297e-07	0	NA
Os04g0401100		Similar to OSIGBa0113L04.8 protein	9.73001	2.73987e-06	0	NA
Os01g0850800	OsLAC9	Laccase-8	9.64404	9.92022e-08	0	NA
Os06g0669275	OsNTP7	Similar to MEE44 (maternal effect embryo arrest 44); nucleotidyltransferase	9.61247	3.35628e-08	0	NA
Os05g0319100		Putative mannan endo-1,4-beta-mannosidase 5	9.58468	1.19013e-09	-5.00325	1.80237e-27
Os12g0187500		Similar to C2 domain containing protein	9.54782	0.00038454	0	NA
Os12g0456783		Non-protein coding transcript	9.50724	1.37428e-09	-2.77102	1.76035e-14
Os02g0486500		Hypothetical conserved gene	9.50487	5.1828e-09	0	NA
Os02g0225000		Similar to cDNA clone:001-044-E12, full insert sequence	9.43721	2.08729e-09	-1.39598	0.000452769
Os02g0209050		Hypothetical gene	9.35766	4.61167e-09	-5.56505	4.72312e-25
Os11g0644700		Plant disease resistance response protein family protein	9.31116	4.65408e-06	0	NA
Os02g0435400		Conserved hypothetical protein	9.30819	9.19067e-06	0	NA
Os07g0101000	OsLAC16	Cupredoxin domain containing protein	9.29531	8.10479e-09	-3.23515	4.14479e-10
Os03g0277700		Protein of unknown function DUF26 domain containing protein	9.27558	3.87468e-07	0	NA
Os08g0531100		MAP65/ASE1 family protein	9.22892	1.71594e-31	-3.30802	1.7928e-31
Os09g0248900		Myb/SANT-like domain domain containing protein	9.22003	2.96705e-05	0	NA
Os01g0221700		Similar to GDT1-like protein 1, chloroplastic	9.21884	8.30467e-05	0	NA
Os10g0506200	OsValRS3	Similar to Valyl-tRNA synthetase	9.16709	4.66159e-07	0	NA
Os01g0719800		Hypothetical protein	9.15847	3.80368e-07	0	NA
Os07g0421932		Hypothetical gene	9.15739	1.14549e-08	-5.53139	9.82203e-18
Os01g0333600		Protein of unknown function DUF594 domain containing protein	9.14783	0.00147498	0	NA
Os04g0179700	OsKS4	9-beta-pimara-7,15-diene synthase, Momilactone phytoalexins biosynthesis, Defense respons	9.12855	9.40143e-07	3.70615	0.000893707
Os11g0549680		Similar to Zinc knuckle family protein, expressed	9.07343	7.15414e-05	0	NA
Os01g0702450		Similar to Chaperone protein dnaJ 10	9.07088	1.74469e-08	0	NA
Os10g0520900		Hypothetical conserved gene	9.06603	1.48133e-05	0	NA
Os02g0318500	OsABCG40	ABC transporter-like domain containing protein	9.05768	0.000272681	0	NA
Os07g0421866		Similar to tetratricopeptide repeat (TPR)-containing protein	9.03325	9.22969e-08	-2.31445	0.00312577
Os10g0511800		Similar to Plus-3 domain containing protein, expressed	9.02229	1.92151e-08	-5.77042	8.53274e-21
Os10g0335000		Dirigent protein, Lignin biosynthesi	9.00895	8.99214e-07	-4.8118	0.0234092
Os12g0584200		Similar to cDNA clone:J013075O22, full insert sequence	9.00006	0.00108626	9.28377	0.000353859
Os06g0164300		Similar to H0502G05.11 protein	8.9938	0.000533355	0	NA
Os01g0539900		Conserved hypothetical protein	8.98345	0.000151599	0	NA
Os02g0437901		Hypothetical gene	8.98131	2.43906e-05	0	NA
Os02g0207500		Hypothetical gene	8.9771	0.000731819	0	NA
Os12g0199100		NB-ARC domain containing protein	8.95594	0.000700169	0	NA
Os10g0388600		Hypothetical conserved gene	8.95537	2.70138e-08	0	NA
Os02g0591000		Conserved hypothetical protein	8.94683	1.30268e-07	0	NA
Os11g0558900		Leucine-rich repeat, N-terminal domain containing protein	8.94541	1.77576e-07	-2.61689	0.00137907
Os12g0515300	OsMYB46	Homeodomain-like domain containing protein	8.91733	2.45228e-08	-5.33204	3.26561e-24
Os01g0359600		Disease resistance protein domain containing protein	8.91305	0.000437203	0	NA
Os06g0137400	OsSAUR24	Hypothetical conserved gene	8.90643	3.31857e-08	-3.65782	3.81448e-13
Os01g0865800	OsDof1	Similar to AOBP (Ascorbate oxidase promoter-binding protein)	8.86652	0.000103683	0	NA
Os07g0494300	OsWAK70	Protein kinase, catalytic domain domain containing protein	8.86283	3.67275e-08	-2.39129	2.90465e-06
Os01g0853600		Similar to cDNA clone:J023041K02, full insert sequence	8.84538	2.79001e-08	-1.88002	1.38424e-05
Os07g0490450		Hypothetical protein	8.84045	1.63502e-07	-3.69951	8.79603e-07
Os02g0435600		Conserved hypothetical protein	8.84044	5.05808e-07	0	NA
Os08g0431200	OsFH9	Similar to Formin-like protein 9	8.82947	1.45278e-07	-2.28015	0.00198723
Os10g0540300		Protein of unknown function DUF3615 domain containing protein	8.80183	5.83639e-06	0	NA
Os02g0511800		NOP5, N-terminal domain containing protein	8.78607	0.000517139	8.4415	0.000342482
Os04g0368800	OsWAK45	Similar to H0607F01.6 protein	8.74417	1.52764e-07	0	NA
Os01g0835500	rbohE	Similar to Respiratory burst oxidase protein	8.71576	7.04713e-08	-5.29884	2.57872e-21
Os11g0139400		Protein of unknown function DUF250 domain containing protein	8.71423	0.00104621	0	NA
Os08g0398300	OsABCA4	ABC transporter-like domain containing protein	8.71331	0.000332387	0	NA
Os01g0208400		Similar to peptide-N4-asparagine amidase A	8.70281	3.47491e-08	-3.37434	3.05262e-21
Os02g0704262		Conserved hypothetical protein	8.70034	0.000948699	0	NA
Os08g0336500		Zinc finger, PHD-type domain containing protein	8.69984	9.77321e-08	-3.30239	1.67039e-09
Os11g0138900		Alpha/beta hydrolase fold-3 domain containing protein	8.66472	3.72716e-05	0	NA
Os08g0248700		Similar to Blind	8.64059	1.6171e-05	-2.88416	0.0444037
Os02g0202300		Protein of unknown function DUF3414 domain containing protein	8.63689	8.46107e-08	-7.30618	3.83374e-19
Os12g0637300		Conserved hypothetical protein	8.62473	0.00466219	11.8577	0.000119039
Os02g0140500	OsOSC4	Similar to cycloartenol synthase	8.61866	3.94447e-07	-7.40997	3.54734e-05
Os12g0209300		Similar to ATPase, AAA family protein	8.59958	5.15934e-05	0	NA
Os12g0235600		Conserved hypothetical protein	8.59676	3.7257e-06	-4.25531	8.64327e-05
Os12g0182100		Hypothetical conserved gene	8.59515	6.40177e-07	0	NA
Os01g0726001		Hypothetical gene	8.55611	2.74984e-05	0	NA
Os08g0501700	OsWAK76	Conserved hypothetical protein	8.54277	2.3897e-07	-3.53541	2.22406e-08
Os11g0549675		Similar to cDNA clone:001-208-B08, full insert sequence	8.5215	0.00320534	0	NA
Os08g0108300	OsWD40-152	Pistil-specific extensin-like protein family protein	8.51345	9.75681e-08	-3.99412	2.02993e-19
Os10g0191201		Hypothetical gene	8.50535	0.0238254	8.114	0.0471344
Os08g0414000		Protein of unknown function DUF1262 domain containing protein	8.48139	3.80892e-05	0	NA
Os02g0435200		Hypothetical conserved gene	8.48133	0.0022623	0	NA
Os03g0583000		Conserved hypothetical protein	8.47016	4.85925e-06	0	NA
Os02g0528550		Hypothetical conserved gene	8.45687	2.24451e-07	-2.21949	0.000168893
Os02g0433900		Conserved hypothetical protein	8.44846	0.0108991	0	NA
Os12g0405300		Conserved hypothetical protein	8.42906	0.00775733	0	NA
Os08g0393600		Protein-tyrosine phosphatase-like, PTPLA domain containing protein	8.3907	6.32504e-06	-3.01904	0.00740514
Os04g0573100	HTH1	Putative glucose-methanol-choline (GMC) oxidoreductase, Cutin biosynthesis, Anther development, Pollen fertilit	8.37215	4.5467e-05	-8.02335	7.1904e-09
Os04g0526000	OsTCP17	Similar to Auxin-induced basic helix-loop-helix transcription factor	8.35355	0.00254635	0	NA
Os02g0614600		Protein of unknown function DUF869, plant family protein	8.34927	2.5736e-06	-4.99095	2.52285e-06
Os06g0268700		Peptidase A1 domain containing protein	8.33598	0.000171851	-5.31979	0.0018245
Os07g0541800		Similar to KI domain interacting kinase 1	8.33236	1.24857e-06	0	NA
Os02g0491900		Ankyrin repeat domain containing protein	8.27939	6.45926e-06	0	NA
Os05g0489900	DMI3	Ca/calmodulin-dependent protein kinase, Calcium/calmodulin-dependent protein kinase, Bacterial and fungal symbioses, Common symbiosis signaling (SYM) pathwa	8.25344	5.34278e-05	0	NA
Os09g0389201		Non-protein coding transcript	8.24876	3.17672e-07	-2.60888	7.08126e-08
Os09g0544400		Similar to glutathione transferase16	8.19742	1.71907e-05	-6.48034	1.84905e-07
Os12g0481400		Similar to NBS-LRR disease resistance protein homologue	8.17402	8.35606e-06	-5.1081	3.89166e-07
Os11g0479400		Similar to Leucine Rich Repeat family protein	8.13542	0.0142805	0	NA
Os09g0333000	OsABCG47	ABC transporter-like domain containing protein	8.13188	0.00086482	0	NA
Os03g0393300		Peptidase S10, serine carboxypeptidase domain containing protein	8.1284	0.0347237	0	NA
Os02g0306100		Similar to cation cation antiporter	8.12278	0.0469435	10.5917	0.0123595
Os12g0131200		Similar to zinc finger (DHHC type) family protein	8.12013	6.25559e-07	-1.63677	0.00359968
Os04g0108600		Similar to Sesquiterpene synthase (Fragment)	8.11732	4.40531e-06	-5.41818	0.00593751
Os02g0187000		Similar to Cytochrome P450 CYP71K14	8.10965	0.00587428	0	NA
Os12g0180600		Similar to HAD superfamily hydrolase, 5'-Nucleotidase containing protein, expressed	8.09557	0.0161325	0	NA
Os01g0957800	OsCYP71AA2	Cytochrome P450 domain containing protein	8.08709	9.22426e-05	0	NA
Os05g0335500		Conserved hypothetical protein	8.08537	8.9717e-05	0	NA
Os11g0578500	OsDjC77	Heat shock protein DnaJ family protein	8.08191	3.29888e-05	0	NA
Os11g0559200	Xa21*	Protein kinase, core domain containing protein	8.04974	3.73705e-05	0	NA
Os01g0566500	OsCCD8a	Similar to Dioxygenase RAMOSUS1	8.04583	2.64468e-40	2.26811	3.58497e-08
Os11g0291475		Hypothetical protein	8.04054	2.20412e-09	-4.02012	0.00536935
Os02g0310400		Conserved hypothetical protein	8.03097	0.000151264	6.30309	0.00677265
Os02g0816300		Armadillo-type fold domain containing protein	8.01208	1.30656e-15	-5.71459	9.34867e-09
Os01g0285300	OsMYB55/61	Myb transcription factor domain containing protein	7.99913	2.30687e-37	-3.70347	2.75182e-25
Os12g0199200		Non-protein coding transcript	7.99492	0.000270873	0	NA
Os04g0225700	OsBURP05	Similar to BURP domain-containing protein 5	7.95089	0.00254081	0	NA
Os01g0668200		Conserved hypothetical protein	7.9296	2.73219e-06	-3.32996	3.64452e-06
Os09g0491822	OsCCR32	NAD-dependent epimerase/dehydratase domain containing protein	7.91472	5.20693e-05	-3.238	0.0131075
Os04g0598800		Similar to Wall-associated kinase-like protein	7.90591	0.000201113	0	NA
Os05g0131500		Ferroporti-1 domain containing protein	7.89109	0.00221354	0	NA
Os03g0799200		Protein of unknown function DUF593 family protein	7.88892	8.73481e-07	-1.05579	0.0255106
Os05g0444200		Similar to T6J4.5 protein (WIP6 protein)	7.88123	0.000130219	4.64255	0.00128247
Os07g0176600	OsNek3	Serine/threonine protein kinase, Never-in-mitosis A (NIMA)-related kinase, Pollen germinatio	7.87965	5.65685e-10	-2.54876	0.000456673
Os12g0108000	OsLAC27	Similar to Laccase (Diphenol oxidase)	7.87386	1.50344e-06	-2.24507	0.000105281
Os05g0137500	OsWRKY5	Similar to WRKY transcription factor 5	7.87156	6.79427e-06	0	NA
Os10g0406900		Hypothetical conserved gene	7.85911	0.00121747	0	NA
Os12g0532600		Conserved hypothetical protein	7.84473	0.0315802	0	NA
Os12g0131150		Similar to Glucosamine-fructose-6-phosphate aminotransferase, isomerizing family protein, expressed	7.79424	1.73016e-06	-3.31079	5.49355e-09
Os01g0785300		Hypothetical protein	7.78889	0.00491548	8.76482	0.0023712
Os10g0579400	OsWRKY2	Conserved hypothetical protein	7.78464	0.0112399	0	NA
Os12g0225900		Allyl alcohol dehydrogenase	7.78009	0.000212506	0	NA
Os03g0102333		Hypothetical conserved gene	7.77507	4.4512e-05	-3.98764	0.00106367
Os12g0180900		Conserved hypothetical protein	7.76173	0.000873816	0	NA
Os05g0363566		Hypothetical conserved gene	7.756	6.22915e-06	-4.06356	1.53576e-07
Os12g0539700		Conserved hypothetical protein	7.74905	0.00386582	5.52436	0.0386923
Os06g0292400		Embryogenesis transmembrane protein	7.74762	0.000342707	0	NA
Os03g0327900		Conserved hypothetical protein	7.74721	0.0077071	0	NA
Os11g0458500		Hypothetical conserved gene	7.73958	0.000201475	0	NA
Os05g0368666		Hypothetical gene	7.71292	0.00532188	0	NA
Os06g0290701		Hypothetical protein	7.70061	4.85372e-06	-10.1523	1.94206e-09
Os04g0223901		Dimethylaniline monooxygenase, N-oxide-forming domain containing protein	7.69864	4.38003e-10	0	NA
Os03g0339300	PRX41	Hypothetical conserved gene	7.69099	2.10247e-10	-5.02316	2.15534e-05
Os04g0400600		Similar to OSIGBa0113L04.4 protein	7.6858	0.00188613	0	NA
Os05g0158600	GA2OX1	Similar to OsGA2ox1	7.67642	1.48073e-18	-4.54347	7.21799e-22
Os04g0512200		CER1	7.66706	0.000236037	0	NA
Os03g0741050		Non-protein coding transcript	7.66124	0.00163151	0	NA
Os02g0683800		Conserved hypothetical protein	7.65385	0.00839043	0	NA
Os09g0560100		Hypothetical conserved gene	7.6457	0.000125366	0	NA
Os03g0294650		Hypothetical protein	7.64217	7.48041e-06	0	NA
Os05g0514350		Non-protein coding transcript	7.63865	5.40792e-05	-3.15396	0.00686127
Os02g0809700	Pho1	Pi homeostasi	7.62601	0.000583088	0	NA
Os05g0149300		Similar to 1-aminocyclopropane-1-carboxylate oxidase	7.62561	1.02838e-05	0	NA
Os02g0568700	OsTPS5	Terpene synthase-like domain containing protein	7.61644	0.000427904	6.77566	0.00361634
Os08g0203700		Protein kinase, core domain containing protein	7.59596	0.000430973	0	NA
Os01g0359800		Similar to NB-ARC domain containing protein	7.59471	0.00372297	0	NA
Os08g0466200	OsHAK4	Similar to KUP-related potassium transporter	7.58564	1.87511e-21	0	NA
Os09g0443800	OsaBG4	Conserved hypothetical protein	7.58129	0.000195003	0	NA
Os03g0225900	AOS2	Allene oxide synthase (CYP74A2), Biosynthesis of jasmonic acid (JA	7.57885	1.26623e-05	0	NA
Os10g0513400		Cytochrome P450 family protein	7.55906	0.000427475	0	NA
Os02g0139600		Similar to Aspartyl-tRNA synthetase	7.5402	4.405e-06	-3.22891	8.85389e-08
Os12g0550800		Hypothetical conserved gene	7.53598	0.00306455	0	NA
Os06g0727800		Similar to predicted protein	7.53517	0.000632596	0	NA
Os05g0264200		Protein of unknown function DUF639 domain containing protein	7.52968	3.60715e-05	0	NA
Os11g0298200		Hypothetical gene	7.51377	0.0199176	0	NA
Os11g0490600	LA1	Regulation of shoot gravitropism and tiller angle, Regulation of polar auxin transpor	7.50705	9.37832e-06	-3.45505	5.58664e-06
Os05g0514500		Conserved hypothetical protein	7.49667	2.62215e-05	-2.40831	0.0228833
Os09g0479500		NB-ARC domain containing protein	7.4897	1.52873e-05	0	NA
Os06g0314600	JMT-1	SAM dependent carboxyl methyltransferase family protein	7.48268	1.56905e-05	0	NA
Os05g0122400		Hypothetical conserved gene	7.48183	3.1152e-05	0	NA
Os10g0421500		Similar to cDNA clone:J013149A17, full insert sequence	7.48095	6.24793e-06	0	NA
Os06g0506200		Protein of unknown function DUF250 domain containing protein	7.4766	2.46749e-20	-5.42832	1.17949e-48
Os02g0458100		Similar to Sesquiterpene cyclase	7.46871	8.06084e-06	-1.90132	0.0073839
Os05g0241100		Similar to predicted protein	7.44363	0.00123573	0	NA
Os05g0564300		Zinc finger, RING/FYVE/PHD-type domain containing protein	7.43416	7.3257e-06	-2.50751	9.01848e-05
Os08g0331900		Similar to Leucine Rich Repeat family protein, expressed	7.4337	0.000413569	0	NA
Os01g0933300		Non-protein coding transcript	7.42462	2.3764e-05	0	NA
Os01g0824900		Protein of unknown function DUF688 domain containing protein	7.39603	0.0107038	0	NA
Os08g0556500		Similar to predicted protein	7.36216	0.00652128	0	NA
Os01g0971400		Similar to Cysteine proteinase	7.35616	7.30856e-09	-3.8118	0.000513074
Os08g0489300	TagI	Methyladenine glycosylase domain containing protein	7.34473	8.81087e-19	-2.12623	0.0243428
Os02g0562600	OsMLO10	Similar to Seven trans-membrane protein (Fragment)	7.33574	0.00288717	0	NA
Os04g0443900		Similar to RuBisCO large subunit-binding protein subunit beta, chloroplastic	7.33332	0.000136501	-5.70729	1.22348e-05
Os03g0675600	OsPSK5	Similar to Phytosulfokines 3 precursor	7.32648	0.0088148	0	NA
Os01g0260500		Hypothetical conserved gene	7.3236	5.03409e-05	0	NA
Os09g0482681		Hypothetical protein	7.31722	7.21386e-05	0	NA
Os03g0276300	OsDof14	Similar to Dof domain, zinc finger family protein, expressed	7.31572	9.32093e-06	0	NA
Os06g0555101		Hypothetical gene	7.29017	1.90159e-14	-3.22365	1.94758e-07
Os02g0804000		Non-protein coding transcript	7.28843	0.000186182	-4.08719	0.00162323
Os10g0199500		Hypothetical conserved gene	7.2839	0.00168556	3.95306	0.032806
Os02g0762800	OsRAD54	Similar to ATRAD54/CHR25 (ARABIDOPSIS HOMOLOG OF RAD54); ATP binding / DNA binding / helicase	7.28343	3.86419e-05	-3.57459	0.000106052
Os02g0742900		Similar to Kinesin-like protein	7.27989	0.000266712	-4.94453	0.000646582
Os08g0223900	OsOSC12/OsPTS1	Similar to Cycloartenol synthase (EC 5.4.99.8) (Fragment)	7.25392	5.28607e-16	-3.43994	0.000270835
Os10g0196100		Similar to Cytochrome P450 98A1	7.25191	1.60507e-05	-2.00864	0.00955487
Os02g0253700		Conserved hypothetical protein	7.25029	0.0108215	0	NA
Os04g0554800	OsHyPRP08	Similar to RCc3 protein	7.24666	0.000958522	0	NA
Os11g0598900		Domain of unknown function DUF629 domain containing protein	7.2421	0.000288572	0	NA
Os04g0636200		Hpt domain containing protein	7.24107	2.87481e-05	0	NA
Os01g0275800		Hypothetical gene	7.23115	9.71587e-06	-1.71788	0.00114439
Os12g0137000	ONAC133	Hypothetical conserved gene	7.22962	0.000256092	0	NA
Os08g0404000		UDP-glucuronosyl/UDP-glucosyltransferase domain containing protein	7.2202	0.000132489	0	NA
Os03g0658800	OsCYP87C2	Cytochrome P450 family protein	7.21505	1.47115e-30	-3.37338	9.58866e-21
Os01g0339600		Proteasome assembly chaperone 3 domain containing protein	7.21441	0.000204236	0	NA
Os12g0534400		Conserved hypothetical protein	7.20965	0.000726489	3.34485	0.0371803
Os01g0319000		Similar to Pectin acetylesterase (Fragment)	7.20859	4.32286e-05	-3.77393	0.000319743
Os04g0591900	OsFbox231	F-box associated domain, type 3 domain containing protein	7.20806	0.000343413	0	NA
Os02g0829000		Hypothetical gene	7.20721	3.37097e-25	-5.17064	6.42638e-29
Os04g0413200	OSINV4	Similar to Cell wall invertase (EC 3.2.1.26)	7.1867	0.00232434	0	NA
Os06g0123000		Conserved hypothetical protein	7.18618	5.81817e-05	0	NA
Os12g0199500	OsCOMTL1	Similar to N-methyltransferase	7.18078	0.000692238	0	NA
Os03g0638000		Similar to Centromere protein-like protein (Fragment)	7.16959	4.35726e-15	-3.33107	1.21702e-09
Os01g0343500		Similar to TPR repeat	7.1645	0.000257031	0	NA
Os04g0678700	OsPorA	Similar to Protochlorophyllide reductase (EC 1.3.1.33) (PCR) (NADPH- protochlorophyllide oxidoreductase) (POR) (Fragment)	7.16275	2.48358e-09	0	NA
Os05g0109100		Similar to OSIGBa0138H21-OSIGBa0138E01.10 protein	7.15685	6.83819e-05	0	NA
Os02g0153700	LRK4	Leucine-rich repeat receptor-like kinas	7.15189	5.48096e-05	0	NA
Os08g0401500		Similar to HOTHEAD protein precursor (ADHESION OF CALYX EDGES protein)	7.15078	3.54635e-10	-3.3321	0.00283308
Os05g0253200		Conserved hypothetical protein	7.1441	0.00890052	5.9281	0.0111729
Os01g0511700		Conserved hypothetical protein	7.13022	0.011646	0	NA
Os09g0306500		Similar to DVL6/RTFL16 (ROTUNDIFOLIA LIKE 16)	7.12801	6.34691e-05	0	NA
Os11g0215400		Peptidase aspartic, catalytic domain containing protein	7.12751	1.60059e-05	-11.7852	3.99504e-13
Os01g0221900		Similar to peptidase C45, acyl-coenzyme A/6-aminopenicillanic acid acyl-transferase	7.12577	0.0001923	0	NA
Os07g0689950		BRCT domain containing protein	7.11787	1.84625e-09	0	NA
Os11g0701600		Glycoside hydrolase, family 18, catalytic domain domain containing protein	7.11675	0.000250509	-4.05328	0.00703695
Os09g0307300		Targeting for Xklp2 family protein	7.10124	7.70696e-06	0	NA
Os07g0105900		NB-ARC domain containing protein	7.09286	5.3763e-05	-3.30647	6.0701e-05
Os08g0203300		Similar to SHR5-receptor-like kinase (Fragment)	7.09226	0.00194419	0	NA
Os06g0587200		Protein kinase, catalytic domain domain containing protein	7.08824	6.98614e-05	0	NA
Os05g0393800	OsSTA149	Protein of unknown function DUF221 domain containing protein	7.08767	0.000177015	0	NA
Os06g0254600		Caleosin related family protein	7.08139	1.95445e-11	0	NA
Os09g0262000	OsCCR24	Similar to Cinnamoyl CoA reductase	7.0758	9.18148e-08	0	NA
Os11g0141900		Ankyrin domain containing protein	7.07439	4.13946e-05	0	NA
Os01g0264600		Conserved hypothetical protein	7.0697	0.00482172	0	NA
Os04g0512900		NB-ARC domain containing protein	7.06795	0.00134281	0	NA
Os05g0135500	prx71	Haem peroxidase family protein	7.06731	8.04143e-12	-3.82011	0.000611317
Os04g0308000	OsWAK35	Conserved hypothetical protein	7.05734	1.57745e-05	-1.36067	0.0103153
Os10g0458300		Domain of unknown function DUF1618 domain containing protein	7.05677	0.0228454	0	NA
Os01g0225500		Similar to 3-methyl-2-oxobutanoate hydroxymethyltransferase	7.04617	9.55447e-05	0	NA
Os02g0462401		Conserved hypothetical protein	7.04554	2.87204e-05	-2.41828	0.000428756
Os03g0777600		Glycosyl transferase, family 8 domain containing protein	7.04442	9.6007e-05	0	NA
Os12g0567800	OsMT1f	Plant metallothionein, family 15 protein	7.03965	0.0100374	8.90475	8.51242e-05
Os01g0373500		Protein of unknown function DUF594 domain containing protein	7.03127	0.0044647	0	NA
Os06g0644350		Non-protein coding transcript	7.02104	6.40658e-05	-6.5658	2.27362e-06
Os04g0561800	OsGELP57	Similar to H0211B05.3 protein	7.01986	0.0108914	0	NA
Os07g0154900		Conserved hypothetical protein	7.01261	0.00117609	0	NA
Os04g0452700	OsMST1	Similar to Monosaccharide transporter 1	7.00776	0.00090818	3.98861	0.00691975
Os10g0422800		Protein of unknown function DUF1677, plant domain containing protein	7.00769	2.83584e-05	-3.72959	1.93926e-08
Os05g0588250	OsJ_RLL1	Hypothetical protein	7.00592	0.00141085	0	NA
Os07g0690800		Conserved hypothetical protein	7.00534	6.05302e-05	-4.31564	2.17624e-05
Os09g0543900	Os-PHT3	Transferase family protein	7.00285	0.00155123	0	NA
Os08g0113501		Hypothetical protein	6.99309	4.75847e-05	-3.63366	1.25696e-05
Os03g0784600		Conserved hypothetical protein	6.98498	3.8907e-06	0	NA
Os01g0678800		Heavy metal transport/detoxification protein domain containing protein	6.98134	0.000859218	0	NA
Os10g0330600	OsBgal12	Glycoside hydrolase, family 35 protein	6.96863	1.86439e-06	0	NA
Os08g0406150		Non-protein coding transcript	6.94615	0.0107595	0	NA
Os12g0545600		Conserved hypothetical protein	6.94174	0.000141083	0	NA
Os03g0782400		Conserved hypothetical protein	6.94048	0.000129246	0	NA
Os01g0128700		Conserved hypothetical protein	6.94048	0.000140618	0	NA
Os03g0279801		Non-protein coding transcript	6.91472	0.000511611	-3.30019	0.0165416
Os03g0789500	OsAGO13	Similar to Protein argonaute 13	6.91408	2.1204e-05	-1.13624	0.0169435
Os06g0607700	ABCG15	ATP-binding cassette (ABC) transporter, Post-meiotic anther and pollen developmen	6.91146	0.00145063	-3.4221	0.0354812
Os03g0850900	OsUCL12	Similar to Chemocyanin precursor (Basic blue protein) (Plantacyanin)	6.90865	1.0095e-16	-1.7617	6.01435e-06
Os02g0318600	OsPDR4	Similar to PDR-like ABC transporter	6.90555	0.0265298	0	NA
Os08g0137900	OsUCL25	Similar to Chemocyanin precursor (Basic blue protein) (Plantacyanin)	6.89768	0.00795129	9.73797	0.000207024
Os12g0117400		Similar to RPT2-like protein	6.88784	0.000189888	0	NA
Os12g0639800		Similar to CDS_VAMP	6.8852	0.00123019	4.18298	0.00578691
Os08g0245200	4CL1	4-coumarate:coenzyme A ligase, Lignin biosynthesi	6.84826	4.16246e-06	0	NA
Os10g0420200		IQ calmodulin-binding region domain containing protein	6.84421	0.000526187	0	NA
Os02g0818500		Non-protein coding transcript	6.8442	0.00124192	0	NA
Os04g0615550		Hypothetical gene	6.83467	0.000205304	0	NA
Os10g0410750		Protein kinase, catalytic domain domain containing protein	6.81458	0.00104433	0	NA
Os08g0429800	CYP735A3	Hypothetical conserved gene	6.81038	3.72427e-13	0	NA
Os10g0521500		Esterase/lipase/thioesterase domain containing protein	6.80961	0.0144478	0	NA
Os06g0295366		Hypothetical gene	6.80828	0.0100377	0	NA
Os03g0781100		Pentatricopeptide repeat domain containing protein	6.80127	3.9262e-05	-1.6143	0.00496714
Os06g0231050		Uncharacterised protein family UPF0497, trans-membrane plant subgroup domain containing protein	6.79894	4.83485e-19	-2.82867	2.06466e-06
Os10g0574500		DNA polymerase III, clamp loader complex, gamma/delta/delta subunit, C-terminal domain containing protein	6.7986	6.96543e-05	0	NA
Os12g0614851	OsRLCK374	Serine/threonine protein kinase domain containing protein	6.79284	0.00219672	0	NA
Os01g0656300		Conserved hypothetical protein	6.79212	0.00334044	0	NA
Os01g0567500	OsMST8	Similar to Monosaccharide transporter 3	6.77933	0.0267724	0	NA
Os06g0610800		Peptidase A1 domain containing protein	6.77496	3.80766e-07	0	NA
Os01g0216300	OsGELP8	Lipase, GDSL domain containing protein	6.77073	0.0297454	0	NA
Os09g0556700	OsSET37	SET domain domain containing protein	6.77029	8.77585e-09	-3.11213	1.34853e-10
Os05g0400500		Similar to plasma membrane associated protein	6.75853	0.00207489	0	NA
Os06g0335950		Non-protein coding transcript	6.75563	0.000772779	0	NA
Os11g0701800	C10701	Chitinase (EC 3.2.1.14) III C10701-rice (EC 3.2.1.14) (Class III chitinase homologu	6.75501	4.06676e-05	-7.04774	6.96618e-24
Os03g0642450		Hypothetical conserved gene	6.74907	0.0224078	0	NA
Os05g0190300		Acid phosphatase (Class B) family protein	6.74396	0.00532859	0	NA
Os04g0392700		Hypothetical conserved gene	6.74105	0.00620105	0	NA
Os03g0434400		Similar to Phenazine biosynthesis-like protein, expressed	6.74104	0.0119256	0	NA
Os06g0667900		Disease resistance protein domain containing protein	6.73963	0.000147786	-1.99032	0.0319214
Os04g0534166		Similar to OSIGBa0159I10.8 protein	6.72482	0.0284709	0	NA
Os11g0136300		Similar to Integral membrane protein DUF6 containing protein	6.71965	0.0253336	0	NA
Os07g0421300		Similar to Alpha glucosidase-like protein	6.71146	0.000906526	3.02455	0.0265618
Os01g0115100		Hypothetical conserved gene	6.71145	0.000323556	0	NA
Os02g0234450		Hypothetical conserved gene	6.71071	0.000649013	0	NA
Os03g0783800		Protein of unknown function DUF295 family protein	6.70773	0.00114385	0	NA
Os10g0380800		Similar to Tryptophan decarboxylase	6.70391	0.0342052	0	NA
Os08g0496800	OsRAFTIN1	Similar to RAFTIN1a protein (RAFTIN1a anther protein)	6.69961	3.8297e-06	0	NA
Os11g0599101		Domain of unknown function DUF629 domain containing protein	6.67971	0.000503489	0	NA
Os02g0144800		Protein of unknown function DUF1677, Oryza sativa family protein	6.67516	0.000577919	0	NA
Os05g0386700		Zinc finger, C2H2-type domain containing protein	6.67223	3.12879e-07	0	NA
Os11g0689500		Conserved hypothetical protein	6.65967	0.0211834	0	NA
Os05g0470900		Protein of unknown function DUF688 domain containing protein	6.64726	0.000766611	0	NA
Os12g0122400		Hypothetical conserved gene	6.63941	0.000598808	0	NA
Os01g0794900		Hypothetical protein	6.63235	0.0224806	0	NA
Os01g0795050		Hypothetical gene	6.62681	0.00116844	0	NA
Os02g0328550		Hypothetical genes	6.6246	0.000156456	0	NA
Os02g0255900		Conserved hypothetical protein	6.61486	0.0029479	0	NA
Os11g0707300		Similar to Transcriptional regulator SUPERMAN	6.61406	0.000965579	0	NA
Os01g0677400		Conserved hypothetical protein	6.6117	0.000129195	-3.35172	3.14141e-05
Os01g0651350		Hypothetical protein	6.6029	0.000100453	0	NA
Os08g0220400	OsPME24	Pectin lyase fold/virulence factor domain containing protein	6.60019	0.000345016	0	NA
Os02g0643600	ONAC052	Similar to H0502G05.5 protein	6.59794	0.000329943	0	NA
Os01g0234200		Similar to DNA topoisomerase 2	6.59556	8.1841e-05	0	NA
Os10g0104300	OsbHLH023	Helix-loop-helix DNA-binding domain containing protein	6.59555	0.00293386	0	NA
Os06g0351500	OsGELP83	Lipase, GDSL domain containing protein	6.59215	7.31507e-14	-1.89209	0.000159212
Os07g0664600	RMP8	Glucose/ribitol dehydrogenase family protein	6.59132	1.40992e-08	0	NA
Os01g0622500		Hypothetical gene	6.59086	0.000175622	-5.08565	2.03967e-09
Os05g0527000	OsUGT706C3	UDP-glucuronosyl/UDP-glucosyltransferase family protein	6.58008	0.00309457	0	NA
Os08g0192300		Conserved hypothetical protein	6.57926	0.00087388	0	NA
Os04g0611000		Conserved hypothetical protein	6.57845	0.00047927	0	NA
Os11g0645400		Plant disease resistance response protein family protein	6.57369	0.000203299	-4.09834	0.0387358
Os01g0260100		Similar to Kinesin heavy chain (Fragment)	6.57358	8.45935e-12	-2.35798	0.00945187
Os05g0242600		Prefoldin domain containing protein	6.56213	0.00328178	0	NA
Os03g0167200	OsSTA91	IQ calmodulin-binding region domain containing protein	6.56194	0.000413576	0	NA
Os11g0138950		Hypothetical gene	6.56194	0.000594609	0	NA
Os05g0115500		Hypothetical conserved gene	6.55525	0.000334394	0	NA
Os03g0672900		Glycoside hydrolase, family 10 domain containing protein	6.5528	0.00099676	-2.98849	0.0245926
Os09g0132200	OsGELP97	Esterase, SGNH hydrolase-type domain containing protein	6.55132	3.25756e-16	-1.37116	7.24777e-06
Os03g0320100		Alpha-L-arabinofuranosidase, C-terminal domain containing protein	6.54545	4.41635e-06	0	NA
Os07g0600000		Conserved hypothetical protein	6.5436	0.000305491	-2.45011	0.0268721
Os07g0640600		Hypothetical genes	6.5436	0.00148816	0	NA
Os04g0400700		Similar to OSIGBa0113L04.5 protein	6.54358	0.00653994	0	NA
Os01g0843800	OsLAC6	Similar to L-ascorbate oxidase	6.54282	0.000118288	-2.71606	2.52854e-05
Os12g0479100		Hypothetical conserved gene	6.53517	0.000358827	0	NA
Os12g0571300		Conserved hypothetical protein	6.52662	7.50127e-05	0	NA
Os12g0226700		Similar to Allyl alcohol dehydrogenase	6.52588	1.08355e-06	0	NA
Os11g0529500	OsPKS23	Polyketide synthase, type III domain containing protein	6.51988	0.0359922	0	NA
Os06g0257600	OsGELP82	Esterase, SGNH hydrolase-type domain containing protein	6.50961	0.00397529	0	NA
Os06g0726100	Cht3*	Similar to Seed chitinase-c	6.50785	0.0252288	0	NA
Os01g0360100		Similar to Powdery mildew resistance protein pm3f (Fragment)	6.507	0.0101498	0	NA
Os03g0309250		Hypothetical gene	6.49055	0.000302625	-6.74534	2.06937e-06
Os11g0643100	Os-TBT2	Transferase family protein	6.48967	0.0118347	0	NA
Os11g0203400		Hypothetical conserved gene	6.48966	0.0260924	0	NA
Os04g0115800		Conserved hypothetical protein	6.48621	0.00204216	-6.37575	0.00433627
Os09g0119600		UDP-glucuronosyl/UDP-glucosyltransferase family protein	6.46776	0.00151173	-3.64735	0.0112317
Os02g0628000	LOGL2	Probable cytokinin riboside 5'-monophosphate phosphoribohydrolase LOGL2	6.45349	0.00811751	0	NA
Os09g0247600	OsGELP99	Lipase, GDSL domain containing protein	6.45349	0.0154622	0	NA
Os12g0456700	OsGdpD	PLC-like phosphodiesterase, TIM beta/alpha-barrel domain domain containing protein	6.45263	0.000246899	0	NA
Os01g0868900	OsSub11	Peptidase S8, subtilisin-related domain containing protein	6.44711	0.00277621	0	NA
Os11g0549401		Hypothetical gene	6.44542	0.00132343	0	NA
Os12g0143400		Similar to RED family protein	6.43551	0.00105055	0	NA
Os10g0128400		Conserved hypothetical protein	6.4346	0.00576765	0	NA
Os10g0395150		Similar to predicted protein	6.43458	0.000155576	-4.4243	1.03763e-11
Os08g0509400	Os8bglu28	Similar to Amygdalin hydrolase isoform AH I precursor (EC 3.2.1.117)	6.42461	0.000116787	-2.83172	6.33618e-07
Os03g0412800	OsG6PDH4	Similar to Glucose-6-phosphate dehydrogenase precursor	6.42373	0.000509682	-2.86632	0.0102613
Os04g0463300		Pentatricopeptide repeat containing protein	6.41724	0.000385382	0	NA
Os12g0553200		NB-ARC domain containing protein	6.40625	0.000777422	0	NA
Os04g0503200		Conserved hypothetical protein	6.40534	0.00116245	0	NA
Os07g0686900	OsARAF1	Similar to Alpha-L-arabinofuranosidase C-terminus family protein, expressed	6.40238	8.09557e-08	0	NA
Os11g0670100		Serine-threonine/tyrosine-protein kinase domain containing protein	6.39698	0.0096234	0	NA
Os05g0577900		Conserved hypothetical protein	6.39695	0.000365714	0	NA
Os06g0694300		Pentatricopeptide repeat domain containing protein	6.39689	0.000159248	-2.72727	5.79889e-05
Os11g0226201		Similar to Protein kinase domain containing protein, expressed	6.39605	0.000227848	-2.97323	6.02378e-05
Os04g0307900		Similar to H0211A12.1 protein	6.39512	0.0103567	0	NA
Os07g0552800	OsCslF2	Cellulose synthase family protein	6.39286	6.34947e-09	0	NA
Os04g0644400		Similar to Proline-rich-like protein	6.39125	7.45662e-08	-2.78986	0.0310533
Os02g0628200		Protein of unknown function DUF250 domain containing protein	6.39111	7.4279e-11	-3.24594	0.000726188
Os10g0442700		Similar to Protein serine/threonine kinase (Protein kinase)	6.3858	0.000219329	0	NA
Os12g0215950		Similar to Leucine Rich Repeat family protein, expressed	6.38406	0.000178246	0	NA
Os02g0730100		Similar to Pre-mRNA processing ribonucleoprotein, binding region; NOSIC	6.37922	0.0122682	0	NA
Os05g0380300	A1.1-4	Similar to NBS-LRR protein (Fragment)	6.3764	0.00278809	0	NA
Os03g0845600		Glycoside hydrolase, family 17 protein	6.37639	0.0036406	0	NA
Os04g0121100	OsSub34	Similar to OSIGBa0115D20.4 protein	6.36822	2.1441e-43	-2.49146	1.49171e-10
Os06g0725100	OsGELP89	Lipase, GDSL domain containing protein	6.36498	0.0375092	0	NA
Os05g0550200		Hypothetical protein	6.36317	0.00144422	0	NA
Os02g0577501		Mitochodrial transcription termination factor-related family protein	6.35927	0.000854357	0	NA
Os09g0399800	OsCAD8A	Cinnamyl alcohol dehydrogenase (EC 1.1.1.195)	6.35738	0.0496198	6.7833	0.0236109
Os02g0695200	OsMYB58/63-L	Similar to P-type R2R3 Myb protein (Fragment)	6.35213	5.23732e-23	-2.24804	2.0654e-08
Os12g0501700	OsMADS20	Transcription factor, MADS-box domain containing protein	6.33907	0.000609886	0	NA
Os09g0332300	OsABCG46	Similar to PDR20	6.33816	0.0361664	0	NA
Os07g0123500		BTB/POZ fold domain containing protein	6.33811	0.000488104	0	NA
Os01g0374200		Pentatricopeptide repeat domain containing protein	6.33623	0.000399487	0	NA
Os11g0241700		Protein of unknown function DUF538 family protein	6.31659	3.34802e-24	-2.43393	2.86151e-09
Os03g0428200	OsTPS14	Similar to Terpene synthase, N-terminal domain containing protein, expressed	6.31155	7.09683e-38	-4.45214	3.16415e-68
Os12g0637900	RMP5	CHCH domain containing protein	6.29793	0.012299	0	NA
Os06g0185300	Os-PHT2	Transferase family protein	6.29691	0.0422285	0	NA
Os01g0300400		Hypothetical conserved gene	6.29592	0.0141373	0	NA
Os01g0976100	OsABCB8	ABC transporter-like domain containing protein	6.29355	3.20013e-14	-5.36433	1.00182e-35
Os01g0263300	atp6	Similar to Peroxidase 72 precursor (EC 1.11.1.7) (Atperox P72) (PRXR8) (ATP6a)	6.29321	1.02677e-80	-3.99629	5.48654e-41
Os07g0636800		Plant disease resistance response protein family protein	6.29304	0.000292398	0	NA
Os07g0493100		Hypothetical gene	6.29301	0.000455326	0	NA
Os05g0570000		Non-protein coding transcript	6.28392	0.00104495	0	NA
Os11g0479100		Similar to NB-ARC domain containing protein, expressed	6.27582	0.00126145	0	NA
Os08g0103100		Hypothetical protein	6.27483	0.0023848	0	NA
Os07g0604400		Similar to COBRA-like protein 6	6.27282	0.00274708	0	NA
Os03g0248250		Hypothetical conserved gene	6.26984	0.00121033	-5.22843	0.00166164
Os06g0127300		Similar to Calcium-dependent protein kinase	6.25435	0.00037898	0	NA
Os08g0102400	OsOFP28	Hypothetical conserved gene	6.25241	0.00140583	0	NA
Os08g0105700		Similar to Bx2-like protein	6.25136	0.0160923	0	NA
Os11g0596200		Conserved hypothetical protein	6.24843	0.000606452	-9.28458	3.0544e-07
Os08g0442200	OsSTRL14	Six-bladed beta-propeller, TolB-like domain containing protein	6.24824	0.0282481	0	NA
Os08g0241900		Hypothetical protein	6.24525	1.64531e-11	-2.07444	0.000490495
Os04g0164701		Protein of unknown function DUF295 family protein	6.2431	0.00110937	0	NA
Os06g0263450		Hypothetical protein	6.24207	0.0394344	0	NA
Os02g0219200	OsBgal7	Similar to Beta-galactosidase precursor (EC 3.2.1.23) (Lactase) (Acid beta- galactosidase) (Exo-(1-->4)-beta-D-galactanase)	6.24017	0.000206274	-3.54121	7.99225e-09
Os03g0673000	OsH10	Similar to Knotted1-type homeobox protein OSH10 (Fragment)	6.23169	0.00151171	-2.97798	0.0250649
Os11g0176000	OsWD40-183	Similar to nucleotide binding protein	6.23158	0.000194525	0	NA
Os04g0503500		Leucine-rich repeat, cysteine-containing subtype containing protein	6.22752	0.00687667	0	NA
Os01g0350000		Transferase family protein	6.2275	0.0196814	0	NA
Os04g0445000	OsSKOR	Similar to Potassium channel SKOR (Stelar K(+) outward rectifying channel)	6.21816	0.000534455	0	NA
Os11g0629566		Hypothetical protein	6.21704	0.00682299	0	NA
Os11g0695800	MRKc	Similar to Receptor kinase MRKc	6.21068	0.00166706	0	NA
Os01g0508500	RH2	Conserved hypothetical protein	6.20646	0.00885846	0	NA
Os09g0569800	OsPUB52	Serine/threonine protein kinase-related domain containing protein	6.20541	0.00580334	0	NA
Os03g0178100	OsHMA6	Similar to Copper-translocating P-type ATPase family protein, expressed	6.20265	1.19252e-11	-1.8332	0.00155618
Os08g0203600		Hypothetical conserved gene	6.20015	2.82826e-07	0	NA
Os04g0120100	OsSLPP1	Similar to H0716A07.11 protein	6.19897	0.000575047	0	NA
Os01g0727840	OsSub3	Similar to subtilase family protein	6.1947	0.0323721	0	NA
Os08g0106000		Similar to Bx2-like protein	6.19373	0.00216076	0	NA
Os02g0568200	CPT1	NPH3 domain containing protein	6.18724	0.00345024	0	NA
Os01g0663051		Similar to SANT/MYB protein	6.18645	0.007641	0	NA
Os08g0107650		Hypothetical protein	6.18617	0.00260466	0	NA
Os04g0526300		Sulfotransferase family protein	6.18509	0.00707235	0	NA
Os07g0587250		Hypothetical conserved gene	6.18507	0.0298215	0	NA
Os10g0150600		Protein of unknown function DUF1210 family protein	6.18425	6.62857e-06	0	NA
Os11g0524601		Similar to NB-ARC domain containing protein, expressed	6.18318	0.000337453	0	NA
Os11g0680200		Pentatricopeptide repeat domain containing protein	6.183	0.00162048	-4.02672	0.000998964
Os07g0667300	OsCOL13	CONSTANS-like transcriptional activator, Negative regulation of flowerin	6.18288	0.0461305	0	NA
Os01g0783800		Serine/threonine protein kinase-related domain containing protein	6.17935	8.26714e-07	0	NA
Os05g0499300	Pox1(Px	Similar to Peroxidase (EC 1.11.1.7)	6.17328	0.000808258	0	NA
Os06g0291500		Conserved hypothetical protein	6.16449	0.00350036	0	NA
Os10g0502400	HEMA1	Similar to Glutamyl-tRNA reductase 2 (EC 1.2.1.70) (GluTR) (Fragment)	6.16375	9.46839e-06	0	NA
Os07g0664100		Zinc finger, SWIM-type domain containing protein	6.16227	0.0367334	0	NA
Os11g0435301		Hypothetical genes	6.15463	0.0158505	0	NA
Os12g0197600		Hypothetical gene	6.14808	0.000549228	0	NA
Os08g0206950		Similar to Pectinesterase	6.14352	0.00131946	0	NA
Os11g0141333		Similar to Sulfotransferase domain containing protein	6.14137	0.00729266	0	NA
Os03g0638300		Tesmin/TSO1-like, CXC domain containing protein	6.14137	0.00286285	0	NA
Os08g0247700		Protein kinase, catalytic domain domain containing protein	6.13917	0.00361283	0	NA
Os03g0109000	ONAC055	Similar to NAC domain protein	6.13801	0.029043	0	NA
Os05g0169700		Similar to Sugar transporter family protein, expressed	6.13699	0.00199967	0	NA
Os07g0137500		Transposase, MuDR, plant domain containing protein	6.13392	7.05117e-09	0	NA
Os08g0203100		Hypothetical conserved gene	6.119	0.0170873	0	NA
Os11g0439100		Similar to OSIGBa0135A16.7 protein	6.11899	0.0047734	-3.76569	0.0401678
Os09g0444800		Protein of unknown function DUF716 family protein	6.11884	0.000355726	-2.71794	5.28367e-05
Os07g0542600		Similar to receptor-like protein kinase RK20-1	6.11676	0.00107198	0	NA
Os02g0617500	MER3	DEAD-like helicase, N-terminal domain containing protein	6.11565	0.00200345	0	NA
Os12g0275500		Conserved hypothetical protein	6.11343	0.00182041	0	NA
Os05g0132100	OsLACS1	AMP-dependent synthetase and ligase domain containing protein	6.1068	1.45185e-13	-3.37953	0.000140488
Os02g0581400		Conserved hypothetical protein	6.09737	7.54841e-09	-3.73935	0.000301191
Os03g0437600	D14L	Similar to Hydrolase	6.09396	0.000813903	0	NA
Os11g0122800		Similar to Auxin Efflux Carrier family protein	6.09207	3.9262e-05	0	NA
Os07g0113500		Pentatricopeptide repeat domain containing protein	6.09175	0.00104254	0	NA
Os11g0588400		Similar to NB-ARC domain containing protein, expressed	6.08193	3.52163e-14	0	NA
Os02g0821600		Similar to mate efflux family protein	6.0767	0.00760375	0	NA
Os01g0842500	OsLAC5	Similar to Laccase (EC 1.10.3.2)	6.07281	2.85995e-06	0	NA
Os02g0445600	OsSAUR9	Similar to Auxin-induced SAUR-like protein (Fragment)	6.07086	0.0430704	0	NA
Os08g0328600	OsFbox437	Cyclin-like F-box domain containing protein	6.07081	0.00102131	0	NA
Os06g0626466		Hypothetical conserved gene	6.0697	0.00634243	0	NA
Os02g0765800		Similar to peroxisomal multifunctional enzyme type 2	6.0697	0.00282152	-4.19868	0.0237112
Os10g0422075		Similar to Viral A-type inclusion protein repeat containing protein, expressed	6.06281	1.87752e-19	-4.96215	3.72418e-16
Os07g0687100		Protein of unknown function DUF341 family protein	6.06245	7.384e-19	-3.05628	1.19503e-05
Os07g0132500		Similar to Resistance protein candidate (Fragment)	6.05797	0.00171045	0	NA
Os07g0669000		Similar to Catalytic subunit of polymerase zeta	6.0522	0.00202818	-8.25184	3.06387e-05
Os02g0212900	OsRLCK66	Similar to Protein kinase domain containing protein, expressed	6.045	0.00301761	0	NA
Os07g0619600		Homeobox domain containing protein	6.04385	1.44976e-08	-3.87058	6.82685e-07
Os05g0313600		Pentatricopeptide repeat domain containing protein	6.04384	0.00106735	0	NA
Os02g0479700		Similar to Ulp1 protease family, C-terminal catalytic domain containing protein	6.04379	0.0294136	0	NA
Os01g0734399		Hypothetical protein	6.04332	7.68152e-06	-3.5895	2.93917e-05
Os01g0234001		Hypothetical conserved gene	6.04274	0.000558842	0	NA
Os10g0438600	OsGELP107	Similar to Family II lipase EXL3	6.04021	0.0315082	0	NA
Os03g0620500	OsSTA105	Transcriptional factor B3 family protein	6.03472	5.42814e-21	0	NA
Os04g0650366	OsGT43I	Similar to H0212B02.9 protein	6.03306	0.00166965	-2.55212	0.0411675
Os01g0899100	RMP6	Hypothetical conserved gene	6.02826	0.0300804	0	NA
Os06g0594600	OsAT10	BAHD acyltransferase, Glucuronoarabinoxylan modification in grass cell wal	6.02422	1.73016e-06	0	NA
Os08g0289400		SNF2-related domain containing protein	6.02226	0.0043229	0	NA
Os04g0219200		Hypothetical conserved gene	6.02107	0.0480326	0	NA
Os03g0141800		Protein of unknown function DUF594 domain containing protein	6.01987	0.00836755	0	NA
Os12g0256800		Aminotransferase-like, plant mobile domain domain containing protein	6.01869	0.000726635	-1.9995	0.0235479
Os01g0210300		Conserved hypothetical protein	6.01866	0.0109848	0	NA
Os01g0878900		Similar to 4,5-DOPA dioxygenase extradiol-like protein	6.01674	2.26785e-09	0	NA
Os01g0388700		Protein of unknown function DUF679 family protein	6.01632	0.00187829	0	NA
Os10g0345650		Hypothetical protein	6.00653	0.00718757	0	NA
Os08g0105901		Hypothetical gene	5.99551	0.0134943	0	NA
Os01g0620800		UDP-glucuronosyl/UDP-glucosyltransferase family protein	5.99427	0.00115579	0	NA
Os07g0188249		Non-protein coding transcript	5.99307	0.00558882	0	NA
Os07g0538300		Hypothetical conserved gene	5.99306	0.0105955	5.48991	0.00168292
Os08g0193500	OsFbox411	Hypothetical conserved gene	5.99303	0.0432095	0	NA
Os01g0216400	OsGELP9	Lipase, GDSL domain containing protein	5.99188	0.00206996	2.79291	0.0230285
Os01g0581800		Hypothetical conserved gene	5.99183	0.0135382	0	NA
Os02g0318450		ABC transporter-like domain containing protein	5.99167	0.007132	0	NA
Os04g0309600	SUS5	Similar to Sucrose synthase	5.98693	0.00720855	-4.46859	0.0115956
Os05g0446600	ROS1D	Similar to DNA glycosylase/lyase 701	5.98597	2.47168e-07	-3.96627	0.000312751
Os12g0179700		Hypothetical conserved gene	5.98566	1.43704e-11	0	NA
Os01g0645000	OsC3H9	Similar to TIS11 protein (dTIS11)	5.98375	4.65204e-10	-4.23565	1.66773e-05
Os10g0503250		Hypothetical protein	5.98101	6.86398e-06	0	NA
Os01g0512400		Conserved hypothetical protein	5.97463	0.0025817	0	NA
Os01g0769900		Similar to PTAC12 (PLASTID TRANSCRIPTIONALLY ACTIVE12)	5.97235	2.95521e-24	-2.5691	3.67426e-21
Os06g0695300	prx92	Haem peroxidase, plant/fungal/bacterial family protein	5.97065	0.00148552	0	NA
Os04g0418100		Hypothetical conserved gene	5.96949	0.0474549	0	NA
Os03g0135700	RAI1	Transcriptional activator Rb homolog (Fragment)	5.9694	0.000829946	0	NA
Os03g0700500		Conserved hypothetical protein	5.96705	0.000614452	0	NA
Os11g0501000		Conserved hypothetical protein	5.96578	0.00345574	0	NA
Os10g0446800		Similar to predicted protein	5.96447	0.0348583	0	NA
Os11g0550300		Hypothetical protein	5.96446	0.0341452	5.52882	0.0226189
Os07g0250100		Similar to cytokinin-O-glucosyltransferase 2	5.9633	0.00414721	0	NA
Os10g0411100		Protein of unknown function DUF620 domain containing protein	5.95224	0.000392199	0	NA
Os04g0555600		Similar to WD-40 repeat family protein / beige-related	5.94626	1.02636e-06	-5.62483	4.60322e-06
Os03g0107500	OsRFP	Conserved hypothetical protein	5.94428	0.0418363	0	NA
Os10g0158550		Non-protein coding transcript	5.94415	0.00123698	0	NA
Os07g0201500		UDP-glucuronosyl/UDP-glucosyltransferase domain containing protein	5.94173	0.0219905	0	NA
Os01g0101150		Hypothetical conserved gene	5.9417	0.000893056	-2.23278	0.0159815
Os03g0772100		Similar to Homeobox protein knotted-1-like 8	5.94047	0.00425517	0	NA
Os12g0245800		Conserved hypothetical protein	5.93703	0.000586315	0	NA
Os03g0685700		Conserved hypothetical protein	5.9362	8.25964e-18	-4.60329	4.50193e-22
Os05g0176800	BOR4	Boron efflux transporter, Pollen germination and/or tube elongatio	5.92637	0.0071796	0	NA
Os08g0151300	CEF1	R2R3-MYB transcription factor, Regulation of leaf shape, cellulose synthesis and mechanical strengt	5.91997	5.08586e-10	-2.63083	0.00977358
Os02g0118950		Similar to NBS-LRR disease resistance protein homologue (Fragment)	5.91715	0.0227711	7.916	0.0048281
Os07g0136866		Similar to BRI1-KD interacting protein 133 (Fragment)	5.91683	0.00208341	5.77529	0.0295966
Os06g0182300	GSL5	Callose synthase, Microsporogenesis, Male fertilit	5.91578	9.32636e-11	0	NA
Os04g0627400		Hypothetical conserved gene	5.91537	7.37282e-07	-2.653	0.0372963
Os06g0291800		Conserved hypothetical protein	5.91472	0.00484307	0	NA
Os08g0161750		Similar to Secretory carrier-associated membrane protein 2	5.91469	0.000822617	0	NA
Os03g0153500		Similar to FAD binding domain containing protein, expressed	5.91085	0.00663097	0	NA
Os03g0113200	OsFbox126	Protein of unknown function DUF295 family protein	5.90826	0.00653568	3.51698	0.0389528
Os07g0195350		Similar to ESTs AU075609(C63344)	5.89907	0.00621305	0	NA
Os12g0594200		Hypothetical conserved gene	5.89212	4.18392e-15	-5.74552	4.61913e-27
Os07g0644200		Similar to NodH (Fragment)	5.88844	1.46819e-20	-2.66391	1.41989e-06
Os05g0118700	LSY1	A member of the WUSCHEL-RELATED HOMEOBOX gene family, Regulation of lateral leaf development, Regulation of adaxial-abaxial patterning at the margins of the leaf primordi	5.8884	0.000924672	0	NA
Os06g0328400		Protein kinase, catalytic domain domain containing protein	5.88719	0.0145173	4.65085	0.01287
Os02g0767400		Serine/threonine protein kinase-related domain containing protein	5.88719	0.00556556	0	NA
Os02g0549900		Hypothetical conserved gene	5.88718	0.00282152	-5.37834	0.00139846
Os01g0872650		Non-protein coding transcript	5.88717	0.0263973	0	NA
Os02g0194700	OsLOX1	Similar to Lipoxygenase 2.3, chloroplast precursor (EC 1.13.11.12) (LOX2:Hv:3)	5.88455	0.0111126	3.74308	0.0400932
Os04g0340300	OsTPS19	Terpene synthase, (S)-limonene synthase, Defence against M. oryza	5.88305	0.00313031	6.00106	0.0258344
Os12g0490100		Pentatricopeptide repeat domain containing protein	5.88201	0.00262667	0	NA
Os02g0308800	OsFLA15	FAS1 domain domain containing protein	5.87819	0.000734099	0	NA
Os04g0375300	rNBS56	Similar to NBS-LRR protein (Fragment)	5.86984	0.0321561	6.30896	0.0322548
Os02g0445200		Similar to SLP16	5.86592	0.00715958	6.23079	0.00104804
Os04g0415900	OsLTPd7	Similar to OSIGBa0092M08.3 protein	5.86164	0.0166474	0	NA
Os08g0435750		Non-protein coding transcript	5.86046	0.0497595	0	NA
Os09g0548700		Similar to H0515C11.3 protein	5.86039	0.00133808	0	NA
Os02g0723600		Similar to RNA polymerase Rpb3/Rpb11 dimerisation domain containing protein, expressed	5.85911	0.00175698	0	NA
Os02g0213450		Hypothetical conserved gene	5.85911	0.0193437	0	NA
Os11g0180000		Plant disease resistance response protein family protein	5.85743	8.06733e-15	0	NA
Os05g0513100	OsTCP18	Similar to PlCYC4 protein (Fragment)	5.85674	2.56662e-08	0	NA
Os07g0150901		Conserved hypothetical protein	5.8555	4.23993e-08	-2.97245	0.000198148
Os01g0934500		Hypothetical protein	5.84947	0.0012471	0	NA
Os10g0184871		Similar to Protein kinase domain containing protein, expressed	5.83875	0.0122472	0	NA
Os08g0135500		X8 domain containing protein	5.83323	0.00842351	0	NA
Os01g0578200		Similar to programmed cell death protein 2	5.83323	0.00766234	0	NA
Os06g0641932		Hypothetical protein	5.83317	0.00295072	0	NA
Os07g0583300	OsC3H51	Putative zinc finger CCCH domain-containing protein 51	5.8305	0.00464128	0	NA
Os12g0202851		Hypothetical protein	5.83049	0.0021704	-6.0219	0.00011155
Os03g0718300		Hypothetical protein	5.83047	0.000999386	-2.85841	0.00144258
Os07g0588100		Pentatricopeptide repeat domain containing protein	5.82788	0.00128815	-2.22247	0.0191291
Os07g0142600		Similar to Vegetative cell wall protein gp1	5.82788	0.00133966	-4.18898	0.000134018
Os10g0130800		Conserved hypothetical protein	5.82782	0.00221011	-5.15154	0.00508599
Os09g0459450		Hypothetical gene	5.82358	0.000639815	0	NA
Os10g0147250		Hypothetical conserved gene	5.81403	0.000888344	0	NA
Os01g0952000	GER8	Similar to Germin-like protein 1-3	5.81254	1.71077e-05	-3.61711	0.0080049
Os08g0565900	OsGELP96	Lipase, GDSL domain containing protein	5.80884	0.000269971	0	NA
Os03g0298700	OsSCAR2	Hypothetical conserved gene	5.80504	4.46245e-12	-1.87355	0.0108535
Os03g0212000		Hypothetical conserved gene	5.80269	0.0114363	0	NA
Os06g0237400		Similar to xyloglucan endotransglucosylase/hydrolase protein 1	5.80269	0.00806961	0	NA
Os10g0460500		Conserved hypothetical protein	5.80267	0.00508206	0	NA
Os05g0334750	OsCIPK22	Similar to CBL-interacting protein kinase 22	5.80254	0.000862709	0	NA
Os12g0498900		Conserved hypothetical protein	5.80071	3.66966e-07	0	NA
Os06g0108900	BEL1	Similar to H0613A10.3 protein	5.79975	6.16039e-07	-1.27112	0.00426635
Os07g0635800		Pentatricopeptide repeat domain containing protein	5.79717	0.00379104	0	NA
Os05g0148000		Hypothetical conserved gene	5.79708	0.0172536	0	NA
Os08g0423500	OsalphaCA3	Carbonic anhydrase, CAH1-like domain containing protein	5.78564	8.01746e-06	0	NA
Os02g0490000	OsPUB73	Zinc finger, RING/FYVE/PHD-type domain containing protein	5.78449	0.00102135	0	NA
Os07g0282300	OsAAO3	Similar to Aldehyde oxidase 1 homolog (Fragment)	5.78234	5.03178e-34	-2.92174	5.04478e-13
Os10g0137300		Similar to BLN1-1	5.77429	0.00430287	-2.93584	0.0265618
Os07g0601600		Similar to VEP1 (VEIN PATTERNING 1); binding / catalytic	5.77327	0.00136042	0	NA
Os08g0449200		Hypothetical conserved gene	5.77145	0.000745062	0	NA
Os08g0322500		Hypothetical conserved gene	5.76877	0.00156236	0	NA
Os03g0824350		Conserved hypothetical protein	5.76866	0.0065822	0	NA
Os12g0136100		Similar to Plastidic phosphate translocator-like protein1	5.76855	0.000182082	0	NA
Os11g0676650		Similar to DNA-directed RNA polymerase subunit	5.75563	0.00993535	0	NA
Os10g0149000		Protein of unknown function DUF1210 family protein	5.75562	0.0275218	0	NA
Os07g0606400		Sulfotransferase domain domain containing protein	5.74386	0.00223774	0	NA
Os09g0463800		Conserved hypothetical protein	5.74251	0.00915582	4.18062	0.00726467
Os10g0150300		Protein of unknown function DUF1210 family protein	5.74229	0.000745062	-4.61452	2.20885e-13
Os07g0583500		RNA recognition motif domain domain containing protein	5.74105	0.00333054	0	NA
Os03g0855100	OsWRKY80	Similar to WRKY transcription factor 12	5.7397	0.00108821	0	NA
Os06g0228800	OsAAP10A	Amino acid transporter, transmembrane domain containing protein	5.73958	0.018604	0	NA
Os11g0493100		Similar to NB-ARC domain containing protein	5.73666	0.0234785	0	NA
Os04g0626500		Similar to Disease resistance protein RGA2 (RGA2-blb) (Blight resistance protein RPI)	5.73178	1.5525e-16	-2.07391	0.00150778
Os09g0306232		Hypothetical gene	5.72632	0.00505739	0	NA
Os03g0263600	OsSTRL2	Atypical strictosidine synthase, Regulation of anther development and pollen wall formatio	5.72316	0.000364489	0	NA
Os02g0752701		Conserved hypothetical protein	5.71832	6.30159e-14	0	NA
Os02g0278700	OsCPS1	Similar to Kaurene synthase A (Fragment)	5.71197	1.0823e-06	-1.56419	0.000742524
Os12g0545400		Conserved hypothetical protein	5.70997	0.00781774	0	NA
Os11g0271000		Hypothetical protein	5.70994	0.000920369	0	NA
Os01g0818200		Pentatricopeptide repeat domain containing protein	5.70861	0.00100479	0	NA
Os03g0317300		Peptidase A1 domain containing protein	5.70704	0.00505739	3.31318	0.0126456
Os08g0552900		Protein of unknown function DUF241, plant domain containing protein	5.70564	0.00287079	-3.3509	0.00578644
Os02g0613100		Hypothetical conserved gene	5.70543	0.0424649	0	NA
Os04g0674500		Hypothetical protein	5.70369	1.05113e-05	0	NA
Os07g0106700		Similar to disease resistance response protein 206	5.69849	1.54747e-05	0	NA
Os12g0573600		Similar to predicted protein	5.69204	9.05751e-09	-1.9257	0.00653835
Os01g0814200		Endonuclease/exonuclease/phosphatase domain containing protein	5.68951	0.000355011	0	NA
Os11g0290600		Conserved hypothetical protein	5.6797	0.0090945	0	NA
Os05g0324200		N2,N2-dimethylguanosine tRNA methyltransferase family protein	5.67965	0.00250537	-4.46778	0.000290378
Os03g0859900		Protein of unknown function DUF547 domain containing protein	5.67897	4.91339e-30	-2.71299	5.51202e-08
Os11g0220100		Conserved hypothetical protein	5.67675	0.00199882	0	NA
Os01g0773400		Conserved hypothetical protein	5.67674	0.00217647	-3.76855	0.000117226
Os11g0208651		Hypothetical protein	5.67667	0.0132508	0	NA
Os11g0692500		Protein kinase, catalytic domain domain containing protein	5.67667	0.0116369	-4.00189	0.0364928
Os01g0226600	SLAC	Similar to C4-dicarboxylate transporter/malic acid transport protein	5.66578	0.000859453	0	NA
Os03g0273200	Lac	Similar to Laccase (EC 1.10.3.2)	5.66562	3.12563e-09	-2.43429	0.0258363
Os08g0550700	OsSAUR36	Similar to Auxin induced protein	5.66346	8.28691e-05	-4.34986	0.000686473
Os06g0157900	OsLTP1.5	Similar to Non-specific lipid-transfer protein	5.6628	0.00565611	0	NA
Os03g0353600	OsSTA99	Similar to Aberrant pollen transmission 1	5.66188	1.20108e-11	-3.07508	3.61348e-17
Os05g0106300		Similar to Integral membrane protein DUF6 containing protein	5.65973	0.0149605	0	NA
Os08g0550600	OsCHX02	Hypothetical conserved gene	5.64882	0.0206035	0	NA
Os10g0144700		Cytochrome P450 domain containing protein	5.6488	0.0151182	0	NA
Os03g0641250		Hypothetical gene	5.64725	0.0152125	0	NA
Os07g0239600		Pentatricopeptide repeat domain containing protein	5.64702	0.000919383	0	NA
Os11g0226301		Non-protein coding transcript	5.64571	0.00641581	0	NA
Os05g0550700		Protein kinase, catalytic domain domain containing protein	5.64569	0.0221381	0	NA
Os04g0468600		Hypothetical conserved gene	5.64255	0.0484563	0	NA
Os08g0238200		Dienelactone hydrolase domain containing protein	5.64209	1.47561e-15	-3.39915	8.23567e-07
Os06g0610500	OsMLO7	Similar to Mlo family protein	5.64149	0.00120969	0	NA
Os12g0441600		O-methyltransferase, family 2 domain containing protein	5.63975	0.00249685	4.74978	3.75831e-05
Os12g0637000	OsPAP10b	Purple acid phosphatase precursor (EC 3.1.3.2)	5.63808	0.0012235	0	NA
Os02g0157100		Leucine-rich repeat domain containing protein	5.63153	0.0168483	-4.26567	0.033618
Os07g0140633		Hypothetical gene	5.62994	0.00372646	0	NA
Os12g0203900		Hypothetical gene	5.62013	0.0128139	0	NA
Os01g0717400		EGF-like, alliinase domain containing protein	5.61585	0.000343388	-2.83326	0.0184965
Os04g0259100		Acyl-CoA N-acyltransferase domain containing protein	5.61405	0.0186611	0	NA
Os03g0574600		Conserved hypothetical protein	5.61403	0.00573087	0	NA
Os06g0161900		Protein of unknown function DUF569 family protein	5.61402	0.00442285	0	NA
Os12g0116900		Hypothetical conserved gene	5.60648	9.34527e-10	-3.41088	1.89724e-05
Os01g0710700		Lipase, class 3 family protein	5.60051	0.009876	0	NA
Os04g0618100		Hypothetical gene	5.59164	0.00436735	0	NA
Os10g0375000	YK19	Hypothetical conserved gene	5.58145	0.00180264	0	NA
Os03g0422900		Similar to NB-ARC domain containing protein, expressed	5.57683	0.00943923	0	NA
Os04g0636300		Similar to H0410G08.15 protein	5.56767	8.01831e-20	-1.05682	0.00425433
Os07g0634900	OsMYB86	Hypothetical conserved gene	5.5583	1.41099e-06	-2.4813	0.0423177
Os05g0583000	OsWRKY8	Similar to WRKY8	5.55703	0.0108265	5.72078	0.00111869
Os02g0131050		Hypothetical gene	5.55671	4.46662e-19	-3.62888	1.25696e-08
Os03g0826000		Conserved hypothetical protein	5.54361	0.00228968	0	NA
Os11g0653300		Conserved hypothetical protein	5.5419	0.0457037	0	NA
Os07g0122000		Protein of unknown function DUF1719, Oryza sativa family protein	5.54176	7.69309e-08	0	NA
Os07g0121750		Conserved hypothetical protein	5.54056	0.00177986	0	NA
Os10g0149800		Protein of unknown function DUF1210 family protein	5.54021	0.0112898	0	NA
Os08g0189500	GLP8-6	Germin-like protein 8-6, Disease resistanc	5.53807	0.00183822	0	NA
Os05g0514400		Hypothetical conserved gene	5.53623	0.00203538	-4.4403	0.0166185
Os03g0683500		Hypothetical conserved gene	5.52823	0.0024362	-7.55149	3.12626e-10
Os10g0116000		Pentatricopeptide repeat domain containing protein	5.51696	8.75064e-07	-2.57241	0.00410541
Os10g0357800		N2,N2-dimethylguanosine tRNA methyltransferase family protein	5.51207	1.11652e-06	-2.15064	0.0218648
Os11g0673000		Pentatricopeptide repeat domain containing protein	5.5112	0.00465932	0	NA
Os03g0140551		Non-protein coding transcript	5.50959	0.0455136	0	NA
Os03g0757550		Non-protein coding transcript	5.50956	0.00618573	0	NA
Os06g0316000	Os2H16	Conserved hypothetical protein	5.50889	8.53403e-05	-3.03138	0.0372797
Os07g0645300		Protein of unknown function DUF679 family protein	5.5079	0.00383312	2.54091	0.0389044
Os03g0817100		Uncharacterised protein family UPF0497, trans-membrane plant domain containing protein	5.5079	0.00621305	0	NA
Os01g0548750		Gnk2-homologous domain domain containing protein	5.5079	0.00611765	0	NA
Os02g0282500		Disease resistance protein domain containing protein	5.50789	0.0291233	0	NA
Os06g0730000	OsSCP38	Similar to Serine carboxypeptidase II-like protein	5.5077	0.00158645	0	NA
Os03g0170701		Hypothetical gene	5.50478	0.000180004	-2.79255	0.0469461
Os11g0208100	OsFbox588	Cyclin-like F-box domain containing protein	5.5045	0.011784	0	NA
Os08g0248400		Pentatricopeptide repeat domain containing protein	5.50302	0.00337581	-2.44534	0.0340347
Os12g0152100		Alpha/beta hydrolase fold-1 domain containing protein	5.4978	1.09354e-09	-3.05295	1.57628e-09
Os10g0109300	PRX125	Similar to Peroxidase (EC 1.11.1.7)	5.49597	0.0109672	0	NA
Os01g0248300		Similar to Pathogen-related protein	5.49229	0.0276634	0	NA
Os08g0298700		Similar to male sterility protein 2	5.49076	2.47716e-07	-1.71186	0.0447756
Os12g0221400		Similar to cDNA clone:001-112-B09, full insert sequence	5.49052	0.00234573	0	NA
Os05g0190500	OsVSP2	Similar to Acid phosphatase	5.48113	0.00103517	-4.77346	0.00579512
Os02g0662100	OsHyPRP02	Similar to Tfm5 protein	5.47987	0.00597848	-4.35779	0.0374752
Os05g0189900		Vegetative storage protein/acid phosphatase domain containing protein	5.47499	0.0118529	0	NA
Os02g0817900	CYP97A4	Cytochrome P450 family protein	5.47421	1.11984e-18	0	NA
Os10g0482450		Similar to Flotillin-like protein 3	5.4713	0.00301971	2.08976	0.0418694
Os04g0599300	EAT1	Basic helix-loop-helix transcription factor, Regulator of tapetal programmed cell death, Male reproductive developmen	5.47127	0.025231	0	NA
Os04g0488300		Hypothetical protein	5.46956	0.00889221	0	NA
Os10g0432200		Conserved hypothetical protein	5.46956	0.00894191	0	NA
Os11g0466300		Conserved hypothetical protein	5.46815	0.00194457	-2.51962	0.00197945
Os01g0307500	SKC1	Na<sup>+</sup> transporter, A member of HKT (high-affinity K<sup>+</sup> transporter)-type transporters, Regulation of K<sup>+</sup>/Na<sup>+</sup> homeostasis, Salt toleranc	5.46814	0.00100802	4.38911	0.00467707
Os02g0493200		Non-protein coding transcript	5.46795	0.00379016	0	NA
Os02g0162733		Similar to WD-40 repeat family protein / beige-related	5.46754	1.65313e-09	-3.47711	4.50544e-05
Os02g0151300	OsGH9B7	Similar to Cellulase (Fragment)	5.464	7.76937e-19	-3.43031	8.87606e-21
Os12g0510500		Conserved hypothetical protein	5.44996	3.5178e-06	0	NA
Os11g0137300		Armadillo-type fold domain containing protein	5.44533	1.75974e-06	0	NA
Os11g0592600		Targeting for Xklp2 family protein	5.44196	0.00019943	0	NA
Os06g0628500	OsBgal15	Similar to Beta-galactosidase	5.44131	1.13988e-07	0	NA
Os03g0291200	OsTBL8	Protein of unknown function DUF231, plant domain containing protein	5.44027	0.000120455	0	NA
Os03g0263300	NSP2	GRAS-domain transcription factor, Strigolactone (SL) biosynthesi	5.4355	0.0269556	0	NA
Os11g0238000		Similar to NB-ARC domain containing protein	5.43549	0.0195983	0	NA
Os02g0801450		Similar to OSJNba0093F12.23 protein	5.43376	0.00170129	0	NA
Os12g0409700	OsABCG29	Hypothetical conserved gene	5.43372	0.00692424	0	NA
Os04g0668400		Non-protein coding transcript	5.43371	0.0227257	0	NA
Os07g0682000		Heavy metal transport/detoxification protein domain containing protein	5.4319	0.0231003	0	NA
Os01g0294700	OsPOD	Haem peroxidase, plant/fungal/bacterial family protein	5.4269	0.00150399	0	NA
Os08g0451200		Protein of unknown function DUF581 family protein	5.42251	0.000294872	0	NA
Os06g0554800	OsABCG42	Similar to ABC transporter (PDR5-like) isolog (PDR1 ABC transporter)	5.42052	1.20743e-30	-1.23985	0.0230739
Os01g0872566		Hypothetical protein	5.41198	1.87553e-15	-2.77559	1.23649e-09
Os01g0153150		Hypothetical conserved gene	5.39857	0.00285376	0	NA
Os09g0537000		Hypothetical protein	5.39857	0.00277487	0	NA
Os01g0799000		Leucine-rich repeat-containing protein domain containing protein	5.39697	0.0126967	0	NA
Os02g0639500		Similar to Expansin-B16	5.39522	0.00156547	-1.64252	0.00653306
Os04g0310800	OsACS9	Fatty acyl-CoA synthetase, Pollen exine formation, Anther development, Sporopollenin synthesi	5.39516	0.00430788	-9.28886	5.27306e-07
Os03g0606600		Hypothetical conserved gene	5.39516	0.00601469	-2.93523	0.0257509
Os01g0715900		Pentatricopeptide repeat domain containing protein	5.39347	0.00299329	0	NA
Os10g0410900		Conserved hypothetical protein	5.39328	0.0306474	0	NA
Os02g0504200		NBS-LRR protein (Fragment)	5.38834	2.05684e-09	-2.77452	2.5327e-08
Os02g0255700	FLL1	Conserved hypothetical protein	5.38254	2.28887e-85	-1.00146	0.000103749
Os11g0112151		Non-protein coding transcript	5.37637	0.00392788	0	NA
Os08g0520550		Similar to Auxin response factor 21	5.37536	1.05317e-11	-3.90689	7.92244e-07
Os11g0655700		Similar to Leucine Rich Repeat family protein	5.35931	0.0467983	0	NA
Os07g0569550		Similar to protein kinase	5.35921	0.00822984	0	NA
Os07g0554200	OsFbox388	F-box domain, Skp2-like domain containing protein	5.35912	0.00425487	0	NA
Os10g0150400		Protein of unknown function DUF1210 family protein	5.35901	0.00871072	0	NA
Os11g0460500		Conserved hypothetical protein	5.35738	0.0119393	0	NA
Os08g0492000	OsOPT9	Similar to Glutathione transporter	5.35728	1.3515e-07	-2.73949	0.00561717
Os07g0108100		Similar to OSIGBa0147O06.5 protein	5.35557	0.00262543	0	NA
Os06g0149166		Hypothetical protein	5.35531	2.64269e-09	-4.56887	1.88159e-08
Os03g0558400		Conserved hypothetical protein	5.35377	0.0039143	0	NA
Os10g0111700		Similar to POT family protein, expressed	5.35256	5.36103e-30	-1.74193	0.00014751
Os12g0565000		Conserved hypothetical protein	5.35191	0.00543243	0	NA
Os04g0518800	LABA1	Cytokinin synthesis enzyme, Cytokinin-activating enzyme, Regulation of awn length and grain productio	5.35173	0.0208215	0	NA
Os06g0703500	OsSPL12	Similar to SBP-domain protein 5 (Fragment)	5.33921	1.99058e-37	-1.91694	2.20083e-08
Os05g0319700		Similar to Protein kinase-like protein (Fragment)	5.32988	1.15195e-06	-3.18314	0.00629479
Os08g0515700		Protein of unknown function DUF547 domain containing protein	5.32779	1.04467e-31	-2.75589	4.74892e-17
Os05g0519600	OsDJ-1D	Similar to 4-methyl-5(B-hydroxyethyl)-thiazol monophosphate biosynthesis enzyme	5.3246	6.12746e-10	-2.03397	0.00716035
Os01g0617900		Similar to oxygen-evolving complex-related	5.31859	0.0107014	0	NA
Os01g0837200		Similar to esterase/lipase/thioesterase family protein	5.31844	0.00411558	0	NA
Os06g0260500		Similar to 3-ketoacyl-CoA synthase	5.3148	0.00474753	-3.14187	0.00506516
Os10g0194250		Non-protein coding transcript	5.31289	0.00833217	0	NA
Os06g0557400		Leucine-rich repeat domain containing protein	5.31279	0.0342872	4.50709	0.0271726
Os04g0408600		Protein of unknown function DUF662 family protein	5.29631	4.55496e-17	-2.05828	0.0033327
Os11g0275500		Similar to Endo-1,3;1,4-beta-D-glucanase precursor (EC 3.2.1.-)	5.29395	8.01352e-14	-1.62198	0.0438235
Os03g0742800		Similar to Auxin-responsive protein IAA14 (Indoleacetic acid-induced protein 14) (SOLITARY-ROOT protein)	5.29297	0.015464	0	NA
Os02g0696650		Hypothetical gene	5.29233	1.90795e-06	-2.60532	0.00317118
Os04g0474800	Os4bglu12	Similar to OSIGBa0135C13.7 protein	5.29189	1.49162e-17	-1.7324	0.0128758
Os06g0671000	OsHAK13	Similar to Potassium transporter 1 (AtPOT1) (AtKUP1) (AtKT1)	5.29123	0.000174833	0	NA
Os06g0103600		Similar to Aminoacyl-t-RNA synthetase precursor	5.28395	2.36537e-11	0	NA
Os05g0365300	OsBBR1	Nucleotide-binding site leucine-rich repeat (NBS-LRR) protein, Bacterial blight resistanc	5.28381	1.27926e-17	-2.48945	2.73734e-06
Os04g0629700		Similar to Kinesin-1 (Kinesin-like protein A)	5.27922	2.53124e-14	0	NA
Os06g0514700		Hypothetical conserved gene	5.27682	0.0297454	0	NA
Os10g0390800	OsERF#059	Similar to Ethylene-responsive transcription factor 3 (Ethylene-responsive element binding factor 3) (EREBP-3) (AtERF3)	5.27677	0.0119652	0	NA
Os11g0224800	OsSRP-PSG	Protease inhibitor I4, serpin domain containing protein	5.27674	0.00955063	0	NA
Os03g0817300		Non-protein coding transcript	5.27671	0.00748476	0	NA
Os07g0241600		UDP-glucuronosyl/UDP-glucosyltransferase domain containing protein	5.27482	0.0229376	0	NA
Os07g0692500		Conserved hypothetical protein	5.27482	0.025807	0	NA
Os11g0127951		Hypothetical protein	5.27288	0.00441777	0	NA
Os08g0130300		Hypothetical conserved gene	5.27287	0.00548877	0	NA
Os08g0215400		Conserved hypothetical protein	5.27287	0.00562985	0	NA
Os09g0407950		Similar to transducin family protein / WD-40 repeat family protein	5.27193	1.00992e-12	-4.39485	2.35727e-09
Os12g0178200	OsAPx5	Similar to Thylakoid-bound ascorbate peroxidase (EC 1.11.1.11) (Fragment)	5.27065	4.37607e-05	0	NA
Os08g0448900		Conserved hypothetical protein	5.26927	0.00337793	0	NA
Os08g0535050		Conserved hypothetical protein	5.26892	0.0107761	0	NA
Os09g0381400		Similar to Ervatamin C (EC 3.4.22.-) (ERV-C)	5.2684	0.00641622	0	NA
Os08g0153101		Non-protein coding transcript	5.26166	0.000964833	0	NA
Os01g0823500	OsOFP4	Protein of unknown function DUF623, plant domain containing protein	5.26137	0.00146552	0	NA
Os11g0134232	OsCIPK33	Non-protein coding transcript	5.25584	1.78555e-09	-3.58877	1.53196e-12
Os04g0562800		Similar to H0211B05.8 protein	5.25571	0.00450103	0	NA
Os11g0266500		Similar to NB-ARC domain containing protein, expressed	5.25488	0.000382564	0	NA
Os08g0564300	OsABCB22	ABC transporter-like domain containing protein	5.25368	1.23641e-31	-3.75729	4.44184e-45
Os05g0486100	OsRPK1	Leucine-rich repeat receptor-like kinase, Mn<sup>2+</sup>/Mg<sup>2+</sup>-dependent serine/threonine (Ser/Thr) kinase, Ca<sup>2+</sup>-independent Ser/Thr kinase, Negative regulation of polar auxin transport, Root developmen	5.2503	9.60293e-07	0	NA
Os08g0510300	OsHAK26	Potassium uptake protein, kup domain containing protein	5.24962	7.69309e-08	0	NA
Os04g0650200	OsGELP59	Lipase, GDSL domain containing protein	5.24705	0.002643	0	NA
Os03g0282300		Hypothetical conserved gene	5.23735	1.95001e-16	-2.18482	0.000248726
Os06g0113150	OsGSL1	Similar to GSL8 (GLUCAN SYNTHASE-LIKE 8); 1,3-beta-glucan synthase/ transferase, transferring glycosyl groups	5.23717	3.74138e-27	-5.03344	2.97419e-38
Os03g0160300		Protein of unknown function DUF1677, plant family protein	5.23375	0.0354366	0	NA
Os11g0492100		Similar to NB-ARC domain containing protein, expressed	5.23373	0.0214892	0	NA
Os08g0293200		F-box domain, cyclin-like domain containing protein	5.23362	0.00699809	0	NA
Os02g0571800	OsKS6	Terpene synthase-like domain containing protein	5.23166	0.00884747	0	NA
Os05g0324300		Protein of unknown function DUF594 domain containing protein	5.23162	0.00478933	0	NA
Os12g0133300	OsZIFL13	Similar to Carbohydrate transporter/ sugar porter/ transporter	5.22966	0.0120722	0	NA
Os11g0138300		Conserved hypothetical protein	5.22792	0.00317157	0	NA
Os03g0796700		Conserved hypothetical protein	5.22575	0.00658097	-3.1122	0.00589408
Os05g0104650		Similar to Formylglycinamide ribonucleotide amidotransferase (Fragment)	5.22226	1.99884e-06	0	NA
Os12g0126200		Engulfment and cell motility, ELM domain containing protein	5.21974	4.39494e-10	-1.4068	0.00023826
Os06g0634500		Similar to kinase	5.21103	6.84598e-17	-2.96597	4.74042e-06
Os02g0708500		Conserved hypothetical protein	5.20432	1.82717e-16	-4.17746	2.65742e-24
Os04g0194500	OsABCG8	Similar to ABC transporter-like protein	5.20421	0.000421697	0	NA
Os03g0161100		Similar to Viral A-type inclusion protein repeat containing protein, expressed	5.20094	4.83998e-08	-3.93968	3.9453e-05
Os11g0275200		Similar to Endo-1,3;1,4-beta-D-glucanase precursor (EC 3.2.1.-)	5.19819	1.3196e-64	0	NA
Os06g0681600	prx89	Haem peroxidase family protein	5.19334	0.00805615	0	NA
Os01g0741250		Hypothetical protein	5.18936	0.0387459	0	NA
Os05g0556300		Uncharacterised protein family UPF0089 domain containing protein	5.18935	0.0284643	0	NA
Os06g0231100		Pentatricopeptide repeat domain containing protein	5.18723	0.0356251	0	NA
Os03g0130100		Similar to Acyl-activating enzyme 11	5.18721	0.0134366	-5.27549	0.00380708
Os12g0139800		Hypothetical conserved gene	5.18515	0.00985301	0	NA
Os05g0200400		Similar to Cytochrome P450 CYP90D10.b	5.18513	0.0187449	3.89321	0.0109019
Os03g0612400	OsSTA104	Similar to ASL1	5.18315	0.00709533	0	NA
Os12g0603700	OsCIPK04	Similar to CBL-interacting protein kinase 4	5.17796	0.00274659	3.4702	0.0402616
Os02g0120500	TDR	Basic helix-loop-helix (bHLH) transcription factor, Tapetum development and degeneratio	5.17557	1.40359e-09	0	NA
Os12g0132900		Hypothetical gene	5.16341	0.0101592	0	NA
Os07g0543100		Similar to Beta-amylase (EC 3.2.1.2)	5.15858	0.00371169	0	NA
Os04g0614650		Similar to OSIGBa0126B18.8 protein	5.1551	1.33454e-08	-2.71969	0.00677265
Os06g0663900	OsRLCK212	Similar to (RAP Annotation release2) Protein kinase-like domain containing protein	5.15165	2.53708e-05	-2.3365	0.0296822
Os02g0158500	CDC3	Uncharacterized plant-specific domain 01627 containing protein	5.14943	0.000659548	0	NA
Os04g0564700		WD40 repeat domain containing protein	5.14699	7.31123e-12	-2.47967	0.00175149
Os09g0376700	RRF1	ATL family protein containing RING-H2 finger moti	5.14687	0.000320315	0	NA
Os02g0598300		Conserved hypothetical protein	5.14504	1.73876e-17	-2.84825	1.16667e-06
Os03g0111200	OsREM1.3	Similar to Remorin	5.14316	1.06239e-06	-2.37363	0.0498282
Os01g0112400	OsNIP4	Major intrinsic protein family protein	5.14201	2.58848e-14	-3.4906	2.22722e-15
Os01g0642700		S-locus glycoprotein domain containing protein	5.14136	0.0450791	0	NA
Os03g0415750		Hypothetical gene	5.14134	0.0134134	0	NA
Os02g0623600	OsWAK12	Similar to OSIGBa0145M07.8 protein	5.14134	0.0112653	0	NA
Os02g0110300		Conserved hypothetical protein	5.1413	0.00634304	0	NA
Os12g0128700		Similar to Arabinoxylan arabinofuranohydrolase isoenzyme AXAH-II	5.1383	7.47505e-28	-2.69821	3.91963e-08
Os03g0234500	prx37	Haem peroxidase, plant/fungal/bacterial family protein	5.13306	0.00676844	2.35982	0.0263145
Os11g0544000		Hypothetical conserved gene	5.13186	0.00157724	0	NA
Os04g0569300	OsRhmbd11	Similar to Membrane protein	5.13135	3.72875e-09	0	NA
Os04g0337500		Aldo/keto reductase family protein	5.12268	6.01925e-17	-3.9669	2.72339e-11
Os11g0641800	OsLAC24	Similar to Laccase-20	5.12219	3.80468e-15	-5.96888	1.27591e-27
Os05g0100500		Similar to Debaryomyces hansenii chromosome F of strain CBS767 of Debaryomyces hansenii	5.11636	2.92401e-28	-4.86349	6.87641e-36
Os04g0656500	OsLG1	Transcriptional factor, SBP (SQUAMOSA promoter Binding Protein) DNA binding protein, Control of laminar joint and ligule developmen	5.11355	9.45503e-05	0	NA
Os01g0773500		Conserved hypothetical protein	5.11231	0.0297596	0	NA
Os02g0299200		IQ calmodulin-binding region domain containing protein	5.10969	0.000212654	0	NA
Os12g0459300		Nucleic acid-binding, OB-fold domain containing protein	5.10451	2.88422e-12	-3.9832	7.11693e-09
Os09g0481000		Similar to BURP domain-containing protein 15	5.10418	0.0111329	0	NA
Os07g0102100	OsHAK22	Similar to Potassium transporter 22	5.09807	1.32547e-06	-2.96334	0.00638753
Os02g0832100		Similar to hexose transporter	5.09623	0.0281706	3.49912	0.0453176
Os02g0531450		Conserved hypothetical protein	5.09623	0.0278976	0	NA
Os01g0321900		Hypothetical conserved gene	5.0962	0.0208143	0	NA
Os07g0151900		Conserved hypothetical protein	5.0962	0.0191711	3.16895	0.043382
Os03g0342850		Hypothetical protein	5.09605	0.00721144	2.90665	0.00857061
Os03g0181750	OsABCB12	ABC transporter, transmembrane domain domain containing protein	5.09581	0.00394528	0	NA
Os12g0431100		ATPase, AAA-type, core domain containing protein	5.09398	0.0497213	5.02254	0.0159249
Os05g0550250		Similar to seed maturation protein	5.09398	0.0265019	0	NA
Os01g0609501		Hypothetical protein	5.09397	0.0452659	0	NA
Os01g0163000		Leucine-rich repeat, N-terminal domain containing protein	5.09182	0.00641757	0	NA
Os06g0185800		Pentatricopeptide repeat domain containing protein	5.09178	0.010042	0	NA
Os01g0287600	Cht10	Similar to Chitinase 10	5.09178	0.0102775	5.20791	3.01364e-06
Os02g0175301		Domain of unknown function DUF632 domain containing protein	5.09177	0.0120659	0	NA
Os06g0218000	OsSKIPb	Similar to pre-mRNA-splicing factor prp45	5.09173	0.0280104	0	NA
Os03g0642900		Similar to Hydrolase-like protein	5.09099	0.00153146	0	NA
Os01g0144500		Ubiquitin fusion degradation protein UFD1 domain containing protein	5.08958	0.0115538	0	NA
Os02g0668700		Non-protein coding transcript	5.08445	0.000262024	0	NA
Os05g0117798		Kinesin, motor region domain containing protein	5.07742	1.24068e-37	-3.4831	9.4373e-28
Os02g0520500		Conserved hypothetical protein	5.0767	0.0123596	0	NA
Os01g0784500	OsRLCK44	Conserved hypothetical protein	5.07441	0.00459941	0	NA
Os08g0526700		Similar to UBA/UBX 33.3 kDa protein	5.07145	2.46808e-06	0	NA
Os09g0266950		Hypothetical protein	5.06907	3.47128e-05	-3.69346	0.000284096
Os09g0421300	OsPLDalpha8	Phospholipase D lambda	5.06596	6.77367e-05	0	NA
Os05g0458300	OsLAC13	Similar to L-ascorbate oxidase	5.06285	2.74437e-12	-1.69978	0.00180862
Os06g0696600	OsXTH12	Similar to Xyloglucan endo-transglycosylase homolog	5.06255	9.71946e-07	0	NA
Os02g0114033		Glutamine-Leucine-Glutamine, QLQ domain containing protein	5.05627	1.63146e-13	-5.63298	2.44457e-17
Os05g0189300		Vegetative storage protein/acid phosphatase domain containing protein	5.05136	6.5824e-05	-4.02332	0.0019714
Os03g0603600		PLC-like phosphodiesterase, TIM beta/alpha-barrel domain domain containing protein	5.04998	6.66149e-22	-2.37806	6.26107e-07
Os05g0594200	OsCAX1b	Similar to Cation/proton exchanger 1a	5.04733	0.0357195	0	NA
Os08g0514100		Legume lectin, beta chain domain containing protein	5.04666	0.00336507	0	NA
Os08g0402800		Protein of unknown function DUF6, transmembrane domain containing protein	5.04613	0.0014726	0	NA
Os10g0130600		Hypothetical conserved gene	5.045	0.0466232	5.19069	0.00830997
Os01g0649400	OsGELP19	Similar to Esterase	5.04499	0.0289869	0	NA
Os01g0714800	OsWRKY26	WRKY transcription factor 26	5.04498	0.0486222	0	NA
Os12g0607800	OsFbox675	Cyclin-like F-box domain containing protein	5.04495	0.00889613	0	NA
Os08g0522100		Hypothetical conserved gene	5.04283	0.00507197	-2.22059	0.00951668
Os03g0788100		Similar to RING-H2 finger protein ATL1P (RING-H2 finger protein ATL3)	5.04282	0.00522099	0	NA
Os04g0686100		Similar to H0723C07.9 protein	5.04043	0.0145946	0	NA
Os06g0274300	SEPK1	Similar to BRASSINOSTEROID INSENSITIVE 1-associated receptor kinase 1	5.04037	0.0235082	3.90632	0.0115597
Os05g0545900		Hypothetical conserved gene	5.04032	0.0356582	0	NA
Os03g0112101		Similar to Adaptin N terminal region family protein, expressed	5.03787	4.07266e-09	-4.84339	5.83702e-09
Os02g0504050		Hypothetical conserved gene	5.03384	0.0186848	0	NA
Os12g0539751		Nucleic acid-binding, OB-fold-like domain containing protein	5.02196	2.17695e-05	0	NA
Os10g0150700		Protein of unknown function DUF1210 family protein	5.02101	0.00508975	0	NA
Os10g0133500		Transferase family protein	5.01574	4.7162e-07	-2.36274	0.000561656
Os05g0556400		DOMON related domain containing protein	5.01364	1.84628e-05	0	NA
Os03g0128000	OsFLA2	FAS1 domain domain containing protein	5.01245	0.000130083	0	NA
Os04g0107700		Peptidase C1A, papain family protein	5.0114	0.00109707	0	NA
Os11g0631600	OsM8	MATH domain containing protein	5.01065	0.0189819	0	NA
Os11g0212900	OsWD40-187	Serine/threonine protein kinase-related domain containing protein	5.00902	0.00175612	0	NA
Os11g0118300		Similar to RPT2-like protein	5.0077	0.00152719	0	NA
Os04g0436000		Conserved hypothetical protein	4.99927	2.03105e-09	-1.31247	0.00028081
Os03g0719000		MAP65/ASE1 family protein	4.9977	4.68171e-06	-3.02915	0.0105002
Os04g0638401		Similar to transferase	4.9967	0.0482769	0	NA
Os09g0545999		Hypothetical protein	4.99663	0.0177021	0	NA
Os02g0155700		Hypothetical conserved gene	4.99657	0.012145	0	NA
Os03g0112600		Similar to Plus-3 domain containing protein, expressed	4.99539	1.53654e-05	-4.4592	8.58702e-05
Os12g0429900		Conserved hypothetical protein	4.99425	0.0115985	0	NA
Os09g0278300		Serine hydroxymethyltransferase domain containing protein	4.99187	0.0333364	0	NA
Os02g0720900		Peptidase A1 domain containing protein	4.98845	4.10461e-15	-1.52987	0.0311461
Os12g0605200		KIP1-like domain containing protein	4.98728	3.36543e-06	-4.10847	0.000102578
Os02g0139400	OsSPL3	Similar to Squamosa promoter-binding-like protein 3	4.98381	4.1999e-53	-1.46486	3.77613e-08
Os06g0234600	OsTBL52	Domain of unknown function DUF231, plant domain containing protein	4.98157	0.00113536	0	NA
Os06g0635300		Similar to gastric triacylglycerol lipase	4.98003	0.0391444	0	NA
Os05g0537200	OsSTA158	Similar to Myosin XI (Fragment)	4.97508	6.41125e-09	-3.6728	5.05918e-17
Os08g0130400		AMP-dependent synthetase/ligase domain containing protein	4.97007	1.78828e-07	0	NA
Os11g0161100		NB-ARC domain containing protein	4.96864	0.000169015	0	NA
Os11g0136450		Non-protein coding transcript	4.96702	0.0284243	0	NA
Os11g0248000		Non-protein coding transcript	4.96216	0.0252733	0	NA
Os09g0432700		Hypothetical protein	4.95385	0.00350669	0	NA
Os06g0564100		Protein of unknown function DUF3511 domain containing protein	4.95316	8.15116e-08	0	NA
Os01g0212500	OsSPEAR2	Conserved hypothetical protein	4.95278	0.00140241	0	NA
Os12g0263200		Pinoresinol-lariciresinol reductase TH2	4.95024	0.000547609	0	NA
Os10g0512100		Protein of unknown function DUF726 family protein	4.94419	0.0267301	0	NA
Os02g0489700		Non-protein coding transcript	4.94413	0.0158471	0	NA
Os08g0541300		Leucine-rich repeat, N-terminal domain containing protein	4.94404	0.0103339	0	NA
Os02g0620000		Conserved hypothetical protein	4.94389	0.00671802	0	NA
Os01g0773350		Non-protein coding transcript	4.94173	0.0373371	0	NA
Os04g0219000		Similar to cDNA, clone: J075169H23, full insert sequence	4.94172	0.0265736	0	NA
Os10g0191100	OsLLA8	Similar to Protease inhibitor/seed storage/LTP family protein	4.94172	0.0348858	0	NA
Os11g0104833		Hypothetical protein	4.94172	0.0325434	-4.61584	0.0272678
Os12g0102300	OsWRKY57	Similar to WRKY transcription factor 57	4.94172	0.021774	0	NA
Os11g0541600		Protein of unknown function DUF247, plant domain containing protein	4.94171	0.0197349	0	NA
Os03g0752400		Hypothetical conserved gene	4.9417	0.0129057	0	NA
Os10g0499500	RF1b	Similar to Fertility restorer	4.94166	0.00675963	0	NA
Os04g0200000		Hypothetical protein	4.94165	0.00649923	0	NA
Os06g0338200	OsDAO1	Copper amine oxidase family protein	4.94102	1.33143e-11	0	NA
Os02g0640401		Hypothetical genes	4.93929	0.0153622	0	NA
Os08g0552000		Hypothetical conserved gene	4.93922	0.0414207	0	NA
Os04g0208600	OsFbox191	Cyclin-like F-box domain containing protein	4.93693	0.0122837	0	NA
Os01g0964400	OsRLCK56	S-locus glycoprotein domain containing protein	4.93672	0.0384665	0	NA
Os04g0627300		Similar to H0303G06.2 protein	4.93428	0.026736	0	NA
Os02g0235101		Hypothetical protein	4.92731	2.33443e-08	-1.52746	0.00178501
Os07g0539100	Gns11	Glycoside hydrolase, family 17 protein	4.91953	4.63579e-07	0	NA
Os12g0444500		EGF-like region, conserved site domain containing protein	4.91463	1.63731e-13	-1.06967	0.0211279
Os06g0704450		Hypothetical protein	4.91344	0.0322738	0	NA
Os01g0361700		Conserved hypothetical protein	4.91191	0.00072192	0	NA
Os07g0694400	OsIRX9	Glycosyl transferase, family 43 protein	4.90137	2.58481e-06	0	NA
Os12g0406000		Conserved hypothetical protein	4.89304	0.0151239	0	NA
Os12g0435200	OsNCED2	Similar to Zeaxanthin cleavage oxygenase	4.88975	0.0326935	0	NA
Os05g0274950		Similar to homogentisate phytyltransferase VTE2-1	4.88967	0.0165519	0	NA
Os04g0302900		Hypothetical gene	4.88962	0.0131545	0	NA
Os08g0553100		Hypothetical conserved gene	4.88958	0.0112433	0	NA
Os03g0836800		Similar to IAA-amino acid hydrolase 1 (EC 3.5.1.-)	4.88957	0.0110023	0	NA
Os03g0758950	OsWRKY4	Transcriptional activator, Defense responses to rice sheath bligh	4.8893	0.00600207	1.57655	0.0484097
Os06g0348800	OsGLK1	Transfactor-like protein	4.88799	1.24415e-05	0	NA
Os08g0515600		Non-protein coding transcript	4.88716	0.01506	0	NA
Os10g0167200		Similar to Cytochrome P450 family protein	4.88714	0.0101433	0	NA
Os03g0106100		Non-protein coding transcript	4.88713	0.00840418	-2.07221	0.043061
Os12g0407200		Tensin phosphatase, C2 domain domain containing protein	4.88464	0.0197236	0	NA
Os07g0639100	OsACS8	AMP-dependent synthetase/ligase domain containing protein	4.88464	0.0200928	0	NA
Os06g0619000		NB-ARC domain containing protein	4.8826	0.000922758	0	NA
Os10g0390000		Conserved hypothetical protein	4.8816	0.0119393	0	NA
Os10g0554900		Protein of unknown function DUF566 family protein	4.88097	2.56466e-27	-1.44352	0.00193966
Os06g0191800	OsCYP709C11	Cytochrome P450 family protein	4.87941	0.0371567	0	NA
Os12g0587200		Protein of unknown function DUF1618 domain containing protein	4.87587	0.0136643	9.39284	0.000203911
Os04g0229100	OsCAD6	Similar to Sinapyl alcohol dehydrogenase	4.87156	5.92508e-10	0	NA
Os03g0816950		Hypothetical protein	4.87115	3.1361e-16	-3.37628	6.73189e-11
Os04g0641400		Similar to H0423H10.3 protein	4.86953	2.82675e-23	-3.49752	3.31774e-19
Os03g0368900	PRX45	Haem peroxidase family protein	4.86716	0.000373381	0	NA
Os11g0308100		Similar to Transposase of Tn10 [Oryza sativa (japonica cultivar-group)]	4.8629	9.91988e-10	0	NA
Os01g0329900	OsGELP14	Similar to Lipase homolog (Fragment)	4.862	8.25945e-08	0	NA
Os02g0152750		Non-protein coding transcript	4.86094	7.75096e-08	-5.60651	6.34448e-14
Os10g0529300	OsGSTU18	Similar to Tau class GST protein 3	4.85872	0.000168444	0	NA
Os05g0582300	OsSPS2	Similar to prenyl transferase	4.85507	1.57919e-20	-1.86997	1.07987e-08
Os02g0702300		Conserved hypothetical protein	4.85489	1.35075e-11	-4.04113	5.3703e-12
Os07g0553000	OsCslF1	Similar to Mixed-linked glucan synthase 2	4.85249	0.00146205	0	NA
Os05g0443400		Similar to Glucan endo-1,3-beta-glucosidase 7	4.85088	1.10472e-06	0	NA
Os02g0198700	OsSub12	Similar to Subtilisin-like protease	4.85063	1.46773e-07	0	NA
Os02g0538700		Harpin-induced 1 domain containing protein	4.84707	0.000122281	0	NA
Os04g0414900		Non-protein coding transcript	4.8448	0.00032862	0	NA
Os05g0458500	OsLAC14	Similar to Laccase (EC 1.10.3.2)	4.84425	6.78897e-08	-3.07121	0.00302839
Os06g0553800	OsENODL17	Cupredoxin domain containing protein	4.84012	0.00692424	0	NA
Os01g0106300		Similar to Isoflavone reductase homolog IRL (EC 1.3.1.-)	4.83908	0.000296307	-3.70799	0.0100725
Os01g0753800		Conserved hypothetical protein	4.83845	0.00181619	-4.16075	0.0118384
Os12g0547500	OsKCH1	Kinesin-14 family member, Non-processive, minus-end-directed motor protein that transports actin filaments along microtubules, Organization of the cytoskeletal architecture, Cell elongation and divisio	4.83742	6.39588e-24	-2.79799	1.99226e-14
Os01g0739400		Similar to predicted protein	4.83392	1.73067e-13	-2.12189	0.00321292
Os02g0472700		Similar to receptor-like serine-threonine protein kinase	4.83314	0.0282872	0	NA
Os07g0690900		Glycosyl-phosphatidyl inositol-anchored, plant domain containing protein	4.83049	0.0452561	3.86344	0.0435224
Os01g0622066		Conserved hypothetical protein	4.82779	0.0452892	0	NA
Os03g0626100		Zinc finger, C6HC-type domain containing protein	4.8255	0.0105894	0	NA
Os04g0171800		Similar to Cytochrome P450 79A1 (EC 1.14.13.41) (Tyrosine N-monooxygenase) (Cytochrome P450Tyr)	4.8252	0.024716	3.67665	0.0121354
Os09g0255300		Glycoside hydrolase, family 32 protein	4.82512	0.0394362	0	NA
Os05g0142100		Conserved hypothetical protein	4.82511	0.0418755	4.10979	0.0194344
Os08g0202400		Disease resistance protein domain containing protein	4.821	5.69368e-14	0	NA
Os03g0113000	OsRLCK95	Serine/threonine protein kinase domain containing protein	4.8179	1.65451e-39	-2.54969	2.62675e-17
Os10g0370700		Similar to Nitrate transporter (Fragment)	4.8146	0.000106144	0	NA
Os11g0286800	OsOSC10	Squalene cyclase domain containing protein	4.81411	5.25998e-05	-3.13725	0.0159287
Os12g0178000		Similar to Aldehyde dehydrogenase family protein, expressed	4.80802	5.454e-06	0	NA
Os02g0141100	OsARF5	Similar to Auxin response factor 5	4.80402	9.72309e-35	-3.29285	4.22745e-21
Os01g0626400	WRKY11	WRKY transcription factor, Control of flowering time and plant heigh	4.79942	1.02647e-05	0	NA
Os01g0134850		Hypothetical protein	4.79772	0.00735244	0	NA
Os08g0422800		Conserved hypothetical protein	4.79346	3.78498e-07	0	NA
Os03g0234900	PRX39	Similar to Peroxidase (EC 1.11.1.7)	4.7924	0.00093545	0	NA
Os04g0659300	OsRMC	Receptor-like protein, Root development, Salt stress response, Regulation of iron acquisitio	4.78746	1.25503e-17	-2.37296	0.000132462
Os02g0571300	OsKS5	Terpenoid synthase domain containing protein	4.78432	9.74055e-05	0	NA
Os10g0471100	WDA1	Protein with high similarity to proteins involved in wax production, Cuticular wax biosynthesi	4.78226	0.00582104	0	NA
Os06g0317600		Similar to Similarity	4.78028	0.0165519	0	NA
Os03g0397700		Protein kinase, catalytic domain domain containing protein	4.77994	1.08714e-15	-2.94844	1.19959e-06
Os07g0506600		Protein of unknown function DUF869, plant family protein	4.77919	1.16231e-07	-2.57074	0.010179
Os04g0182650		Similar to predicted protein	4.77436	1.61391e-10	-2.28612	0.00190265
Os04g0557200	OsbHLH015	Similar to Anthocyanin regulatory B protein (Fragment)	4.77423	0.0282085	0	NA
Os10g0365800		Protein of unknown function DUF3615 domain containing protein	4.77421	0.0256729	0	NA
Os07g0579050		Non-protein coding transcript	4.77406	0.0126847	0	NA
Os05g0341450		Conserved hypothetical protein	4.77358	0.00612948	1.35727	0.0380958
Os12g0123500		Similar to Apyrase precursor (EC 3.6.1.5) (ATP-diphosphatase) (Adenosine diphosphatase) (ADPase) (ATP-diphosphohydrolase)	4.77177	4.72464e-22	0	NA
Os06g0621900	OsEXPA16	Similar to Alpha-expansin OsEXPA16 (Fragment)	4.77173	8.44327e-05	-2.23887	0.0320012
Os09g0363400		Domain of unknown function DUF2439 domain containing protein	4.77148	0.0364109	0	NA
Os02g0559400	OPR8	12-oxophytodienoic acid reductase (EC:1.3.1.-), Jasmonic acid (JA)-mediated defense signalin	4.77145	0.0101294	0	NA
Os01g0752200	NOG1	Enoyl-CoA hydratase/isomerase, Regulation of grain number and the yiel	4.7706	2.12589e-11	0	NA
Os06g0678651		Similar to WD-40 repeat family protein / beige-related	4.76909	3.53822e-07	-3.74017	1.18444e-11
Os11g0185800		Conserved hypothetical protein	4.76908	0.00100511	0	NA
Os01g0682001		Similar to NADH dependent Glutamate Synthase	4.7599	1.89925e-06	-3.54078	0.000695909
Os10g0370500		Glycoside hydrolase, catalytic core domain containing protein	4.75901	5.9333e-10	-1.64635	0.0256763
Os01g0134900		(1,4)-beta-xylan endohydrolase, isoenzyme X-II (EC 3.2.1.8) (Fragment)	4.759	1.24176e-08	-2.5811	0.00359285
Os04g0453233		Hypothetical protein	4.7537	1.63611e-06	0	NA
Os03g0144100		Hypothetical genes	4.75149	0.0237871	4.60866	0.0431751
Os02g0117500	OsGLR3.1	Similar to Glutamate receptor 3.3 precursor (Ligand-gated ion channel 3.3)	4.74512	6.11151e-18	-1.62062	0.0030258
Os04g0670100		Similar to H0818H01.13 protein	4.74241	0.0187403	0	NA
Os01g0532100		Tetratricopeptide TPR2 domain containing protein	4.73514	6.86743e-05	-3.0356	0.00187912
Os08g0100200		Similar to ZIP transporter	4.73171	0.0017571	0	NA
Os04g0218600		Conserved hypothetical protein	4.72561	0.010872	-3.77023	0.0411385
Os01g0655250		PWWP domain containing protein	4.72466	5.62582e-07	-2.99491	0.000721761
Os02g0741500		Ribbon-helix-helix domain containing protein	4.722	2.25886e-07	-4.39021	1.19959e-06
Os01g0650800		Transposon, En/Spm-like domain containing protein	4.72031	4.45097e-09	-3.72421	6.64117e-07
Os06g0184700	OsABCC12	Hypothetical conserved gene	4.71303	0.00132474	0	NA
Os09g0529300	SPK	Similar to Leaf angle-associated protein	4.71287	0.045008	0	NA
Os12g0131400	OsFbox640	Hypothetical conserved gene	4.71286	0.0402116	0	NA
Os08g0553500		Protein of unknown function DUF241, plant family protein	4.71277	0.0226513	0	NA
Os12g0407000	OsMADS73	Similar to SRF-type transcription factor family protein, expressed	4.71277	0.0224042	0	NA
Os02g0310500	OsMB1	BTB/POZ-like domain containing protein	4.71276	0.0215246	0	NA
Os06g0222100	OsTPP8	Similar to Ramosa 3 (Fragment)	4.71262	0.0131606	0	NA
Os03g0810700		Similar to Mitochondrial Rho GTPase	4.71243	0.00912808	0	NA
Os12g0212100		Similar to A/G-specific adenine DNA glycosylase	4.70996	0.0307182	0	NA
Os11g0141550		Hypothetical conserved gene	4.70995	0.013598	0	NA
Os11g0156750		Hypothetical protein	4.70994	0.011822	0	NA
Os05g0527900	OsUGT706E2	UDP-glucuronosyl/UDP-glucosyltransferase family protein	4.70994	0.0109284	0	NA
Os02g0226801	OsPYL/RCAR2	Similar to bet v I allergen family protein	4.70994	0.0105874	0	NA
Os03g0169300		Pentatricopeptide repeat domain containing protein	4.70993	0.0100548	0	NA
Os03g0369700		Similar to Pentatricopeptide repeat protein PPR868-14	4.70993	0.00953399	0	NA
Os06g0676400		Conserved hypothetical protein	4.70991	0.00765552	-2.35736	0.000429871
Os10g0477600	ONAC120	Similar to NAM / CUC2-like protein	4.70852	1.3309e-31	-3.21977	7.08165e-22
Os04g0127900		Conserved hypothetical protein	4.70705	0.0490179	0	NA
Os05g0586400		Protein of unknown function DUF3133 domain containing protein	4.70522	2.11732e-06	-2.86395	0.00753126
Os10g0344000		Similar to transparent testa 12 protein	4.70457	0.0136539	2.80685	0.00516216
Os11g0681400	OsRLCK352	Similar to protein kinase	4.70452	0.000125401	0	NA
Os09g0555100	OsPILS7b	Similar to auxin Efflux Carrier family protein	4.70425	0.0281207	0	NA
Os02g0265800		Hypothetical conserved gene	4.70421	0.0329056	0	NA
Os02g0794900	OsFH7	Formin-like protein 7	4.70019	4.51996e-07	0	NA
Os10g0550500		Similar to Pectinacetylesterase	4.69538	9.47787e-31	-4.10479	7.23669e-40
Os01g0709000		Similar to Transcription factor MYB1	4.69172	0.0202319	0	NA
Os06g0230400		Hypothetical genes	4.68105	0.0352429	7.664	0.00675103
Os05g0119850		Hypothetical protein	4.67993	4.39223e-07	-4.23771	9.4066e-06
Os05g0593900	OsVPE4	Similar to C13 endopeptidase NP1 precursor	4.67504	3.8715e-15	-4.71039	7.90935e-16
Os01g0543100	prx17	Similar to Peroxidase 72 precursor (EC 1.11.1.7) (Atperox P72) (PRXR8) (ATP6a)	4.673	2.21294e-08	-1.95497	0.0373621
Os02g0439200		Protein kinase PKN/PRK1, effector domain containing protein	4.66632	6.51557e-08	-3.44591	4.52965e-05
Os01g0702700	OsMYB14	Similar to Transcription factor MYB86 (Myb-related protein 86) (AtMYB86) (Myb homolog 4) (AtMyb4)	4.66437	2.03748e-09	-2.39302	0.00387297
Os07g0602800		Similar to glycerophosphoryl diester phosphodiesterase	4.65743	0.0406975	0	NA
Os04g0675101		ATPase-like, ATP-binding domain domain containing protein	4.65565	1.85339e-30	-7.56645	1.18893e-53
Os10g0118200	ZRP4	Conserved hypothetical protein	4.65147	0.0438486	0	NA
Os04g0516200	OsG1L4	Protein of unknown function DUF640 domain containing protein	4.6487	0.0368292	0	NA
Os10g0500350		Non-protein coding transcript	4.64867	0.0316901	0	NA
Os10g0459900		Conserved hypothetical protein	4.64849	0.0151815	0	NA
Os06g0558300		Similar to MATE efflux protein-related	4.6484	0.0125466	-3.95784	2.59977e-05
Os08g0508800	Lox2:Os:1	Lipoxygenase, chloroplast precursor (EC 1.13.11.12)	4.64309	0.01025	2.8775	0.000264666
Os11g0270000		Crotonase, core domain containing protein	4.64277	0.0249789	0	NA
Os02g0828533		Similar to HAT family dimerisation domain containing protein	4.6427	0.0374293	0	NA
Os11g0128932		Hypothetical gene	4.6422	1.60768e-15	0	NA
Os04g0680800	OsMLO4	Mlo-related protein family protein	4.64126	5.65571e-07	0	NA
Os09g0555550		Hypothetical protein	4.64002	0.0171551	0	NA
Os01g0283700	OsCCR5	Similar to Cinnamoyl-CoA reductase (EC 1.2.1.44)	4.63836	4.38667e-05	3.63322	0.00124708
Os01g0533400	OsBgal5	Glycoside hydrolase, family 35 protein	4.63709	0.000404171	0	NA
Os01g0976200		11-S plant seed storage protein family protein	4.63632	0.00655858	0	NA
Os03g0596600		Zinc finger, CCHC-type domain containing protein	4.63631	0.00448834	3.92687	0.0277028
Os08g0528100		Similar to Ubiquitin carboxyl-terminal hydrolase	4.63199	2.04926e-06	0	NA
Os10g0432400		Hypothetical protein	4.62702	0.022593	0	NA
Os01g0694500		Hypothetical protein	4.62645	1.42638e-06	1.5348	0.0180177
Os02g0228300		Protein kinase, core domain containing protein	4.62624	0.000939103	0	NA
Os01g0932500	OsHAK6	Potassium uptake protein, kup domain containing protein	4.62588	2.00572e-14	-3.5365	3.85555e-16
Os02g0230250		Non-protein coding transcript	4.62529	1.77243e-33	-3.38409	9.34374e-44
Os08g0100150		Conserved hypothetical protein	4.61399	0.0359321	0	NA
Os06g0720100		Hypothetical gene	4.61399	0.0327184	-3.68749	0.00913865
Os12g0112000	Pox	Similar to Peroxidase precursor (EC 1.11.1.7) (Fragment)	4.61242	0.00723712	0	NA
Os03g0128866		Non-protein coding transcript	4.61148	0.0164938	0	NA
Os01g0299200		Pentatricopeptide repeat domain containing protein	4.61108	0.013111	0	NA
Os09g0565450		Hypothetical conserved gene	4.61032	9.52899e-07	-3.87085	9.87278e-06
Os11g0289700		Cytochrome P450 family protein	4.60699	0.00104871	0	NA
Os01g0926700	OsIRX10	Similar to secondary cell wall-related glycosyltransferase family 47	4.60692	1.84802e-06	-2.47277	0.0230117
Os01g0695700	OsABCB4	Similar to MDR-like ABC transporter	4.60606	1.04193e-07	0	NA
Os03g0817800	OsTBL6	Protein of unknown function DUF231 domain containing protein	4.60518	8.64499e-05	0	NA
Os06g0169900		Similar to GOS9 protein	4.59944	0.00384282	-6.06548	0.000101655
Os03g0291700		Hypothetical protein	4.59819	1.73954e-06	-4.8987	8.2198e-11
Os05g0275100	OsPPR920	Pentatricopeptide repeat domain containing protein	4.59771	2.14108e-08	-2.0945	0.00463126
Os09g0240975		Hypothetical gene	4.59607	2.33327e-07	-7.07009	6.33192e-21
Os06g0130100	SIK1	Receptor-like kinase (RLK), Drought and salt stress toleranc	4.59517	3.2612e-06	-3.30171	0.00152078
Os01g0319400		Protein of unknown function DUF247, plant domain containing protein	4.59456	0.0414152	0	NA
Os07g0671500	OsGH3-11	Similar to Indole-3-acetic acid-amido synthetase GH3.17 (EC 6.3.2.-) (Auxin- responsive GH3-like protein 17) (AtGH3-17)	4.59443	1.52513e-20	-3.33051	1.03199e-14
Os07g0577500		Conserved hypothetical protein	4.59084	9.47277e-23	-2.03197	3.23432e-05
Os04g0636400		Similar to H0410G08.16 protein	4.58873	1.22428e-14	-3.64318	5.12731e-17
Os03g0332100	CYP714B2	Similar to Cytochrome P450 CYP714B3	4.58527	1.673e-15	-2.44588	1.54725e-05
Os05g0127200	OsPLC4	Similar to Phospholipase C (Fragment)	4.58394	0.00346288	0	NA
Os06g0252800		Similar to STF-1 (Fragment)	4.58182	0.04298	0	NA
Os06g0221000		Similar to P-type R2R3 Myb protein (Fragment)	4.58147	0.023409	0	NA
Os09g0555600	ARC3	MORN motif repeat containing protein	4.57928	9.24825e-13	-1.14606	0.00431868
Os02g0664150		Hypothetical gene	4.57911	0.000275396	-3.10684	0.016502
Os04g0676200		Pentatricopeptide repeat domain containing protein	4.57845	0.0188466	0	NA
Os04g0689800		Similar to CAA30376.1 protein	4.57845	0.0313181	0	NA
Os08g0486300		Similar to P-type R2R3 Myb protein (Fragment)	4.57845	0.0318236	0	NA
Os05g0239100		Hypothetical protein	4.57845	0.0219915	-2.96614	0.0178476
Os05g0324600	OsOFP19	OVATE domain-containing protein, Negative modulation of brassinosteroid (BR) response, Modulation of plant architectur	4.57845	0.0137528	-3.51173	0.000303888
Os12g0564800		NB-ARC domain containing protein	4.57845	0.0206784	0	NA
Os03g0216500		Conserved hypothetical protein	4.57845	0.0107425	0	NA
Os11g0479000		Conserved hypothetical protein	4.57844	0.0432465	0	NA
Os08g0137400	OsUCL23	Cupredoxin domain containing protein	4.57808	0.00137006	0	NA
Os08g0249100	OsRLCK249	Serine/threonine protein kinase-related domain containing protein	4.57665	2.01271e-06	0	NA
Os09g0256100		Similar to flavonol 4-sulfotransferase	4.57605	0.0275288	0	NA
Os04g0137450		Hypothetical conserved gene	4.57567	0.0130982	0	NA
Os03g0338000		Similar to alanine--glyoxylate aminotransferase 2	4.57379	1.11245e-08	0	NA
Os11g0425100		Peptidase C1A, papain family protein	4.57351	1.91704e-23	-1.16125	6.78597e-05
Os12g0577000		Similar to Targeting protein for Xklp2 containing protein, expressed	4.57273	0.0151402	0	NA
Os04g0109500		Legume lectin, beta domain containing protein	4.57237	0.0246765	0	NA
Os12g0127650		Similar to Ulp1 protease family, C-terminal catalytic domain containing protein, expressed	4.57025	2.01569e-09	-2.32548	0.000594556
Os11g0614500	OspPLAIIiota	Similar to Patatin-like protein	4.57025	1.34898e-06	0	NA
Os12g0155250		Hypothetical protein	4.57024	7.47754e-05	-2.27041	0.0164531
Os05g0163250		Similar to predicted protein	4.56854	9.60702e-07	-5.1958	1.76791e-08
Os01g0545100	OsMYB86-L1	Conserved hypothetical protein	4.56419	0.0096234	0	NA
Os11g0696200		ATP citrate lyase beta (Fragment)	4.56295	2.48921e-10	-3.8306	2.5886e-07
Os03g0861100		Conserved hypothetical protein	4.56106	2.20959e-09	-3.20965	7.16784e-05
Os02g0222100		Similar to Cysteine synthase (EC 4.2.99.8)	4.55895	2.05544e-06	0	NA
Os01g0249200	OsGLP1-1	Similar to Nectarin 1 precursor (EC 1.15.1.1) (Superoxide dismutase [Mn])	4.55842	0.00112773	0	NA
Os02g0635600		Tyrosine protein kinase domain containing protein	4.5572	7.5893e-09	0	NA
Os02g0302500		Hypothetical conserved gene	4.55132	1.90901e-12	-1.38276	0.0327226
Os04g0545000	OsWRKY36	Similar to WRKY transcription factor 34	4.55101	9.48059e-05	-2.67686	0.00486153
Os02g0140400	OsOSC4	Similar to Beta-amyrin synthase	4.54966	1.70498e-20	-2.41314	4.75901e-09
Os02g0153100	LRK8	Leucine-rich repeat receptor-like kinas	4.54961	8.82592e-05	0	NA
Os12g0115700	CHI	Chalcone isomerase domain containing protein	4.54603	0.000101038	0	NA
Os01g0960400		Protein kinase, core domain containing protein	4.54183	3.41567e-05	0	NA
Os11g0235300		Hypothetical gene	4.53889	0.0304482	0	NA
Os01g0740650		Similar to glutamate carboxypeptidase 2	4.52788	1.59879e-06	0	NA
Os06g0701700	HKT1	Ion transporter , Na+/K+ sympor	4.52774	0.0206282	0	NA
Os04g0243700	OsCTR1	Zinc finger, RING/FYVE/PHD-type domain containing protein	4.52199	1.60187e-05	0	NA
Os11g0586001		Putative protein phosphatase 2C 76	4.51955	3.69071e-07	-2.70736	0.00202987
Os01g0745400		Sec34-like protein family protein	4.51868	0.00110331	0	NA
Os01g0649900	OsGELP20	Lipase, GDSL domain containing protein	4.51195	1.23828e-07	0	NA
Os11g0634800		Similar to Adenylyl-sulfate kinase	4.51117	0.0432379	0	NA
Os07g0575500		Similar to beta-hexosaminidase	4.51098	0.0201864	0	NA
Os03g0294800		Similar to Ser-thr protein kinase (Fragment)	4.5099	1.93387e-11	-1.84343	0.0127896
Os11g0270201		Conserved hypothetical protein	4.50792	0.0128294	0	NA
Os09g0567500		Similar to Fatty acyl coA reductase	4.50791	0.0184492	0	NA
Os07g0541000		Similar to Receptor protein kinase	4.5079	0.0498262	6.87193	1.44595e-05
Os08g0376300		Similar to Leucine-rich receptor-like protein kinase	4.50761	4.68568e-07	0	NA
Os06g0659100	OsSPL10	Similar to Squamosa-promoter binding protein 1	4.50487	0.0190119	0	NA
Os05g0114100		Similar to endonuclease/exonuclease/phosphatase family protein	4.50479	0.022964	0	NA
Os11g0108650	OsLAC20	Similar to Laccase-23	4.50143	0.0343748	-5.70171	0.00144258
Os11g0211600		Similar to Leucine Rich Repeat family protein	4.50097	1.72134e-06	0	NA
Os08g0564700		Serine/threonine protein kinase domain containing protein	4.49947	1.64614e-10	-1.81787	0.00649436
Os04g0396500	LAX2	Regulation of axillary meristem formatio	4.49444	1.33286e-13	0	NA
Os06g0153100		Conserved hypothetical protein	4.49404	0.0432642	5.09156	0.0472821
Os12g0465800		Conserved hypothetical protein	4.49172	4.27271e-07	-1.19467	0.0161884
Os04g0621500		Disease resistance protein domain containing protein	4.4914	6.92529e-05	-2.4043	0.00675877
Os03g0147400	SIET4	Divalent ion symporter domain containing protein	4.49075	1.77024e-08	0	NA
Os10g0479500	LOGL10	Similar to carboxy-lyase	4.48823	4.69582e-13	-1.69753	0.00790941
Os01g0818700		Leucine-rich repeat, N-terminal domain containing protein	4.48624	0.00011658	-2.51417	0.04639
Os05g0226300		Similar to FIP1	4.48594	0.0024362	-3.56611	0.016649
Os01g0685650		Hypothetical gene	4.48273	0.000332513	0	NA
Os05g0563000	OsSND2	NAC family transcription factor, Secondary cell wall biosynthesis, Positive regulator of cellulose biosynthesi	4.476	0.00071593	0	NA
Os12g0511500		Disease resistance protein domain containing protein	4.4743	0.000821673	0	NA
Os01g0149700		Hypothetical conserved gene	4.47291	0.02565	0	NA
Os05g0583075		Hypothetical protein	4.47269	2.09451e-05	0	NA
Os08g0544250		Hypothetical gene	4.47113	1.08046e-33	-3.47401	6.24195e-19
Os11g0161133		Similar to NB-ARC domain containing protein	4.46648	0.0261579	0	NA
Os03g0391300		Similar to Phospholipase D alpha 1 (EC 3.1.4.4) (PLD alpha 1) (Choline phosphatase 1) (Phosphatidylcholine-hydrolyzing phospholipase D 1)	4.4663	0.038927	0	NA
Os06g0729300	OsAGO1d	Similar to AGO1 homologous protein	4.46616	1.3228e-92	-2.23428	1.37949e-31
Os11g0265900		Conserved hypothetical protein	4.4613	1.9936e-05	0	NA
Os12g0454800	CRL4	Receptor-like serine/threonine kinase, Cytokinin signalin	4.45735	0.000850996	0	NA
Os11g0121000		Hypothetical conserved gene	4.45227	2.01435e-10	0	NA
Os07g0572400		Conserved hypothetical protein	4.45188	2.96048e-19	-3.12212	2.42216e-13
Os08g0116700		Conserved hypothetical protein	4.4483	0.000558294	0	NA
Os02g0103600		Protein of unknown function DUF6, transmembrane domain containing protein	4.4469	0.0010819	0	NA
Os08g0189200	GLP8-3	Germin-like protein 8-3, Disease resistanc	4.44661	0.00451871	-4.03367	0.0163004
Os09g0361500	ICS1	Isochorismate synthase domain containing protein	4.44401	2.35941e-13	0	NA
Os12g0209901		Similar to NB-ARC domain containing protein, expressed	4.44386	0.000577919	-3.0983	0.0195609
Os06g0693100		NB-ARC domain containing protein	4.44258	6.90813e-09	-3.30885	8.63783e-06
Os07g0211000	OsEXO70X3	Hypothetical conserved gene	4.43722	0.00160913	0	NA
Os04g0570500	DWF1	Cytochrome P450 family protein	4.43721	0.00320524	0	NA
Os02g0625100		Hypothetical conserved gene	4.43681	0.0171692	0	NA
Os09g0506000	PAP27A	Nucleotide pyrophosphatase/phosphodiesteras	4.43387	3.12699e-07	-2.2427	8.70362e-08
Os05g0468400		Domain of unknown function DUF1618 domain containing protein	4.43377	0.016194	0	NA
Os03g0564600		Protein of unknown function DUF26 domain containing protein	4.43376	0.0196784	0	NA
Os08g0123600		Conserved hypothetical protein	4.43376	0.020186	0	NA
Os03g0629450	OsFbox155	Similar to F-box domain containing protein	4.43374	0.0302644	0	NA
Os05g0539150		Protein of unknown function DUF295 domain containing protein	4.43374	0.0329707	0	NA
Os03g0671800	OsbHLH020	Helix-loop-helix DNA-binding domain containing protein	4.43374	0.0346806	0	NA
Os02g0320800		Similar to Iron/ascorbate-dependent oxidoreductase	4.43326	0.0124744	0	NA
Os10g0100300	TIC62	NAD(P)-binding domain containing protein	4.43209	2.95402e-05	0	NA
Os04g0505200		Similar to Protein binding protein	4.43033	0.000312016	-2.84225	0.0377731
Os05g0464001		Conserved hypothetical protein	4.42978	2.99905e-08	-3.12592	9.33095e-05
Os02g0484975		Conserved hypothetical protein	4.42955	0.000175664	0	NA
Os01g0581300	OsLCYe	Similar to Lycopene epsilon-cyclase (Fragment)	4.42954	0.000568172	0	NA
Os04g0165000		Similar to thaumatin-like protein 1a	4.42687	0.00110262	-3.03221	0.01219
Os04g0161100		Similar to OSIGBa0102O13.5 protein	4.42591	1.73348e-28	-2.18697	3.40258e-10
Os02g0617600		Protein phosphatase 2A, regulatory subunit PR55 domain containing protein	4.42084	6.33946e-15	0	NA
Os04g0321100		Similar to H0107B07.6 protein	4.409	0.00262547	-2.93814	0.0323345
Os11g0125900		Similar to GDA1/CD39 family protein, expressed	4.40128	0.00153179	0	NA
Os10g0431900	OsRLCK300	Serine/threonine protein kinase-related domain containing protein	4.399	1.56065e-07	0	NA
Os08g0442000		Protein of unknown function DUF566 family protein	4.39846	4.01458e-05	-3.20747	3.14395e-05
Os03g0700700	OsLOX1	Similar to Lipoxygenase (Fragment)	4.39628	4.48454e-13	-1.61407	0.0122849
Os08g0537600		Arf GTPase activating protein family protein	4.39418	6.44197e-09	0	NA
Os04g0551200		Similar to Cytoplasmic malate dehydrogenase	4.39141	0.0334632	0	NA
Os06g0286700	Piz	Similar to Piz-t	4.3892	0.0267017	0	NA
Os03g0747900	OsMyoXIE	Similar to Myosin heavy chain class XI E1 protein	4.38894	2.22039e-06	0	NA
Os03g0731100		Photosystem I reaction centre subunit N family protein	4.38735	0.00193714	0	NA
Os03g0103950		Hypothetical conserved gene	4.38732	8.06979e-05	-5.35374	1.83286e-06
Os02g0178700	OsbHLH157	Helix-loop-helix DNA-binding domain containing protein	4.38528	0.0130698	0	NA
Os12g0288000	OsSTA278	Similar to cDNA clone:J023146F15, full insert sequence	4.37941	0.00139378	0	NA
Os06g0664300		Similar to Vacuolar sorting receptor 6 precursor (AtVSR6) (Epidermal growth factor receptor-like protein 6) (AtELP6) (BP80-like protein d) (AtBP80d)	4.37748	5.98227e-134	-1.92752	4.40803e-30
Os02g0316900		B-block binding subunit of TFIIIC domain containing protein	4.37737	7.94616e-08	0	NA
Os01g0289600	OsWRKY9	Similar to WRKY transcription factor 28	4.3726	0.0014359	0	NA
Os02g0118800		Similar to NBS-LRR disease resistance protein homologue (Fragment)	4.3708	0.000214074	3.49669	0.00484248
Os01g0234300		Similar to Pectinesterase	4.37017	3.05448e-05	0	NA
Os12g0106300	OsTBL1	Xylan acetyltransferase, Resistance to bacterial leaf blight diseas	4.36569	9.91631e-10	-3.26114	5.19023e-06
Os01g0127900		Mannose-6-phosphate isomerase domain containing protein	4.3616	0.000344849	0	NA
Os05g0585400		Similar to Protein ABIL1	4.36134	1.38017e-15	-1.36442	0.00018338
Os04g0675200		Similar to H0103C06.6 protein	4.35987	1.04955e-12	-3.56789	4.92011e-09
Os10g0339290		Similar to Alpha-1,2-fucosidase	4.35965	4.26822e-06	-1.45944	0.016483
Os07g0579100		Conserved hypothetical protein	4.35914	0.04881	0	NA
Os01g0113000		Hypothetical conserved gene	4.35912	0.0449047	0	NA
Os08g0511000		Pentatricopeptide repeat domain containing protein	4.35905	0.0339903	0	NA
Os05g0579200		AMP-dependent synthetase and ligase domain containing protein	4.35902	0.0315985	0	NA
Os06g0134200		Hypothetical conserved gene	4.359	0.0293394	0	NA
Os08g0466050		Similar to DNA polymerase epsilon subunit 2	4.35886	0.000107815	0	NA
Os03g0416300		Similar to Phytochelatin synthetase (Fragment)	4.35877	0.0194146	0	NA
Os01g0312800	OsGH9B2	Similar to CEL4=CELLULASE 4 (Fragment)	4.35872	0.018132	-1.94599	0.0300896
Os03g0107400		Prefoldin domain containing protein	4.35651	1.71847e-17	-4.66254	5.75832e-21
Os03g0621600		Transcriptional factor B3 domain containing protein	4.35253	0.0176911	0	NA
Os12g0591500		Transcriptional factor B3 domain containing protein	4.35203	0.0364725	0	NA
Os11g0270700		Hypothetical protein	4.34885	0.0255607	0	NA
Os04g0196600		Glycosyltransferase AER61, uncharacterized domain containing protein	4.34829	0.0002468	0	NA
Os10g0363300	ACC1	Acetyl-CoA carboxylase (EC 6.4.1.2	4.34822	7.25763e-67	-2.08486	2.09691e-16
Os06g0564700		Similar to Cysteine synthase (EC 4.2.99.8)	4.34521	6.73237e-05	0	NA
Os12g0233500		Hypothetical conserved gene	4.34485	0.0414351	0	NA
Os10g0545500	OsXTH20	Similar to xyloglucan endotransglucosylase/hydrolase protein 32	4.34435	0.00402939	0	NA
Os01g0175400		Ankyrin repeat containing protein	4.34415	0.00201551	0	NA
Os05g0153000	VLN1	Gelsolin family protein	4.34341	1.52211e-49	-2.68918	6.16007e-24
Os02g0664100		Hypothetical conserved gene	4.33469	3.18184e-09	-6.09579	4.21461e-17
Os02g0596300		Cytochrome P450 domain containing protein	4.33245	0.0469789	0	NA
Os02g0824000		Hypothetical conserved gene	4.33169	6.67933e-08	-3.5559	1.19424e-06
Os05g0232200		Conserved hypothetical protein	4.32922	0.000332998	0	NA
Os02g0742700		Conserved hypothetical protein	4.32845	0.00218542	0	NA
Os11g0112400	prx130	Peroxidase (EC 1.11.1.7)	4.32834	0.00459436	0	NA
Os05g0594500		Invasin/intimin cell-adhesion domain containing protein	4.32764	1.68745e-05	0	NA
Os11g0607100		Pentatricopeptide repeat domain containing protein	4.32742	4.66378e-06	-1.26314	0.0407624
Os07g0517900		Similar to taxane 10-beta-hydroxylase	4.32163	1.98411e-05	0	NA
Os09g0376000		Conserved hypothetical protein	4.3144	0.0049975	0	NA
Os01g0293100	OsbHLH142	bHLH transcription factor, Control of anther cell differentiation, Pollen developmen	4.31367	0.0236188	0	NA
Os10g0531700		Serine/threonine protein kinase-related domain containing protein	4.31333	1.75356e-05	0	NA
Os04g0613900	OsHAK11	Similar to Potassium transporter 18	4.31264	8.37667e-06	0	NA
Os12g0541500		Similar to Elongation factor Ts	4.31257	4.07042e-06	0	NA
Os07g0140566		Similar to hydrolase/ protein serine/threonine phosphatase	4.31115	0.000401351	0	NA
Os08g0511400		Conserved hypothetical protein	4.3104	0.00107622	0	NA
Os10g0528900	OsGSTU14	Similar to Tau class GST protein 3	4.3086	3.27306e-07	-2.67505	0.000913048
Os12g0552300	PPS1	DYW motif-containing pentatricopeptide repeat protein, RNA editing of nad3 transcripts in mitochondri	4.30641	6.04134e-06	-1.6246	0.00731404
Os11g0109700		Protein of unknown function Cys-rich family protein	4.3057	1.27064e-06	-1.51171	0.00226191
Os07g0548300		Hypothetical conserved gene	4.30204	1.53049e-07	-1.5874	0.0484926
Os08g0216600		Similar to cDNA clone:J013022L16, full insert sequence	4.29729	0.000200108	0	NA
Os07g0293000		Hypothetical conserved gene	4.29692	3.3301e-07	0	NA
Os01g0195400		Harpin-induced 1 domain containing protein	4.29604	0.00478933	0	NA
Os06g0574450		Hypothetical conserved gene	4.29599	0.00072414	-2.97077	0.0180978
Os10g0360100		Similar to Sugar transporter protein	4.294	1.38581e-05	0	NA
Os01g0951100		Arf GTPase activating protein family protein	4.29054	3.82655e-07	0	NA
Os07g0117000		NB-ARC domain containing protein	4.29031	3.86692e-06	0	NA
Os05g0566300		PRC-barrel domain containing protein	4.28997	4.18137e-12	-1.3066	0.000148432
Os01g0717700		EGF-like, alliinase domain containing protein	4.28687	8.09497e-05	0	NA
Os07g0168000		Similar to Polyribonucleotide phophorylase (Fragment)	4.28499	2.00794e-28	-1.74699	6.00332e-08
Os10g0533150		Similar to BRASSINOSTEROID INSENSITIVE 1-associated receptor kinase 1	4.28492	0.00511662	0	NA
Os01g0534700	OsABCB3	ABC transporter, transmembrane domain domain containing protein	4.28096	2.91177e-09	0	NA
Os03g0109900		Peptidase, trypsin-like serine and cysteine domain containing protein	4.27712	5.2598e-08	0	NA
Os05g0141200		Hypothetical conserved gene	4.27654	0.0347876	0	NA
Os01g0286500		Conserved hypothetical protein	4.27636	0.0244751	0	NA
Os03g0344650		Hypothetical protein	4.27629	0.0222669	0	NA
Os03g0760300		Cytochrome P450 family protein	4.2755	0.000306378	0	NA
Os04g0630100		NAD(P)-binding domain containing protein	4.2747	6.29614e-08	0	NA
Os05g0395116		Similar to dehydration-responsive protein-related	4.27292	0.0287423	0	NA
Os07g0276050		Hypothetical protein	4.27292	0.028693	0	NA
Os02g0621400		Hypothetical protein	4.27291	0.0307973	0	NA
Os06g0685200	Os_F0663	Hypothetical conserved gene	4.27291	0.0302288	0	NA
Os10g0559700		Similar to Agenet domain containing protein, expressed	4.26916	5.07397e-33	-5.25395	6.69996e-52
Os11g0166201		Similar to BZIP transcription factor family protein, expressed	4.26913	0.0457619	0	NA
Os05g0226900	OsRePRP1.1	Proline-rich glycoprotein, ABA-dependent inhibition of root growt	4.26881	6.33183e-06	-2.50407	0.0145495
Os12g0576700	OsPAP1c	Similar to Diphosphonucleotide phosphatase 1 precursor	4.26804	0.0190119	0	NA
Os10g0130701		Hypothetical conserved gene	4.26619	6.92961e-05	0	NA
Os07g0560400		Hypothetical protein	4.26559	0.0357211	0	NA
Os04g0613700	OsUAP2	Similar to UDP-N-acetylglucosamine pyrophosphorylase	4.26417	2.37696e-41	-2.66323	5.94866e-18
Os09g0465200		Hypothetical gene	4.26318	2.23632e-05	0	NA
Os04g0514500		Pentatricopeptide repeat domain containing protein	4.26224	6.12426e-06	0	NA
Os02g0137450	OsHAC703	Conserved hypothetical protein	4.26006	1.31427e-12	-6.8151	4.74318e-20
Os04g0474700	Os4bglu11	Similar to OSIGBa0135C13.6 protein	4.25898	0.00298146	0	NA
Os01g0178300	CDT3	Plasma membrane-localized small peptide, Aluminum toleranc	4.25828	0.00148496	0	NA
Os05g0447580	OsMed13_1	Hypothetical conserved gene	4.25547	8.66724e-10	-6.19426	1.05187e-17
Os10g0548700	RLCK306	Receptor-like cytoplasmic kinase, Various stress responses, Regulation of resistance to bacterial leaf streak (BLS	4.25263	1.3355e-07	-2.06875	0.0159937
Os06g0505202		Hypothetical conserved gene	4.25223	6.02613e-06	-4.37226	8.94766e-12
Os09g0560600		Protein of unknown function DUF284, transmembrane eukaryotic family protein	4.24911	3.80296e-55	-2.54761	1.78528e-30
Os12g0197200		Conserved hypothetical protein	4.24669	0.00614001	0	NA
Os05g0543600	OsMYB86-L2	Similar to Myb-related protein	4.24553	9.93385e-29	-1.77237	2.30406e-09
Os08g0269700		Conserved hypothetical protein	4.23574	6.53046e-47	-2.17098	1.0872e-22
Os08g0382400	OsCYP38	Peptidyl-prolyl cis-trans isomerase, cyclophilin-type domain containing protein	4.23239	2.70802e-05	0	NA
Os03g0396000		Conserved hypothetical protein	4.23161	0.042711	0	NA
Os03g0775000		Leucine carboxyl methyltransferase domain containing protein	4.22976	0.00101429	0	NA
Os01g0170800		Pentatricopeptide repeat domain containing protein	4.22594	0.000188886	0	NA
Os03g0856700	GA20OX1	Gibberellin 20 oxidase 1 (EC 1.14.11.-) (Gibberellin C-20 oxidase 1) (GA 20-oxidase 1	4.21976	1.211e-11	0	NA
Os03g0101700	Snf2P	Similar to SNF2P	4.21892	1.39122e-05	0	NA
Os07g0147550	OsPsbR2	Similar to Photosystem II 10 kDa polypeptide, chloroplast	4.21812	0.00611982	0	NA
Os09g0511900	Os9bglu33	Similar to Beta-glucosidase 32	4.21628	2.49292e-07	-2.27205	3.98025e-05
Os11g0133700		Similar to Glucosamine-fructose-6-phosphate aminotransferase, isomerizing family protein, expressed	4.21511	4.56726e-05	-1.91005	0.0121185
Os02g0753850		Non-protein coding transcript	4.21358	7.84545e-05	0	NA
Os06g0126500	OsBAG3	Ubiquitin domain containing protein	4.21318	0.00137281	0	NA
Os03g0800200	MEL1	ARGONAUTE (AGO) family protein, Development of pre-meiotic germ cells, Progression of meiosi	4.21317	5.62217e-10	-3.56373	3.2746e-11
Os02g0738600	OsGH9B8	Similar to CEL5=CELLULASE 5 (Fragment)	4.21278	6.66346e-18	-4.61249	7.61303e-28
Os09g0450300		MAP65/ASE1 family protein	4.21122	2.42134e-39	-2.01933	3.66668e-10
Os04g0612700	OsCAD7	Similar to Cinnamyl alcohol dehydrogenase (EC 1.1.1.195)	4.20974	1.7028e-06	0	NA
Os05g0461900	OsMTP11.1	Metal tolerance protein 6	4.20263	0.00520785	0	NA
Os09g0387150		Conserved hypothetical protein	4.20262	0.000129055	0	NA
Os02g0623300	ONAC051	Conserved hypothetical protein	4.20024	0.0275671	0	NA
Os05g0155000		Similar to Protein MFP-b	4.19993	0.0177107	0	NA
Os05g0168500		Nonaspanin (TM9SF) family protein	4.19933	5.04603e-41	-1.71708	1.61933e-07
Os07g0618400		Similar to Leucine-rich repeat transmembrane protein kinase 1 (Fragment)	4.19872	0.00184107	0	NA
Os05g0481100		Similar to cDNA clone:J013034D11, full insert sequence	4.19723	7.99436e-05	0	NA
Os06g0153200		Similar to cDNA clone:J023129O11, full insert sequence	4.19655	7.36225e-10	-2.29148	0.00168451
Os07g0524000		Conserved hypothetical protein	4.19574	1.31981e-27	-1.72095	1.66424e-07
Os10g0532100	OsHDMA704	Similar to Amine oxidase, flavin-containing	4.1921	2.18256e-23	-3.74947	4.69586e-30
Os01g0726801		Non-protein coding transcript	4.19163	0.0161897	0	NA
Os04g0585100		Zinc finger, DHHC-type domain containing protein	4.18966	4.28984e-08	-1.02744	0.0474612
Os02g0744700	OsSSIIb	Similar to Starch synthase isoform zSTSII-2 (EC 2.4.1.21)	4.18942	4.30484e-10	-2.33577	0.000430445
Os02g0588300		Similar to Fimbrin 1 (AtFIM1)	4.1893	1.37431e-05	-3.11649	1.15056e-07
Os05g0227100		Conserved hypothetical protein	4.1891	0.043845	0	NA
Os01g0920800		Conserved hypothetical protein	4.18909	0.0427592	0	NA
Os09g0285800		Hypothetical protein	4.18907	0.0413782	4.26424	0.000389363
Os02g0550800	OsAMT3	Ammonium transporter family protein	4.18904	0.038393	0	NA
Os09g0491612	PGIP7	Leucine-rich repeat (LRR) protein, Inhibitor of fungal polygalacturonase, Defence respons	4.18902	0.0366917	0	NA
Os04g0201000		Similar to OSIGBa0113K06.10 protein	4.18902	0.0365486	0	NA
Os03g0758551		Hypothetical conserved gene	4.18888	7.84604e-14	-3.97322	2.50393e-19
Os05g0153300		Lipase, class 3 domain containing protein	4.18888	0.0285353	0	NA
Os03g0356526		Hypothetical conserved gene	4.18521	0.0430234	0	NA
Os08g0163800		Similar to Anti-silencing protein 1	4.18519	0.0484655	0	NA
Os07g0179300	OsVTE3	Methyltransferase type 11 domain containing protein	4.18183	0.0252288	0	NA
Os08g0363900		Hypothetical conserved gene	4.18139	0.0384226	0	NA
Os04g0677200		Similar to H0402C08.6 protein	4.18137	8.4237e-09	-2.39855	1.20266e-05
Os11g0413800		Non-protein coding transcript	4.18129	0.0452877	0	NA
Os04g0592300		Hypothetical protein	4.18126	0.0476382	0	NA
Os12g0433200		Zinc finger, CCHC-type domain containing protein	4.18016	2.66074e-09	-2.45829	3.74354e-05
Os09g0121000	SMC6	Similar to SMC6 protein	4.17979	7.7746e-11	-3.07843	6.83669e-15
Os06g0645901		Similar to Transcription initiation factor TFIID subunit 1	4.17937	3.60492e-11	-4.52286	7.89728e-18
Os01g0813700	Os1bglu2	Similar to Non-cyanogenic beta-glucosidase	4.17627	6.19681e-06	-3.913	3.01315e-13
Os02g0596000	OsStr1	Rhodanese-like domain containing protein	4.17461	0.000153989	0	NA
Os02g0749000		Conserved hypothetical protein	4.17398	2.19415e-09	-1.75095	0.0167612
Os02g0326700	OsRhmbd6	Peptidase S54, rhomboid domain containing protein	4.17211	1.1906e-06	0	NA
Os12g0498650		Protein kinase, catalytic domain domain containing protein	4.17202	0.000106635	0	NA
Os03g0815200		Similar to Methylenetetrahydrofolate reductase (EC 1.5.1.20)	4.17083	1.8721e-116	-1.56884	3.90986e-17
Os02g0663300	OsWD40-48	BEACH domain domain containing protein	4.16939	7.65966e-14	-2.14748	1.77838e-05
Os06g0592200		Hypothetical protein	4.16859	0.000170446	0	NA
Os06g0644466		Hypothetical conserved gene	4.16786	1.01266e-05	0	NA
Os12g0576600	OsPAP1d	Metallophosphoesterase domain containing protein	4.16088	4.72532e-05	0	NA
Os03g0233800		Protein of unknown function DUF547 domain containing protein	4.1564	7.59109e-11	-1.48354	0.0246852
Os01g0361800		Hypothetical conserved gene	4.15439	4.47208e-06	0	NA
Os06g0505302		Similar to SWEETIE (SWEETIE); binding	4.15295	0.000215048	-3.87746	0.000796917
Os01g0976450		SET domain domain containing protein	4.15247	0.00363899	0	NA
Os02g0314400		Non-protein coding transcript	4.14963	0.000138012	-2.63869	0.00095127
Os06g0281400		Similar to DNA topoisomerase	4.14855	4.50607e-10	0	NA
Os07g0104100	prx97	Similar to Class III peroxidase 97	4.14712	5.37667e-06	-3.10729	0.000676855
Os02g0634700	OsSCP8	Similar to Serine carboxypeptidase II-like protein	4.14465	7.21714e-05	0	NA
Os02g0832400	OsGSL7	Similar to Callose synthase 1 catalytic subunit	4.14421	1.55301e-20	-5.83926	3.41679e-38
Os10g0317900	CYP75B4	Chrysoeriol 5'-Hydroxylase, Flavonoid B-ring hydroxylase, Tricin biosynthesi	4.14025	0.00111186	0	NA
Os07g0120700		Conserved hypothetical protein	4.13871	3.13318e-05	0	NA
Os10g0196400		Hypothetical protein	4.13497	3.18326e-05	0	NA
Os02g0739000		DEAD-like helicase, N-terminal domain containing protein	4.12813	3.54341e-47	-2.00237	5.94062e-15
Os01g0716200		IQ calmodulin-binding region domain containing protein	4.12799	4.20979e-05	-3.12169	0.00361947
Os01g0170300		Serine/threonine protein kinase-related domain containing protein	4.12442	4.17067e-11	-3.30848	1.16815e-07
Os07g0176200		Tesmin/TSO1-like, CXC domain containing protein	4.12341	0.00447359	0	NA
Os11g0109950		Hypothetical conserved gene	4.11969	0.000486425	-2.67734	0.00564731
Os06g0664200		Inositol monophosphatase/Fructose-1,6-bisphosphatase domain containing protein	4.1194	6.79109e-14	-1.51095	0.00476205
Os05g0593550		Hypothetical conserved gene	4.11919	1.4314e-14	-11.1248	3.30648e-12
Os11g0461000	OsSCP61	Peptidase S10, serine carboxypeptidase family protein	4.11513	1.70678e-11	-1.68578	0.00151669
Os03g0816900	OsSCAR3	Conserved hypothetical protein	4.11409	3.44851e-07	-4.14874	2.47269e-10
Os08g0293300		NB-ARC domain containing protein	4.10803	0.00379924	0	NA
Os05g0134400	prx65	Haem peroxidase, plant/fungal/bacterial family protein	4.10751	0.00137432	0	NA
Os06g0301300		Similar to predicted protein	4.10684	1.61961e-12	-4.93648	4.20502e-18
Os07g0434700		Peptidase M24, methionine aminopeptidase family protein	4.10493	2.30482e-09	0	NA
Os01g0392800		Similar to DET1-like protein	4.10462	8.55317e-17	-1.90532	8.04071e-07
Os11g0158832		Similar to Associated with HOX family protein, expressed	4.10232	5.94633e-18	-2.34056	3.88217e-12
Os02g0272900		NB-ARC domain containing protein	4.10219	9.85627e-28	-2.10257	2.95931e-15
Os04g0529600		Lanthionine synthetase C-like family protein	4.10134	1.67148e-09	0	NA
Os04g0422000	OsFBN5	PAP fibrillin family protein	4.10094	0.000134854	0	NA
Os03g0416200	BC1	BRITTLE CULM1	4.09781	0.0040687	0	NA
Os08g0439000	OsPFK07	Similar to pyrophosphate--fructose 6-phosphate 1-phosphotransferase	4.09672	5.27724e-05	0	NA
Os07g0549100		Conserved hypothetical protein	4.09629	0.000105852	-2.56825	0.0107893
Os01g0133600		Hypothetical conserved gene	4.09589	0.0416317	0	NA
Os01g0118066		Non-protein coding transcript	4.09236	7.74904e-06	-2.95611	0.000704636
Os01g0619900	OsTCL2	Similar to DNA binding	4.09225	0.0424918	0	NA
Os05g0111800	OsPP2C46	Similar to Protein phosphatase type 2C	4.09201	0.0268551	0	NA
Os08g0432300	OsTCP22	Hypothetical conserved gene	4.09192	0.0342138	0	NA
Os01g0974900		Similar to 26S proteasome non-ATPase regulatory subunit 6	4.09189	0.0378566	0	NA
Os01g0972200	OsZIP1	Similar to Zinc transporter 2 precursor (ZRT/IRT-like protein 2)	4.09184	0.0495885	0	NA
Os01g0846000		Nucleic acid-binding, OB-fold domain containing protein	4.08988	6.94713e-17	2.51969	0.000216362
Os10g0382600		Conserved hypothetical protein	4.08954	3.34702e-08	0	NA
Os07g0669250		Similar to predicted protein	4.08488	6.90856e-06	0	NA
Os12g0182900		Conserved hypothetical protein	4.08316	0.0103762	0	NA
Os05g0363500		Hypothetical conserved gene	4.08173	8.82288e-15	-2.26669	3.50043e-05
Os06g0676600	OsRLCK213	Protein kinase, core domain containing protein	4.07999	0.000165309	0	NA
Os01g0142100		Peptidase M50 family protein	4.07825	1.45354e-11	-1.83566	0.00273515
Os12g0480200		Similar to H0321H01.14 protein	4.07693	4.26269e-19	-2.41889	2.24479e-09
Os09g0420300		Methyladenine glycosylase domain containing protein	4.06894	9.88296e-13	0	NA
Os05g0427900		Similar to DnaJ-like protein	4.06564	1.53878e-05	0	NA
Os11g0150400		Stress responsive alpha-beta barrel domain containing protein	4.06462	0.00116147	-2.7449	0.044309
Os07g0600200		Conserved hypothetical protein	4.06263	2.04376e-08	-2.36327	0.000145124
Os03g0192600	OsLTPG3	Plant lipid transfer protein/Par allergen family protein	4.06028	1.99139e-08	0	NA
Os02g0288400	OsABCC5	Similar to MRP-like ABC transporter	4.05743	0.0309557	0	NA
Os06g0610100		Hypothetical conserved gene	4.05701	0.000208721	0	NA
Os12g0487832		Hypothetical conserved gene	4.05699	0.0308454	7.08855	0.00363027
Os03g0371800	Os-MYB2	Similar to Myb-like DNA-binding domain containing protein	4.05616	1.10774e-05	-3.41212	3.63156e-11
Os01g0876800		RNA-binding region RNP-1 (RNA recognition motif) domain containing protein	4.05358	5.54316e-32	-2.4518	2.55118e-12
Os01g0919800	OsPIN5a	Similar to Efflux carrier of polar auxin transport	4.05254	0.00165941	0	NA
Os08g0508100		Conserved hypothetical protein	4.05181	4.00637e-05	0	NA
Os05g0506200		KOW domain containing protein	4.04862	3.33809e-08	-2.24282	0.00491471
Os02g0152800		RNA polymerase Rpb1, domain 1 containing protein	4.04666	4.15061e-05	-3.66056	0.00019225
Os04g0512300		Arp2/3 complex, 34kDa subunit p34-Arc family protein	4.04588	6.14733e-24	-4.7171	2.18838e-32
Os08g0175600		Similar to PolI-like DNA polymerase	4.04061	0.00096705	0	NA
Os04g0419800		Hypothetical protein	4.03567	0.0131822	0	NA
Os09g0477900		NusB/RsmB/TIM44 domain containing protein	4.03477	4.63323e-12	-1.19797	0.031274
Os08g0112900	OsGELP95	Lipase, GDSL domain containing protein	4.03154	8.73481e-07	0	NA
Os12g0132200	OsCIPK32	Similar to CBL-interacting protein kinase 32	4.0306	5.3362e-19	-2.18339	1.06512e-06
Os07g0147500	PsbR	Similar to Photosystem II 10 kDa polypeptide, chloroplast precursor	4.03002	0.0427592	0	NA
Os09g0121050		Similar to SMC6 protein	4.02872	2.31063e-08	-1.89802	0.0168045
Os04g0621650		Hypothetical gene	4.02859	0.0236188	5.01027	0.000322268
Os03g0323200	OsChlH	Similar to Magnesium-chelatase subunit H family protein, expressed	4.02651	0.00712709	0	NA
Os01g0946600		Conserved hypothetical protein	4.02395	0.000823931	0	NA
Os09g0458300		Leucine-rich repeat, N-terminal domain containing protein	4.02063	0.0013079	-3.06527	0.00304072
Os01g0182832		Hypothetical conserved gene	4.01867	3.44851e-07	-4.79999	2.34464e-10
Os03g0399532		Similar to phosphatidylinositol-4-phosphate 5-kinase family protein	4.01821	1.95517e-25	0	NA
Os04g0666900	OsKCBP	Similar to H1005F08.22 protein	4.016	8.75426e-06	-3.38726	0.000358571
Os02g0191000		NB-ARC domain containing protein	4.01247	0.00211272	-3.0785	3.75894e-05
Os01g0674100		Similar to ATP binding protein	4.0102	5.15432e-36	-3.00639	1.47951e-31
Os02g0129000		Hypothetical conserved gene	4.00728	0.00722682	0	NA
Os09g0252700		Similar to E3 ubiquitin protein ligase UPL1 (EC 6.3.2.-) (Ubiquitin-protein ligase 1)	4.00678	7.9091e-17	-7.3664	1.10756e-41
Os01g0672100	ONAC073	No apical meristem (NAM) protein domain containing protein	4.00489	4.54271e-09	-1.67366	0.0284985
Os05g0445900	ROS1c	5-methylcytosine DNA glycosylase/lyase, Demethylation of retrotransposon Tos17, Promotion of Tos17 transposition, Seed developmen	4.00424	3.3311e-08	-2.49097	0.00112673
Os01g0750300	OsCesA4	Similar to Cellulose synthase (Fragment)	4.00298	0.000399198	-3.3798	0.00535311
Os01g0773000		Similar to RNA binding / pseudouridylate synthase/ tRNA-pseudouridine synthase	4.00231	0.000141598	-2.37215	0.0266141
Os01g0798100		Similar to cDNA clone:J023120H23, full insert sequence	3.99912	5.46941e-05	0	NA
Os01g0552000		Hypothetical conserved gene	3.99619	1.57261e-06	-3.42619	3.20748e-05
Os08g0421100	CycD1	Similar to Cyclin-D1-2	3.99612	0.0361537	0	NA
Os06g0662151		Non-protein coding transcript	3.99607	0.0342612	2.06387	0.0261884
Os03g0132550		Hypothetical protein	3.99599	0.0142287	-3.73311	0.0253863
Os03g0265666		Hypothetical conserved gene	3.99559	1.51189e-05	-5.82035	5.28589e-16
Os06g0704800	OsHAC704	Probable histone acetyltransferase HAC-like 2	3.9931	2.09788e-05	0	NA
Os03g0769400		BTB/POZ fold domain containing protein	3.99149	4.34858e-05	-3.97074	2.45274e-09
Os10g0496900	FGL	Similar to Protochlorophyllide reductase B, chloroplastic	3.9905	0.00505739	0	NA
Os09g0382300	CycD1	Cyclin-D2-1	3.98909	1.94302e-11	-1.37862	0.00229939
Os02g0318100		Similar to Alternative oxidase	3.98796	0.0424162	0	NA
Os01g0777700		Similar to acid phosphatase/ oxidoreductase/ transition metal ion binding	3.98558	5.88182e-05	0	NA
Os02g0157600	STR8	Arsenate (As(V)) reductase, Rhodanase-like protein, As(V) tolerance, Control of arsenic (As) accumulatio	3.98467	0.000455496	0	NA
Os09g0255200		Putative cysteine proteinase inhibitor 11	3.98422	1.23044e-10	0	NA
Os02g0543900		Similar to OSIGBa0159H11-OSIGBa0137A07.4 protein	3.97645	0.000391066	-2.49348	0.0209444
Os01g0148000		Similar to predicted protein	3.97381	4.50639e-08	-4.77374	4.66046e-11
Os11g0524900	OsSTA260	Similar to Jacalin-like lectin domain containing protein, expressed	3.97234	0.000170696	0	NA
Os11g0693800		Similar to ATP-citrate synthase	3.97184	0.0359509	3.95136	0.0479
Os06g0234200	OsRAC4	Similar to Rac-like GTP-binding protein 4	3.96824	7.79141e-16	-2.33695	5.95907e-06
Os02g0101750		Hypothetical gene	3.96241	4.23901e-10	-5.16692	2.32472e-16
Os01g0910400		Similar to lysine ketoglutarate reductase trans-splicing related 1	3.95065	0.00015815	-2.46793	0.00084437
Os09g0429500	OsGLR2.4	Similar to Glutamate receptor	3.94981	0.00431614	0	NA
Os03g0326100		Phospholipid-transporting ATPase 1 (EC 3.6.3.1) (Aminophospholipid flippase 1)	3.94757	1.55857e-05	0	NA
Os06g0297400		Conserved hypothetical protein	3.94404	0.00910674	0	NA
Os08g0428300		Similar to RNA polymerase Rpb3/Rpb11 dimerisation domain containing protein, expressed	3.94359	0.00222138	0	NA
Os10g0372100		Conserved hypothetical protein	3.94328	8.67792e-09	-1.33226	0.0277025
Os03g0754500		Similar to COBRA-like protein 3	3.94192	3.26704e-15	-3.59754	1.80416e-14
Os05g0291700		Similar to PTAC16 (PLASTID TRANSCRIPTIONALLY ACTIVE18); binding / catalytic	3.9404	0.0147945	0	NA
Os06g0218500	OsMCM9	MCM family protein	3.94031	0.00203306	0	NA
Os08g0100300		Non-protein coding transcript	3.94015	0.00148331	0	NA
Os07g0691700	OsSCAR4	Conserved hypothetical protein	3.94	4.50463e-06	0	NA
Os09g0316000		Similar to cupin, RmlC-type	3.9386	4.26541e-13	-1.41008	0.0184467
Os01g0736551		Hypothetical gene	3.93798	1.31322e-05	0	NA
Os06g0268800	OsALMT6	Uncharacterised protein family UPF0005 domain containing protein	3.93757	2.98172e-05	0	NA
Os02g0793100		Armadillo-type fold domain containing protein	3.9375	3.69259e-29	-2.66156	4.26292e-25
Os06g0695400	prx91	Haem peroxidase family protein	3.93247	0.0414207	0	NA
Os04g0625350		Similar to OSIGBa0148A10.3 protein	3.93228	0.0422064	0	NA
Os05g0126400		Conserved hypothetical protein	3.93041	1.3537e-08	-2.20002	0.00358885
Os07g0693000	OsRLCK242	Similar to Ser-thr protein kinase (Fragment)	3.93009	0.0012209	0	NA
Os03g0367101	OsCYP75A11	Similar to cytochrome P450 flavonoid 3',5'-hydroxylase	3.92606	6.6508e-30	0	NA
Os01g0208600	ES1	SCAR-like protein 2, Component of the suppressor of cAMP receptor/Wiskott-Aldrich syndrome protein family verprolin-homologous (SCAR/WAVE) complex, Actin organization, Panicle development, Regulation of water los	3.92434	2.30247e-23	-1.90473	5.29568e-06
Os07g0590600		Tetratricopeptide-like helical domain containing protein	3.92378	0.000188963	0	NA
Os01g0323300		RNA-binding, CRM domain domain containing protein	3.92355	1.35395e-09	-1.63373	2.02324e-05
Os11g0482400		Pentatricopeptide repeat domain containing protein	3.92332	4.62377e-08	0	NA
Os04g0515900	ONAC008	Similar to NAM / CUC2-like protein	3.92308	3.38618e-05	0	NA
Os01g0863800	OsOFP5	Protein of unknown function DUF623, plant domain containing protein	3.92234	0.0291093	0	NA
Os08g0296700	YR36	NB-ARC domain containing protein	3.92179	0.000140523	0	NA
Os09g0547900		Hypothetical conserved gene	3.92076	0.00018887	0	NA
Os01g0239200	OsTPT1	Similar to Phophate translocator (Fragment)	3.92059	0.000399453	0	NA
Os07g0492100		DNA helicase, UvrD/REP type domain containing protein	3.91794	0.000592543	0	NA
Os05g0408900	CLA1	Similar to 1-deoxy-D-xylulose-5-phosphate synthase	3.91626	1.66057e-05	0	NA
Os05g0488600		Similar to Phosphate starvation regulator protein (Regulatory protein of P- starvation acclimation response Psr1)	3.91426	0.00582104	0	NA
Os01g0351100	PARP2B	Similar to Poly	3.91376	7.7429e-06	-2.42124	4.17374e-09
Os02g0626100	OsPAL	Similar to Phenylalanine ammonia-lyase	3.91187	2.67881e-41	-2.46119	2.62236e-16
Os04g0110200		Similar to H0201G08.7 protein	3.91184	6.46463e-26	-1.89447	1.37057e-08
Os01g0113800		Protein kinase, core domain containing protein	3.90899	0.00016841	0	NA
Os01g0169400	ra2	Similar to LOB domain protein 25	3.90676	7.46301e-05	0	NA
Os08g0560500	OsSCP41	Peptidase S10, serine carboxypeptidase family protein	3.90379	8.51342e-12	-2.52651	1.34733e-05
Os08g0441900		Hypothetical conserved gene	3.9007	2.88649e-07	-2.33767	0.00105081
Os07g0648266	OsMed12_1	Similar to 2-oxo acid dehydrogenase, lipoyl-binding site	3.89884	6.48049e-11	-4.62803	2.07357e-15
Os03g0292900		Similar to Importin-beta N-terminal domain containing protein	3.89841	1.95556e-05	0	NA
Os12g0604600		Similar to GTP-binding protein-like; root hair defective 3 protein-like	3.89469	6.19458e-09	-2.51974	3.61989e-06
Os11g0464700		Conserved hypothetical protein	3.89453	0.00218894	0	NA
Os02g0736200	RDR1	RNA-dependent RNA polymerase, Regulation of endogenous genes through smRNA-mediated pathways involving DNA methylatio	3.89304	5.21348e-15	0	NA
Os10g0504600	SIP24	Similar to SKIP interacting protein 24 (Fragment)	3.89266	3.18126e-06	-2.14514	0.0210907
Os08g0177500		Conserved hypothetical protein	3.89171	4.02901e-05	-1.83006	0.00155917
Os06g0731800		Clathrin light chain family protein	3.88904	3.60668e-11	-2.95404	4.80312e-07
Os03g0400200		Plant disease resistance response protein domain containing protein	3.88823	0.000197964	0	NA
Os03g0294032		Hypothetical gene	3.88816	2.43135e-08	-2.92223	2.42802e-05
Os10g0555300		Zinc finger, C2H2-like domain containing protein	3.888	1.42012e-09	-1.61735	2.98909e-05
Os07g0409200		Carbohydrate kinase, FGGY domain containing protein	3.88723	0.0025958	-2.6982	0.0355576
Os02g0329300		Conserved hypothetical protein	3.8857	0.0074069	-2.47237	0.0120656
Os10g0520100	OsFbox559	Cyclin-like F-box domain containing protein	3.88488	0.0499928	2.34333	0.0331493
Os11g0587600	OsABCG48	Similar to PDR-like ABC transporter	3.88482	0.0492008	6.07613	0.000622697
Os06g0714400		Conserved hypothetical protein	3.88335	0.0056257	0	NA
Os12g0177900	OsALDH3H1	Similar to Aldehyde dehydrogenase	3.88287	0.00789677	0	NA
Os04g0683600		Similar to H0306F12.6 protein	3.87946	1.61358e-33	-2.53838	2.99776e-17
Os06g0534800		Zinc finger, RING-type domain containing protein	3.87797	4.34546e-06	0	NA
Os03g0554950		Hypothetical conserved gene	3.87698	0.00013545	-4.15671	2.72751e-05
Os03g0251000		Plant lipid transfer protein/seed storage/trypsin-alpha amylase inhibitor domain containing protein	3.8763	0.0217292	0	NA
Os02g0129300		Conserved hypothetical protein	3.87481	4.14865e-17	-2.60193	1.00312e-20
Os05g0583600	OsWRKY83	Similar to ovate protein	3.874	8.15118e-05	-3.20022	1.61496e-06
Os04g0508000	OsTBL30	Protein of unknown function DUF231, plant domain containing protein	3.87331	1.21511e-05	2.43114	0.00100756
Os06g0335975		Similar to Xet3 protein	3.87305	0.00687844	0	NA
Os05g0338933		Similar to proton-dependent oligopeptide transport (POT) family protein	3.87305	0.0453031	-3.45178	0.0436997
Os01g0177900	PDR6	ATP-binding cassette transporter, Cuticle formation, Defense respons	3.8729	1.52852e-26	-3.24892	4.91965e-19
Os08g0491000		Hypothetical conserved gene	3.86716	0.000585022	0	NA
Os03g0221100		Peptidase S1C, HrtA/DegP2/Q/S domain containing protein	3.86286	0.00139283	0	NA
Os11g0633500		Similar to NBS-LRR disease resistance protein homologue (Fragment)	3.85866	3.45608e-06	0	NA
Os04g0388500		Ankyrin domain containing protein	3.85822	1.48994e-05	0	NA
Os02g0704966		Hypothetical conserved gene	3.85485	9.87587e-06	0	NA
Os02g0323300		Hypothetical protein	3.85371	0.000206256	-5.57633	3.74976e-05
Os02g0277700		Leucine-rich repeat domain containing protein	3.85325	0.00152067	0	NA
Os10g0530750		Hypothetical protein	3.85088	1.15773e-05	0	NA
Os07g0195300	OsFbox347	Hypothetical conserved gene	3.85024	0.000620656	-2.58674	0.0288535
Os03g0844600	OsGELP54	Esterase, SGNH hydrolase-type domain containing protein	3.84969	1.2128e-08	-4.05518	1.47615e-10
Os04g0442200		Protein of unknown function DUF482 family protein	3.84781	1.73477e-23	0	NA
Os05g0441400	OsOFP14	Protein of unknown function DUF623, plant domain containing protein	3.84514	0.0030444	0	NA
Os01g0919700		Alpha/beta hydrolase fold-1 domain containing protein	3.84426	6.74691e-09	0	NA
Os02g0169400	OsAGO17	Similar to Argonaute 4 protein	3.84287	1.3792e-12	-1.84172	1.34414e-07
Os11g0124900		Glycosyl transferase, family 8 protein	3.84203	8.88905e-10	-1.99546	0.0011718
Os10g0411500	OsSTA242	IQ calmodulin-binding region domain containing protein	3.83985	3.04587e-05	0	NA
Os02g0195500		Protein of unknown function DUF1680 family protein	3.83949	1.3284e-28	-2.59736	2.43703e-15
Os08g0215300		Conserved hypothetical protein	3.83636	0.00176748	0	NA
Os10g0572100	OsALMT2	Uncharacterised protein family UPF0005 domain containing protein	3.83293	1.80712e-05	0	NA
Os02g0640500	SIT1	Lectin receptor-like kinase, Mediation of salt sensitivity, Regulation of ethylene homeostasi	3.83115	0.000636108	0	NA
Os06g0542000		Conserved hypothetical protein	3.83067	6.2964e-05	-1.29398	0.0389528
Os09g0279400	OsStr3	Rhodanese-like domain containing protein	3.82865	0.000425548	0	NA
Os02g0831500	SUS6	Similar to Sucrose synthase	3.82606	2.62126e-09	-1.49167	0.000109209
Os09g0380000		Similar to catalytic/ ligase	3.82587	1.71392e-05	0	NA
Os02g0590400		Lecithin:cholesterol acyltransferase family protein	3.82566	0.00132474	5.1609	0.0226588
Os06g0131700	ONAC007	Similar to NAM protein	3.82256	2.03758e-26	0	NA
Os04g0684100		Hypothetical conserved gene	3.8206	6.49879e-14	-2.00501	7.72602e-05
Os08g0357300	OsbZIP65	Conserved hypothetical protein	3.81874	0.0071051	0	NA
Os08g0521000		Protein of unknown function DUF599 family protein	3.81688	0.0168884	4.50473	0.00156059
Os10g0140300	OsGELP102	Esterase, SGNH hydrolase-type domain containing protein	3.81555	0.0187339	0	NA
Os04g0137201	OsPLL4.2	Pectate lyase-like protein, Pollen developmen	3.81275	0.00532537	0	NA
Os11g0274700	OsRLCK322	Hypothetical conserved gene	3.81041	3.76202e-05	0	NA
Os02g0795000		Peptidase C19, ubiquitin carboxyl-terminal hydrolase 2 family protein	3.80814	1.95473e-17	-1.16199	0.00925613
Os05g0246600		Leucine-rich repeat domain containing protein	3.80691	7.51027e-09	-1.68845	0.00516234
Os02g0170900		Conserved hypothetical protein	3.80517	5.16327e-16	-1.58558	0.000881303
Os01g0115300		Hypothetical gene	3.8051	0.012159	0	NA
Os09g0381300		Pyridoxal phosphate-dependent transferase, major region, subdomain 1 domain containing protein	3.8049	1.57417e-08	-2.27992	0.00026913
Os11g0267000	GUN4	Regulator of the Magnesium-chelatase subunit ChlH activity, Activation of the ChlH subunit of magnesium chelatase, Chlorophyll synthesi	3.80414	0.000125026	0	NA
Os03g0237600		Similar to ATMAP65-6; microtubule binding	3.8008	5.42884e-83	-1.86711	1.01939e-24
Os07g0518500		Similar to taxane 10-beta-hydroxylase	3.79943	1.45098e-36	-1.25271	3.64463e-08
Os08g0566700		Cullin repeat-like-containing domain domain containing protein	3.79791	8.3168e-05	0	NA
Os11g0549537		Similar to RNA recognition motif containing protein	3.7963	0.0433825	0	NA
Os12g0625200		Hypothetical conserved gene	3.79578	3.84026e-06	0	NA
Os11g0229700		Similar to NBS-LRR-like protein	3.79545	2.57928e-06	0	NA
Os07g0570100		Similar to predicted protein	3.79346	3.32482e-05	0	NA
Os01g0511800		Conserved hypothetical protein	3.79097	0.0198993	0	NA
Os12g0291000		Similar to DNA-directed DNA polymerase family protein	3.78898	9.42993e-13	-1.77412	0.000705074
Os07g0101200		Pentatricopeptide repeat domain containing protein	3.788	7.35262e-16	-2.69959	7.35622e-15
Os01g0700200	OsSTA28	Similar to Chromosome condensation regulator protein (Fragment)	3.78781	1.84097e-05	0	NA
Os03g0127600		Forkhead-associated domain containing protein	3.78433	0.000105519	-2.62826	0.00520965
Os11g0307950		Conserved hypothetical protein	3.78384	1.6126e-12	-1.01694	0.0032232
Os05g0568300		Similar to 50S ribosomal protein L12, chloroplast precursor (CL12)	3.78275	0.0264573	0	NA
Os03g0128200	OsGSL10	Similar to predicted protein	3.78272	2.81563e-21	-3.3505	3.50762e-18
Os04g0129900		Similar to OSIGBa0103I21.1 protein	3.77805	0.000106077	0	NA
Os03g0241600	OsRLCK105	Serine/threonine protein kinase-related domain containing protein	3.77803	2.02734e-28	-1.91918	6.4478e-08
Os06g0680500	OsGLR3.5	Similar to Glutamate receptor 3.4 precursor (Ligand-gated ion channel 3.4) (AtGLR4). Splice isoform 2	3.77753	3.44136e-14	0	NA
Os12g0559200	OsLOX11	Lipoxygenase (EC 1.13.11.12)	3.77561	0.030362	4.30567	0.0242292
Os01g0841800		Ribonuclease II and R domain containing protein	3.77455	4.67292e-15	-2.46377	4.22272e-10
Os04g0643200		Amidase family protein	3.77247	3.56729e-29	-1.6772	4.85292e-09
Os08g0270500		Conserved hypothetical protein	3.77209	1.67209e-05	0	NA
Os06g0692700		Conserved hypothetical protein	3.77122	9.21953e-09	0	NA
Os06g0203500		Similar to UMP-CMP kinase family protein	3.7712	0.00601811	0	NA
Os01g0110100	Pho1	Phosphate (Pi) transporter, Pi homeostasi	3.76735	1.78327e-41	0	NA
Os12g0434400		Similar to predicted protein	3.76591	0.00732712	0	NA
Os06g0702600	ARF7A	Auxin response factor 19, Control of leaf angl	3.76539	8.75061e-59	0	NA
Os02g0609500		Hypothetical protein	3.76441	0.00023025	0	NA
Os07g0604800	UAM3	UDP-arabinopyranose mutase, Pollen wall morphogenesi	3.76384	5.75573e-06	0	NA
Os03g0149700		Zinc finger, RING/FYVE/PHD-type domain containing protein	3.75848	0.00717749	0	NA
Os01g0846500	OsNTP3	Hypothetical conserved gene	3.75848	0.000710873	-2.34448	0.0389528
Os02g0209201		Non-protein coding transcript	3.75822	0.00205036	-3.34286	0.00414283
Os02g0708400		Tetratricopeptide-like helical domain containing protein	3.75628	7.74951e-12	-2.22059	0.000159845
Os03g0269601		Hypothetical conserved gene	3.75527	0.0362291	-3.94902	0.033291
Os08g0254200		Conserved hypothetical protein	3.75486	0.00682282	0	NA
Os03g0711250		Hypothetical gene	3.7544	8.88059e-17	-3.84797	7.72824e-20
Os09g0497500	OsSAG12	Similar to Ervatamin B (EC 3.4.22.-) (ERV-B)	3.75437	0.0421175	0	NA
Os07g0282401		Similar to Aldehyde oxidase	3.75378	2.67414e-05	-3.13674	9.10367e-14
Os05g0178300	OsCDT5	Similar to Cadmium tolerant 1	3.7535	1.24542e-21	-1.18982	0.0053799
Os04g0572700	OsWD40-107	Similar to DNA-directed RNA polymerase	3.75022	1.00012e-05	0	NA
Os12g0244400	OsLHT2	Similar to Lysine and histidine specific transporter	3.74937	0.00345246	0	NA
Os06g0137166		Hypothetical gene	3.74732	2.26622e-08	-4.25433	3.3066e-11
Os08g0531600	GW8	Transcription factor, Positive regulator of cell proliferation, Control of grain size, shape and qualit	3.74727	3.33797e-13	-1.44714	4.55087e-07
Os11g0305300		Hypothetical gene	3.74726	8.3168e-05	0	NA
Os12g0169950		Hypothetical gene	3.7447	0.000267002	0	NA
Os01g0154600		Protein of unknown function DUF674 domain containing protein	3.74454	0.0119081	0	NA
Os01g0310500	OsRLCK31	Protein kinase, catalytic domain domain containing protein	3.74161	3.26793e-08	-2.4565	0.000546841
Os06g0155300		IQ calmodulin-binding region domain containing protein	3.73872	5.65606e-06	0	NA
Os09g0401000	OsMyb10	Myb factor	3.7381	0.0223119	0	NA
Os07g0668000	Orysa	Similar to cDNA clone:J033024L12, full insert sequence	3.73756	0.0217434	0	NA
Os11g0170200		Protein of unknown function DUF869, plant family protein	3.73747	3.49017e-68	-2.5057	2.50399e-36
Os09g0507100	OsSPL18	Similar to Squamosa-promoter binding-like protein 11	3.73497	2.82751e-08	-1.59145	0.0153054
Os11g0229400		Similar to NBS-LRR protein (Fragment)	3.72846	5.6365e-06	0	NA
Os12g0468600	OsAH	Amidohydrolase 1 domain containing protein	3.72787	6.38152e-08	0	NA
Os05g0466900		Serine/threonine protein kinase domain containing protein	3.72423	1.03815e-51	-2.34605	8.15787e-25
Os02g0667500		Similar to tetracycline transporter protein	3.72364	1.63084e-08	-1.61072	0.0240184
Os01g0115600	OsRLCK11	Similar to LRK14	3.72234	0.000688469	0	NA
Os09g0289100		Conserved hypothetical protein	3.72098	0.00057723	0	NA
Os07g0229200	OsFbox355	Cyclin-like F-box domain containing protein	3.72021	0.000151157	0	NA
Os01g0823400		Hypothetical conserved gene	3.7136	5.25161e-11	0	NA
Os08g0307400		Similar to Phosphatidylinositol 3-kinase 1	3.71266	3.7884e-06	0	NA
Os05g0123100	OsGT43A	Glycosyl transferase, family 43 protein	3.71228	0.00179454	0	NA
Os04g0542900		Similar to endonuclease, polyU-specific	3.71153	3.12654e-31	-1.04372	0.00129612
Os12g0500800		Conserved hypothetical protein	3.71086	2.42396e-07	0	NA
Os02g0794500	OsSCP10	Similar to Serine carboxypeptidase II precursor (EC 3.4.16.6) (Carboxypeptidase D) (Bri1 suppressor 1) [Contains: Serine carboxypeptidase II chain A; Serine carboxypeptidase II chain B]	3.70936	1.95256e-09	-2.55739	1.25201e-05
Os07g0143200	OsPIF14	Phytochrome-interacting bHLH factor, Cross-talk between light and stress signalin	3.70843	2.91023e-12	-1.84318	3.78535e-05
Os10g0532600	OsOFP17	Protein of unknown function DUF623, plant domain containing protein	3.70534	0.00153876	0	NA
Os01g0713900		Similar to Myosin	3.70422	1.91399e-05	-4.97807	4.34386e-09
Os08g0223700		EMB1135 (EMBRYO DEFECTIVE 1135)	3.70244	4.05895e-06	-4.55592	1.40436e-09
Os11g0291450		Non-protein coding transcript	3.70063	0.00681551	0	NA
Os02g0312800	OsSNI1	Homolog of the Arabidopsis SNI1 protein, Negative regulation of E2F transcription facto	3.69791	6.82754e-12	0	NA
Os11g0615900		Conserved hypothetical protein	3.69777	0.000216548	0	NA
Os03g0352450	OsINO80	Hypothetical conserved gene	3.69776	0.0112366	-3.32642	0.031554
Os02g0553802		Hypothetical conserved gene	3.69741	0.00107198	-3.47389	0.0030601
Os04g0359100		Alcohol dehydrogenase superfamily, zinc-containing protein	3.69735	1.9703e-68	-1.26994	6.24719e-11
Os02g0738900	BC3	Dynamin-related protein, Secondary cell wall cellulose biosynthesi	3.69291	2.69525e-47	-2.37633	6.84274e-23
Os04g0686800		Similar to H0701F11.2 protein	3.69283	8.93075e-12	1.75079	3.91338e-07
Os01g0117900	OsUMAMIT1	Similar to nodulin-like protein	3.68979	0.000121792	0	NA
Os11g0129600		Hypothetical conserved gene	3.68882	2.82168e-06	0	NA
Os05g0121600	RSR1	AP2/EREBP family transcription factor, Starch biosynthesi	3.68708	4.55431e-12	0	NA
Os04g0447800	OsGAD2	Glutamate decarboxylase (EC 4.1.1.15)	3.68627	0.00409384	-4.13042	0.00191481
Os09g0564000		Peptidase C1A, papain family protein	3.68615	1.15078e-07	-2.50586	0.000462628
Os11g0462100		Glycoside hydrolase, family 18 protein	3.6844	2.77895e-05	-3.09671	5.32027e-15
Os01g0321300		Similar to Protein translocase subunit secA	3.68438	5.25069e-27	-1.6699	1.00239e-06
Os04g0245000	OsPP62	Formin-like protein 12	3.68305	0.0341395	-4.11595	0.0117312
Os09g0360900	OsABCA6	Conserved hypothetical protein	3.68264	2.18713e-07	0	NA
Os10g0498000		Similar to Epoxide hydrolase	3.68107	2.68881e-09	0	NA
Os12g0620000		Similar to Leucine Rich Repeat family protein	3.68034	3.60575e-06	0	NA
Os06g0216700	OsSCL3	Cupredoxin domain containing protein	3.67885	3.83628e-14	0	NA
Os02g0470600		Similar to phosphoinositide binding	3.67322	8.35325e-05	-3.00511	0.00199964
Os05g0107600	OsABCD3	ABC transporter-like domain containing protein	3.67225	1.68919e-59	-1.58222	1.33765e-12
Os04g0684500	WSL5	Pentatricopeptide repeat protein, Chloroplast development under cold stres	3.67167	1.46819e-20	-1.15228	0.00352882
Os03g0721300		Protein of unknown function DUF946, plant family protein	3.66961	5.29565e-07	-1.70123	0.0391103
Os08g0460000	OsGLP1	Similar to Germin-like protein 1 precursor	3.66913	2.39014e-06	-5.33675	3.26487e-14
Os02g0138900	CAX2	Similar to ATCAX5; calcium:cation antiporter/ cation:cation antiporter	3.66648	1.11305e-21	0	NA
Os03g0168600	CYP704B2	Cytochrome P450 protein, Anther cutin biosynthesis and pollen exine formatio	3.66502	6.93321e-16	-6.29246	1.18413e-52
Os04g0320100	OsHCAR	Coenzyme F420 hydrogenase/dehydrogenase beta subunit, N-terminal domain containing protein	3.66471	4.68072e-07	0	NA
Os02g0161300		Similar to Mot1 (Fragment)	3.66317	4.16224e-06	-3.53726	1.06374e-05
Os09g0265800		HGWP repeat domain containing protein	3.66159	0.0139315	0	NA
Os09g0530500		Hypothetical conserved gene	3.65838	1.39856e-05	-4.17698	4.91513e-07
Os08g0433400		Hypothetical conserved gene	3.6562	8.67742e-06	-3.57008	1.70128e-08
Os12g0292900		Conserved hypothetical protein	3.65575	8.2368e-07	0	NA
Os10g0563900	CycU4	Cyclin-related 2 domain containing protein	3.65549	0.000177707	0	NA
Os03g0805500		Similar to AAE18 (ACYL-ACTIVATING ENZYME 18); catalytic/ ligase	3.65498	1.63934e-24	-1.03379	0.00612985
Os08g0368777		Hypothetical protein	3.65075	0.00230083	0	NA
Os06g0483500		Similar to H0124B04.15 protein	3.6496	0.00024397	0	NA
Os07g0208500	OsCesA8	Similar to Cellulose synthase-4	3.64662	1.11299e-22	-3.57452	1.34264e-21
Os07g0174700		Conserved hypothetical protein	3.64534	2.77787e-16	-1.34886	0.00226529
Os04g0101400	CYP93G1	Flavone synthase II (FNSII), Biosynthesis of tricin O-linked conjugate	3.64387	0.00550755	0	NA
Os01g0302100		Conserved hypothetical protein	3.6435	4.25728e-07	0	NA
Os04g0271700	OscZOG1	UDP-glucuronosyl/UDP-glucosyltransferase family protein	3.64185	3.04917e-05	0	NA
Os04g0463000		Serine/threonine protein kinase domain containing protein	3.63948	0.0050335	0	NA
Os02g0765400	alphaAmy10-C	Similar to Alpha-amylase	3.63865	0.00169813	-2.78913	0.013223
Os09g0562600	WAK92	Wall-associated kinase, Positive regulation of rice blast resistanc	3.63865	0.000647481	0	NA
Os05g0444300		Protein of unknown function DUF914, eukaryotic family protein	3.63807	2.93538e-08	0	NA
Os03g0834050	OsHAD1	Haloacid dehalogenase-like APase, Low-Pi-responsive haloacid dehalogenase (HAD)-like hydrolase, Pi homeostasi	3.63725	2.75687e-07	0	NA
Os05g0163300	OsFLA9	Similar to Arabinogalactan protein-like	3.62973	0.0150563	0	NA
Os10g0396666	OsFbox552	Hypothetical conserved gene	3.62937	5.33857e-19	-4.04744	2.85021e-31
Os06g0661300		Non-protein coding transcript	3.6281	0.0108775	0	NA
Os07g0675100	OsPME22	Similar to Pectin methylesterase isoform alpha (EC 3.1.1.11) (Fragment)	3.62716	0.0190119	0	NA
Os04g0519700	OsARF10	Similar to Auxin response factor 10	3.62676	2.17945e-20	-1.1196	0.00683346
Os05g0527700		UDP-glucuronosyl/UDP-glucosyltransferase family protein	3.62645	3.28075e-06	-3.12002	1.65975e-06
Os01g0198100		RNA-dependent RNA polymerase, eukaryotic-type domain containing protein	3.6206	0.0116007	0	NA
Os08g0154225		DEAD-box ATP-dependent RNA helicase 42	3.62041	3.15798e-07	-1.7828	0.00501628
Os03g0807500	OsSCL1	Cupredoxin domain containing protein	3.62002	0.000151599	-2.17643	0.0102195
Os03g0823200		Similar to predicted protein	3.6191	0.000234575	0	NA
Os06g0572000		Hypothetical protein	3.61897	2.39077e-28	-1.25261	1.6165e-06
Os02g0731300		Non-protein coding transcript	3.61602	6.87205e-06	0	NA
Os01g0106700		Hypothetical conserved gene	3.61578	0.000647116	0	NA
Os01g0757700		Similar to EMB1417	3.61553	9.03944e-15	-1.67992	1.90523e-05
Os09g0530200	OsGH9B14	Similar to Endo-beta-1,4-glucanase precursor (EC 3.2.1.4)	3.61502	8.16508e-06	-3.33645	1.66773e-05
Os01g0877400		Similar to Avr9 elicitor response-like protein	3.61154	0.00700726	0	NA
Os02g0794400		Similar to Translation initiation factor IF-3 (Fragment)	3.60724	1.21035e-17	0	NA
Os02g0273800		Multi antimicrobial extrusion protein MatE domain containing protein	3.60576	1.24552e-22	-1.30392	1.68141e-05
Os04g0623800	Amt	Similar to Aminomethyltransferase, mitochondrial precursor (EC 2.1.2.10) (Glycine cleavage system T protein) (GCVT)	3.60523	7.85104e-06	0	NA
Os12g0561900		Similar to UDP-glucoronosyl and UDP-glucosyl transferase family protein, expressed	3.60505	1.09797e-06	0	NA
Os12g0503000	OsUPS1	Allantoin transporter, Ureide metabolism, Nitrogen molecular senso	3.60336	0.00431924	-2.92981	0.0338057
Os11g0683500	Os11bglu36	Hypothetical conserved gene	3.60179	0.000100228	0	NA
Os06g0320801		Hypothetical gene	3.60174	0.000275396	0	NA
Os07g0598300		Hypothetical conserved gene	3.60132	1.6048e-16	-2.11942	1.69683e-09
Os09g0485600		Similar to WIP1 protein (Fragment)	3.60055	0.0130576	0	NA
Os05g0390100		Dynamin family protein	3.59919	1.07306e-06	0	NA
Os12g0293100	OsTERT	Similar to Telomerase reverse transcriptase	3.59756	0.00582105	0	NA
Os07g0491800		Similar to taxane 13-alpha-hydroxylase	3.59697	0.0108295	4.24499	0.00235994
Os04g0507950	OsKOD1	Hypothetical conserved gene	3.59639	0.0435816	4.32191	0.0132549
Os01g0675500	OsIRX9L	Similar to Glycoprotein-specific UDP-glucuronyltransferase-like protein	3.59479	1.4058e-36	-1.87119	1.24878e-10
Os06g0334100		Hypothetical gene	3.5932	2.84044e-22	-1.47591	1.22618e-07
Os01g0721400		NB-ARC domain containing protein	3.59041	0.00462937	0	NA
Os02g0554900	PDIL1	Similar to Protein disulfide isomerase (Fragment)	3.58922	0.0171362	0	NA
Os01g0257100	OsRALF-5	Rapid ALkalinization Factor family protein	3.58798	2.54451e-06	0	NA
Os06g0187950		Hypothetical protein	3.58757	1.38546e-12	-2.26374	2.6882e-06
Os12g0577200		Conserved hypothetical protein	3.58602	2.51073e-07	0	NA
Os11g0121500		Protein kinase-like domain containing protein	3.58372	4.53771e-13	-2.58719	3.14819e-08
Os08g0526300		Similar to cDNA clone:001-038-D09, full insert sequence	3.5814	1.13599e-47	0	NA
Os07g0602000	DHFR	Similar to NADPH HC toxin reductase (Fragment)	3.58063	0.00162685	0	NA
Os01g0128100		Similar to Bifunctional nuclease (Fragment)	3.58042	1.65944e-06	0	NA
Os07g0212400		Transposase, Ptta/En/Spm, plant domain containing protein	3.57713	0.00120125	0	NA
Os05g0279850		Hypothetical protein	3.57597	0.0454257	0	NA
Os02g0609800		Hypothetical conserved gene	3.57487	0.000298472	-4.08178	1.37057e-08
Os01g0579900		Esterase/lipase/thioesterase domain containing protein	3.57278	1.98702e-33	0	NA
Os01g0566800	OsbHLH117	Hypothetical conserved gene	3.5704	0.0155021	0	NA
Os08g0224000	OsOSC12	NB-ARC domain containing protein	3.56959	1.05528e-11	-1.56897	0.000385733
Os11g0252400		Ankyrin repeat containing protein	3.56938	0.00585809	0	NA
Os11g0173800		Serine/threonine protein kinase-related domain containing protein	3.56913	0.00702949	0	NA
Os01g0212400	OsEFCAX1	EF-Hand type domain containing protein	3.56854	1.20671e-21	0	NA
Os12g0263600		Similar to Isoflavone reductase-like protein 1	3.5682	0.000474293	0	NA
Os12g0173400		Conserved hypothetical protein	3.5679	0.0107046	0	NA
Os03g0123500	HB365	Similar to HOS66 protein	3.56653	1.57351e-05	0	NA
Os05g0191500		Similar to stem 28 kDa glycoprotein	3.56141	0.0126851	0	NA
Os03g0107600		Similar to H0716A07.6 protein	3.5607	0.0220271	5.50242	0.0252065
Os01g0372350		Conserved hypothetical protein	3.55713	0.0084202	0	NA
Os10g0363700		Conserved hypothetical protein	3.55574	0.00100688	-3.42614	0.00181465
Os04g0566900		Spc97/Spc98 domain containing protein	3.55524	1.04488e-19	-4.68948	2.29494e-44
Os03g0411900		Conserved hypothetical protein	3.55512	0.0247429	0	NA
Os06g0193300		Conserved hypothetical protein	3.55206	7.29494e-06	0	NA
Os08g0452900	OsDjC62	Similar to Chaperone protein dnaJ	3.55187	1.58156e-06	0	NA
Os12g0545900	pms3	Conserved hypothetical protein	3.55162	0.00781383	0	NA
Os12g0510900		Similar to LIM domain protein WLIM-1	3.5514	2.869e-09	0	NA
Os04g0432250		Conserved hypothetical protein	3.55121	3.60687e-05	-5.06342	2.47275e-10
Os09g0547100	OsSAUR55	Similar to Auxin induced protein	3.55039	0.0185544	0	NA
Os08g0561500	OsUMAMIT12	Similar to nodulin-like protein 5NG4	3.55025	1.91892e-09	0	NA
Os05g0240200	OsWD40-115	Similar to NB-ARC domain containing protein, expressed	3.55001	0.0290586	0	NA
Os07g0424400	OsCesA3	Similar to Cellulose synthase-7	3.54947	4.5477e-21	-2.68326	4.90491e-12
Os02g0170000		Conserved hypothetical protein	3.54874	0.00404372	0	NA
Os12g0485150		Conserved hypothetical protein	3.54853	0.00773378	0	NA
Os02g0672200	OsAGO1a	Similar to AGO1 homologous protein	3.5482	3.96574e-22	-1.89849	8.81201e-07
Os08g0505200		tRNA-binding arm domain containing protein	3.54738	7.63837e-08	-2.98119	1.58379e-05
Os01g0885300		Conserved hypothetical protein	3.54685	3.86121e-16	-2.35175	1.609e-07
Os07g0483500		Similar to Phosphoribosyltransferase (Fragment)	3.54641	3.47195e-16	0	NA
Os08g0270400	OsCAD5	Similar to Cinnamyl alcohol dehydrogenase	3.5461	2.63569e-08	0	NA
Os05g0159300	OsGELP62	Similar to Alpha-L-fucosidase 2	3.54607	5.8458e-14	-1.85143	0.00024701
Os12g0615600		Hypothetical conserved gene	3.54543	0.000556637	0	NA
Os10g0392500		Similar to RNA methyltransferase, TrmH family protein, expressed	3.54498	0.0105817	0	NA
Os03g0736300	OsGH9A3	Similar to CEL6=CELLULASE 6 (Fragment)	3.54159	1.47622e-08	-2.68553	4.97999e-05
Os01g0930800	Os1bglu5	Glycoside hydrolase, family 1 protein	3.5399	1.07122e-52	-1.12433	1.23433e-06
Os01g0819300	OsNTMC2T1.3	Similar to calcium lipid binding protein-like	3.53987	0.00263564	-2.09638	0.0290363
Os08g0285600		Similar to phytosulfokine receptor	3.53923	3.37952e-10	-1.20398	0.00284144
Os04g0657100	OsFPPS3	Similar to Farnesyl diphosphate synthase (Fragment)	3.53909	0.000322894	-2.15448	0.0459483
Os11g0292050		Similar to PHD-finger family protein, expressed	3.53809	2.48496e-07	0	NA
Os07g0456500		Hypothetical conserved gene	3.53804	0.0029411	0	NA
Os11g0226933		NB-ARC domain containing protein	3.53636	3.07964e-07	4.12369	3.29727e-10
Os03g0291800	OsTBL15	Similar to ESK1 (ESKIMO 1)	3.53535	0.000537011	-2.27964	0.0465659
Os02g0581500		Alpha/beta hydrolase fold-1 domain containing protein	3.53515	0.000299615	0	NA
Os06g0314000		Protein of unknown function DUF827, plant domain containing protein	3.53181	0.000605806	0	NA
Os07g0144500	OspPLAIIIepsilon	Similar to Patatin-like phospholipase family protein, expressed	3.5297	0.0105906	0	NA
Os11g0470966		Hypothetical conserved gene	3.5262	0.000292184	0	NA
Os12g0420100	Os12bglu38	Similar to Beta-glucosidase	3.52586	0.0379984	0	NA
Os02g0569400	CYP76M8	Cytochrome P450 family protein	3.52558	0.0151402	5.56086	2.48035e-06
Os05g0131100		Conserved hypothetical protein	3.52466	2.0554e-07	0	NA
Os08g0161900	OsDjB8	Molecular chaperone, heat shock protein, Hsp40, DnaJ domain containing protein	3.52437	0.000226112	-3.3715	2.15797e-07
Os10g0578300		Conserved hypothetical protein	3.52434	0.00358176	0	NA
Os08g0241800		Similar to Plasma membrane H+-ATPase (EC 3.6.1.3)	3.51968	0.00150633	0	NA
Os12g0572000	OsMYB91	R2R3-type MYB transcription factor, Adaptive growth, Salt toleranc	3.51475	0.00598327	0	NA
Os01g0555600		Dynein light chain, type 1 family protein	3.51301	0.0157196	0	NA
Os07g0130500		Hypothetical protein	3.513	0.00357507	0	NA
Os07g0580300		Hypothetical conserved gene	3.51299	0.00255287	3.97619	8.3527e-06
Os01g0263400		Pentatricopeptide repeat domain containing protein	3.51175	0.00229662	-1.98877	0.0304523
Os06g0638300		Similar to Exostosin-like	3.51086	1.89819e-07	-1.20243	0.00683375
Os07g0603300	GL7	TON1 RECRUIT MOTIF (TRM)-containing protein, Regulation of grain size and shap	3.51004	0.000246982	0	NA
Os03g0840500		Conserved hypothetical protein	3.50937	1.21585e-06	-2.30945	0.000947911
Os06g0217300	OsMADS55	Similar to Transcription factor MADS55	3.50775	0.000310239	0	NA
Os06g0705600		Oligopeptide transporter domain containing protein	3.50754	0.000276617	0	NA
Os01g0579600	OsCBL9	Similar to Calcineurin B-like protein 9	3.50716	2.83794e-50	-1.34648	7.03329e-11
Os06g0152700		Protein of unknown function DUF821, CAP10-like family protein	3.50668	1.1073e-05	0	NA
Os10g0210500	OsUMAMIT15	Protein of unknown function DUF6, transmembrane domain containing protein	3.50654	0.00125597	0	NA
Os05g0290400		Hypothetical gene	3.50652	7.09274e-06	-2.38117	0.00410508
Os07g0437000	YUCCA6	Flavin monooxygenase-like enzyme , Auxin biosynthesi	3.50626	0.00843455	0	NA
Os10g0190900		Multi antimicrobial extrusion protein MatE family protein	3.50494	5.40644e-05	0	NA
Os01g0310800	OsWAK4	Similar to Pto kinase interactor 1	3.50047	9.27645e-08	0	NA
Os07g0510400		UDP-glucuronosyl/UDP-glucosyltransferase family protein	3.50026	0.0471941	0	NA
Os11g0180100		Conserved hypothetical protein	3.49946	0.0320177	0	NA
Os07g0543300		Similar to Beta-amylase	3.4973	0.0112671	0	NA
Os01g0713800		Similar to RNA binding	3.49716	0.00883239	0	NA
Os08g0541500		Protein of unknown function DUF936, plant family protein	3.49555	0.000119103	-3.7014	2.77674e-06
Os08g0242800	OsSIG6	Similar to Sigma factor SIG6	3.49534	0.000300041	0	NA
Os01g0963000	prx22	Similar to Peroxidase BP 1 precursor	3.49318	0.00136155	0	NA
Os08g0474700		Similar to COPII subunit Sec23 (Fragment)	3.49205	8.89899e-05	-3.67533	3.67113e-05
Os06g0146100	Pi9(t)	NB-ARC domain containing protein	3.49162	2.98076e-11	-2.00656	1.14212e-05
Os05g0555700		Conserved hypothetical protein	3.48893	3.83226e-07	0	NA
Os06g0519400	OsC3H42	Zinc finger, CCCH-type domain containing protein	3.48851	6.29176e-06	-4.32482	8.6481e-11
Os01g0690600		Conserved hypothetical protein	3.48622	0.00105571	2.80376	0.000781926
Os11g0170000		Similar to Amidase family protein, expressed	3.48504	1.00841e-20	-1.35568	2.00709e-05
Os03g0126700		Similar to Barley stem rust resistance protein	3.48417	0.0316133	0	NA
Os03g0852400	OsAGP31	Conserved hypothetical protein	3.48383	0.0124167	0	NA
Os11g0632200		Myb/SANT-like domain domain containing protein	3.48352	5.56474e-05	0	NA
Os09g0441900	DEP1	Unknown phosphatidylethanolamine-binding protein (PEBP) like domain protein, 426-amino-acid protein, homologous to the keratin-associated protein (KAP) 5-4 family, Panicle architecture, Panicle erectnes	3.48319	0.00732652	0	NA
Os04g0269900		Conserved hypothetical protein	3.48275	0.00605165	0	NA
Os09g0530000	OsStr4	Rhodanese-like domain containing protein	3.4816	0.000382771	0	NA
Os06g0367100		Glycoside hydrolase, subgroup, catalytic core domain containing protein	3.48111	1.52943e-13	-1.30183	0.00455323
Os11g0156200	OsProCP5	Peptidase S28 family protein	3.48084	0.0195953	0	NA
Os03g0339900	OsCIPK10	Similar to Serine/threonine protein kinase	3.47967	0.00215589	0	NA
Os02g0543000	OsAsr1	Abscisic stress ripening protein 1	3.47703	1.05528e-11	0	NA
Os04g0507000		Similar to DNA mismatch repair protein	3.47374	5.59454e-16	0	NA
Os02g0772000		Similar to global transcription factor group	3.4714	0.0116506	0	NA
Os01g0110200	OsAGP12	Conserved hypothetical protein	3.47048	0.0144882	0	NA
Os10g0415800	OsPOP22	Similar to Prolyl oligopeptidase family protein, expressed	3.46967	9.40794e-21	-1.40754	2.59453e-05
Os11g0473200		Similar to Ubiquitin carboxyl-terminal hydrolase 12 (EC 3.1.2.15) (Ubiquitin thiolesterase 12) (Ubiquitin-specific processing protease 12) (Deubiquitinating enzyme 12)	3.46862	0.000286574	-3.57492	9.87551e-05
Os02g0720600		Peptidase A1 domain containing protein	3.46825	0.00774767	0	NA
Os05g0124000	OsSTA138	Ankyrin repeat domain containing protein	3.46479	0.013198	0	NA
Os01g0777000		Vacuolar protein sorting-associated protein 51 domain containing protein	3.46423	4.93961e-17	-2.77154	6.44093e-12
Os04g0474900	OsTAGG1	Similar to Cyanogenic beta-glucosidase precursor (EC 3.2.1.21) (Linamarase) (Fragment)	3.46386	5.97588e-14	0	NA
Os02g0128200	OsbZIP13	Similar to Transcription factor HBP-1a (Histone-specific transcription factor HBP1)	3.46166	1.93105e-23	0	NA
Os01g0646800		Conserved hypothetical protein	3.45844	0.000417189	0	NA
Os07g0671100		Hypothetical conserved gene	3.4583	1.84719e-26	-1.40283	1.20143e-07
Os06g0611150		Hypothetical conserved gene	3.45705	3.74832e-09	-1.96935	0.000132707
Os10g0200000	OsRLCK295	Protein kinase, core domain containing protein	3.456	5.08908e-05	0	NA
Os05g0202500		Conserved hypothetical protein	3.45574	4.49838e-10	-2.67983	8.83717e-07
Os02g0234500		NAD(P)-binding domain containing protein	3.45437	9.96712e-09	0	NA
Os01g0265100	OsARFA1e	Similar to ADP-ribosylation factor	3.45189	0.000729758	0	NA
Os10g0404900	Oshox23	Similar to HAHB-5 (Fragment)	3.44927	0.000334965	-2.06101	0.0402666
Os06g0284200		Protein of unknown function DUF246, plant family protein	3.44394	0.000752777	0	NA
Os02g0798000		Hypothetical conserved gene	3.44367	4.30164e-11	-2.63363	5.32634e-20
Os02g0312600	OSRAC7	Rac-like GTP-binding protein 7	3.44118	3.53216e-19	-2.09651	6.64484e-12
Os06g0707200		Glycosyltransferase AER61, uncharacterized domain containing protein	3.43959	1.01358e-09	-1.98111	0.00114873
Os08g0335600		Protein of unknown function DUF568, DOMON-like domain containing protein	3.43946	0.000600852	-4.9295	5.0104e-14
Os10g0516100	OsGDCH	H subunit of glycine decarboxylase complex (GDC), Photorespiratio	3.43933	0.0290014	0	NA
Os03g0830400		PGPS/D12	3.43655	0.00393377	3.97673	0.000425877
Os09g0491788	OsCCR15	NAD(P)-binding domain containing protein	3.43624	0.0187881	0	NA
Os04g0640500		ABC-1 domain containing protein	3.43616	4.69003e-11	-2.02531	8.59822e-05
Os04g0577200		Similar to Rac GTPase activating protein 1	3.43297	1.96667e-05	0	NA
Os04g0630300		NAD(P)-binding domain containing protein	3.43233	6.16698e-07	-2.05759	0.00707046
Os01g0650100		Similar to Esterase	3.4314	3.22136e-15	-1.23315	0.00101502
Os12g0443500		Similar to UDP-glucose 6-dehydrogenase (EC 1.1.1.22) (UDP-Glc dehydrogenase) (UDP-GlcDH) (UDPGDH)	3.43075	1.48845e-07	-2.4667	0.000405952
Os03g0775700		Conserved hypothetical protein	3.42872	4.76575e-13	-2.988	5.32266e-10
Os10g0469600		Similar to Leucine Rich Repeat family protein, expressed	3.42858	0.0387459	-5.28851	0.013646
Os10g0155800		Protein kinase, core domain containing protein	3.42792	0.00338215	0	NA
Os11g0106400		Similar to Ubiquitin-activating enzyme E1 2	3.42742	8.54553e-09	-5.36939	8.41815e-17
Os01g0631900		Similar to aspartic proteinase oryzasin-1	3.42493	0.00109905	0	NA
Os10g0511600	OsProCP4	Similar to prolyl carboxypeptidase like protein	3.4221	3.93097e-19	0	NA
Os02g0806600		ENTH/VHS domain containing protein	3.42109	4.5244e-27	-1.9855	1.77136e-09
Os03g0329700		Similar to predicted protein	3.42096	3.45401e-11	-1.54555	0.002296
Os01g0897300	OsRNS6	Similar to Ribonuclease 2	3.42063	8.67742e-06	0	NA
Os08g0502000		Conserved hypothetical protein	3.41838	0.00350815	0	NA
Os09g0560150		Hypothetical genes	3.41638	0.00799837	-1.37187	0.032508
Os03g0102300		Hypothetical conserved gene	3.41509	0.0087504	0	NA
Os05g0185525		Non-protein coding transcript	3.41193	3.72443e-08	-4.3135	1.70215e-14
Os01g0210400		Protein of unknown function DUF616 domain containing protein	3.41187	0.0317218	0	NA
Os03g0679800		Similar to TPR Domain containing protein	3.41105	1.28931e-06	0	NA
Os01g0908600	OsProT1	Amino acid transporter, transmembrane domain containing protein	3.40752	0.0273745	0	NA
Os01g0279100	OsCRD1	Subunit of magnesium-protoporphyrin IX monomethyl ester cyclase (EC:1.14.13.81), Core component of FLU-YGL8-LCAA-POR complex, Chlorophyll biosynthesis, Chloroplast developmen	3.4072	0.0211293	0	NA
Os10g0554200	NRT1.1B	TGF-beta receptor, type I/II extracellular region family protein	3.40675	9.05751e-09	-1.93159	0.000375584
Os07g0190000	OsDXS	Similar to 1-deoxy-D-xylulose 5-phosphate synthase 2 precursor	3.40492	0.0303306	4.03237	0.0106596
Os02g0125400	OsCYCP4	Negative regulatory factor PREG domain containing protein	3.40356	4.43731e-06	-2.23437	0.00387939
Os02g0652100	OsWRKY34	Similar to WRKY-like DNA-binding protein	3.40154	0.00148537	-2.65931	0.000768887
Os01g0203800		Protein of unknown function DUF641, plant domain containing protein	3.3966	0.00106168	0	NA
Os03g0317100		Pentatricopeptide repeat domain containing protein	3.39597	3.67706e-07	-1.32453	0.00258047
Os09g0502350		Non-protein coding transcript	3.39023	0.00575632	0	NA
Os12g0480100		Similar to One helix protei	3.39012	0.000886058	0	NA
Os03g0652000		C2 domain containing protein	3.38782	0.00177452	0	NA
Os01g0378100		Plant peroxidase domain containing protein	3.38748	0.0372669	0	NA
Os03g0807400		Pentatricopeptide repeat domain containing protein	3.3866	1.3982e-22	-2.51744	3.2844e-15
Os08g0561600	OsDSR6	Protein of unknown function DUF966 family protein	3.38172	1.2423e-13	-2.31673	3.8877e-07
Os12g0444800		Similar to O-methyltransferase ZRP4	3.38058	0.00391067	0	NA
Os02g0504800		Similar to Delta-9 stearoyl-acyl carrier protein desaturase (EC 1.14.99.6) (Fragment)	3.37883	0.00741763	0	NA
Os02g0640300		Similar to Membrane steroid binding protein 1 (AtMP1)	3.37368	0.00889312	0	NA
Os12g0590500		Similar to Kinesin motor domain containing protein, expressed	3.37343	1.81775e-11	0	NA
Os12g0547600	CaMBP	Calmodulin binding protein-like domain containing protein	3.37307	0.00237034	2.69182	0.0131183
Os06g0488200		Similar to Myosin heavy chain (Fragment)	3.37277	0.000741564	0	NA
Os02g0256200		Similar to Histidine-rich protein	3.37262	0.00153876	1.83935	0.0144567
Os08g0367300		Hypothetical conserved gene	3.37213	0.0118188	0	NA
Os03g0423850		Similar to Helicase-like protein	3.3717	1.65544e-09	0	NA
Os10g0132300		Similar to Jasmonate-induced protein	3.37138	0.00328582	0	NA
Os01g0514600		Similar to Fimbrin 1 (AtFIM1)	3.37096	0.0260918	0	NA
Os02g0453000		Non-protein coding transcript	3.36756	1.9622e-10	-1.44824	0.00479769
Os11g0140400	osACA4	Similar to autoinhibited calcium ATPase	3.36445	8.67796e-05	0	NA
Os06g0633900	OsPOP14	Similar to esterase/lipase/thioesterase	3.36047	7.65534e-06	0	NA
Os10g0422600		Protein of unknown function DUF581 family protein	3.35909	0.0179893	0	NA
Os08g0157550		Non-protein coding transcript	3.35862	0.00823568	0	NA
Os08g0554100		Similar to MYST1 protein (Fragment)	3.35857	0.000706758	0	NA
Os11g0429100		Hypothetical conserved gene	3.35831	3.84817e-05	0	NA
Os01g0533900	OsABCB2	Similar to Multidrug resistance protein 1 homolog	3.35774	0.00258605	0	NA
Os06g0113950		Hypothetical conserved gene	3.35767	0.018755	0	NA
Os02g0257300	OsStr12	Rhodanese-like domain containing protein	3.35692	0.0403325	0	NA
Os03g0818800	AP2/EREBP#033	AP2 domain containing transcription factor, Control of inflorescence architecture, Floral meristem establishmen	3.35685	1.87148e-05	-1.7152	0.0404893
Os06g0707400		Conserved hypothetical protein	3.35607	0.000242305	-1.65128	0.000751034
Os04g0582700		Conserved hypothetical protein	3.35419	0.000289214	0	NA
Os04g0376700		Similar to ER lumen protein retaining receptor (HDEL receptor) (PGP169-12)	3.35309	0.00127114	-2.41926	0.0321046
Os07g0438500		Octicosapeptide/Phox/Bem1p domain containing protein	3.35233	3.49405e-06	-3.89935	9.39276e-08
Os09g0375600	OsRLCK269	Similar to Protein kinase family protein	3.35162	1.52472e-12	-1.90764	6.80271e-05
Os03g0579200		Similar to NB-ARC domain containing protein	3.3484	0.00393498	0	NA
Os04g0434600		Similar to OSIGBa0102D10.3 protein	3.34664	3.65129e-13	-2.20824	3.97159e-07
Os05g0563600	OsFLA6	FAS1 domain domain containing protein	3.34571	0.0170873	0	NA
Os12g0565166		Non-protein coding transcript	3.3445	0.0316764	0	NA
Os01g0515300		Similar to Leucine Rich Repeat family protein	3.34169	0.0123181	0	NA
Os08g0199400		Similar to Stearoyl-acyl carrier protein desaturse (EC 1.14.99.6) (Fragment)	3.34081	2.36852e-07	-1.36273	0.0106861
Os01g0838400		Conserved hypothetical protein	3.33882	0.00270204	0	NA
Os06g0179800		Leucine-rich repeat, N-terminal domain containing protein	3.33842	0.0024461	0	NA
Os03g0283400		Conserved hypothetical protein	3.33818	0.000387429	0	NA
Os01g0327000	prx14	Similar to Class III peroxidase 14	3.33685	1.20057e-12	-1.14919	0.00240641
Os03g0122600	OsMADS50	MIKC-type MADS-box protein, Flowering activator, Short-day/long-day promotion of flowerin	3.33669	1.03739e-08	0	NA
Os07g0656900	OsSCP40	Similar to Serine carboxypepsidase (Fragment)	3.33639	2.96838e-06	-3.30923	4.72434e-06
Os12g0139300	OsCPD2	Similar to Cytochrome P450 90A1 (EC 1.14.-.-)	3.3363	1.81913e-07	-1.74489	6.3514e-07
Os03g0161400		Similar to IQ calmodulin-binding motif family protein, expressed	3.33512	0.000801584	-2.9761	0.00115175
Os12g0105800		Tyrosine protein kinase domain containing protein	3.33497	0.00228955	0	NA
Os07g0257200	NRAMP5	Manganese and Cadmium transporter, Mn and Cd uptak	3.33194	1.23294e-22	0	NA
Os01g0167700		Conserved hypothetical protein	3.33111	9.86271e-05	0	NA
Os04g0643550		Hypothetical protein	3.33077	2.71546e-07	-1.55678	0.0281884
Os04g0611800	OsKS1	Terpenoid synthase domain containing protein	3.32946	1.08049e-55	-1.36227	6.00074e-11
Os07g0694300	prx116	Similar to Peroxidase	3.3281	1.36928e-11	0	NA
Os06g0539700		Conserved hypothetical protein	3.32741	0.00424531	0	NA
Os11g0439600		Similar to Nod factor binding lectin-nucleotide phosphohydrolase	3.3243	6.62976e-13	-1.30166	0.00363027
Os08g0132700		Hypothetical protein	3.32306	1.73799e-06	0	NA
Os06g0332700		Hypothetical conserved gene	3.32282	0.00502517	0	NA
Os10g0498100		Alpha/beta hydrolase fold-1 domain containing protein	3.32164	2.22743e-10	0	NA
Os04g0610900	OsCTR3	Similar to EDR1	3.32091	0.0230234	0	NA
Os10g0412600		Conserved hypothetical protein	3.31882	4.49224e-10	-1.59679	0.00218715
Os07g0275100		Similar to predicted protein	3.31876	0.000479331	0	NA
Os02g0149600		Zinc finger, C2H2-like domain containing protein	3.31569	0.000695357	-2.22132	0.000688837
Os02g0694800		Similar to ATP binding / protein kinase	3.31516	3.22104e-05	0	NA
Os12g0263000		Similar to Glutathione synthase	3.31482	2.27176e-07	0	NA
Os03g0259001		Hypothetical gene	3.31439	0.00743188	0	NA
Os02g0467200		Hypothetical protein	3.31397	4.79495e-05	0	NA
Os01g0937400		NB-ARC domain containing protein	3.31368	3.18535e-09	-1.89176	0.00127895
Os05g0489000		Endonuclease/exonuclease/phosphatase domain containing protein	3.3135	0.000794144	0	NA
Os05g0219800		DNA/RNA helicase, ATP-dependent, DEAH-box type, conserved site domain containing protein	3.31157	0.0025717	0	NA
Os01g0144100		Similar to Thylakoid lumenal 15 kDa protein, chloroplast precursor (p15)	3.31066	0.0252204	0	NA
Os02g0301800		NB-ARC domain containing protein	3.31064	3.29084e-06	0	NA
Os04g0538166		Similar to Elongation factor G, chloroplastic	3.30883	0.00903329	0	NA
Os04g0671900	ARF8	Transcription factor, Regulator for phosphate homeostasi	3.30834	1.88509e-06	0	NA
Os02g0102300	STR5	Arsenate reductase, Sulfurtransferase/rhodanese-like protein, Regulation of arsenic accumulatio	3.30813	8.58464e-05	0	NA
Os03g0241800		Similar to predicted protein	3.3057	0.0039206	0	NA
Os01g0530300		SANT associated domain containing protein	3.30536	1.71645e-10	0	NA
Os07g0562800	OsMyoVIIIA	Similar to Myosin heavy chain class VIII A2 protein	3.30432	1.12431e-05	0	NA
Os07g0656800		Similar to catalytic/ methyltransferase	3.30313	1.39355e-05	0	NA
Os01g0922600	OsSPL2	Similar to SBP-domain protein 4	3.3023	7.71028e-08	0	NA
Os12g0498500		Similar to DnaJ domain containing protein, expressed	3.30128	0.0470563	0	NA
Os09g0510500	OsBC1	Basic helix-loop-helix (bHLH) transcriptional activator, Control of leaf angle and grain siz	3.30076	0.00859711	-2.86641	0.0331481
Os12g0588200		Hypothetical protein	3.30055	0.0105295	-2.52456	0.0175424
Os06g0207500	OsTBL32	Hypothetical conserved gene	3.3003	7.27752e-14	-2.22895	1.26897e-07
Os10g0479700		Protein of unknown function DUF250 domain containing protein	3.30021	1.00053e-16	-1.14313	0.0068196
Os11g0275000		Similar to Dienelactone hydrolase family	3.29912	0.0124492	3.98467	0.00211901
Os03g0575950		Hypothetical protein	3.29701	0.0189299	0	NA
Os05g0365600	Os5bglu19	Similar to Hydroxyisourate hydrolase	3.2963	0.00554144	0	NA
Os03g0102366		Similar to transcriptional regulator-related	3.29619	8.22446e-11	-1.74532	3.93548e-06
Os03g0661300	TUB8	Beta-tubulin , Microtubules formatio	3.29444	0.0283075	0	NA
Os06g0703200		Disease resistance protein domain containing protein	3.29154	2.25081e-14	-1.95327	1.371e-07
Os03g0730500	OsSCP20	Peptidase S10, serine carboxypeptidase family protein	3.28993	0.0069495	0	NA
Os03g0258900		Galactose oxidase, beta-propeller domain containing protein	3.2894	0.031937	0	NA
Os10g0122600	OsSNDP1	Sec14 and nodulin domain-containing protein, Root hair elongatio	3.2881	2.72401e-05	0	NA
Os05g0362100		Similar to Protein MFP-b	3.28758	1.29935e-30	-2.75245	2.52276e-30
Os02g0671300	OsbHLH076	Basic helix-loop-helix dimerisation region bHLH domain containing protein	3.28563	7.55177e-05	0	NA
Os07g0510200		Glycoside hydrolase, family 17 protein	3.28519	1.25514e-10	-1.35651	0.0170929
Os08g0527300		Peptidase C19, ubiquitin carboxyl-terminal hydrolase 2 domain containing protein	3.28512	0.0134408	0	NA
Os04g0568850		Similar to OSIGBa0139P06.4 protein	3.28506	1.20996e-05	-3.83852	7.38921e-11
Os06g0676300		Non-protein coding transcript	3.28468	0.0132842	0	NA
Os05g0186900	OsIAA16	Similar to Auxin-responsive protein IAA16	3.28439	0.0236086	2.86625	0.023981
Os04g0628200	prx56	Similar to H0303G06.9 protein	3.28406	2.84749e-11	-1.52787	3.28834e-05
Os02g0113900		Domain of unknown function DUF1618 domain containing protein	3.28363	0.00206353	0	NA
Os09g0491532	OsSPL17	Similar to Squamosa-promoter binding protein 2	3.2836	0.000716119	0	NA
Os02g0204700	OsCYP734A2	Cytochrome P450 family protein	3.28292	0.0360782	0	NA
Os09g0376800		Similar to Trehalose-6-phosphate synthase (Fragment)	3.28262	0.00256138	0	NA
[truncated: 12,989 more rows]
