# Supplementary material for: Transcriptome and Physio-Biochemical Profiling Reveals Differential Responses of Rice Cultivars at Reproductive-Stage Drought Stress
Source: Int J Mol Sci. 2023 Jan 5;24(2):1002. doi: 10.3390/ijms24021002 (PMC9863700; doi:10.3390/ijms24021002)
Supplement: Supplementary file 1 [file ijms-24-01002-s001.zip › Supplementary Table S5.xlsx]

## Sheet: Sheet1
Supplementary Table S5: Comparision of gene expression in panicle of N 22 over IR 64 under drought stress
Gene (RAP ID)	Description	IPT vs NPT
		logFC	FDR
Os06g0507200	Bifunctional inhibitor/plant lipid transfer protein/seed storage domain containing protein	43.4574	2.66094e-18		IPT= IR 64, Panicle, Treated
Os02g0268100	Similar to Glutelin (Fragment)	39.8662	1.54011e-15		NPT= Nagina 22, Panicle, Treated
Os02g0453600	Similar to Glutelin	38.3359	3.11386e-40
Os07g0214100	Seed allergenic protein RA17 precursor	37.2205	1.19066e-13
Os07g0213800	Similar to Allergenic protein	37.1727	1.28422e-13
Os11g0582400	Similar to Embryo-specific protein	35.8563	9.98198e-13
Os09g0275400	Cytochrome P450 family protein	33.677	2.58583e-11
Os02g0658100	Similar to tonoplast intrinsic protein2	29.6111	2.449e-14
Os05g0148800	Hypothetical conserved gene	29.1075	1.13084e-13
Os10g0351200	Similar to Cytochrome P450 family protein, expressed	27.1587	1.91768e-11
Os02g0156100	Conserved hypothetical protein	26.8547	4.52414e-21
Os09g0325300	Hypothetical protein	26.4529	4.19537e-21
Os05g0473900	Phytanoyl-CoA dioxygenase family protein	26.2702	2.34383e-18
Os03g0231400	Hypothetical protein	26.0551	1.59773e-10
Os12g0229100	Hypothetical conserved gene	25.6244	3.39087e-19
Os08g0145600	Similar to cDNA clone:J023091L02, full insert sequence	25.4417	1.72511e-19
Os12g0516700	Similar to Splicing factor, arginine/serine-rich 12	24.9193	7.79996e-17
Os12g0607400	Hypothetical conserved gene	24.8067	7.04813e-18
Os04g0164300	Ribosomal protein S12/S23 domain containing protein	24.3772	2.1992e-17
Os09g0457900	AP2/ERF transcription factor, Regulation of the internode elongatio	24.0362	9.5396e-16
Os02g0216700	Hypothetical gene	23.8204	1.47761e-16
Os05g0243200	Similar to Ribosomal protein L13	23.6876	2.18394e-15
Os11g0616900	Hypothetical gene	23.6835	2.3104e-15
Os07g0204800	Similar to Charged multivesicular body protein 2a	23.4498	2.63999e-15
Os12g0228400	Similar to cDNA clone:J033003J10, full insert sequence	23.2698	1.49185e-15
Os10g0370100	NB-ARC domain containing protein	23.2292	1.10694e-15
Os09g0130300	Hypothetical protein	22.9299	3.15129e-15
Os05g0499100	26 kDa globulin (Alpha-globulin)	22.8445	1.07611e-29
Os08g0198700	Similar to Glycolate oxidase (EC 1.1.3.15) (Fragment)	22.4084	1.66253e-12
Os02g0249000	Glutelin, Seed strage protei	22.3844	8.19301e-19
Os02g0216600	Similar to Protein ROOT HAIR DEFECTIVE 3	22.3303	9.30904e-14
Os02g0268300	Similar to Glutelin (Fragment)	22.1914	4.13663e-18
Os12g0269200	Similar to Prolamin precursor	21.4709	7.30157e-06
Os02g0248800	Similar to Glutelin type-B 2 precursor	21.2291	4.65402e-05
Os12g0269600	Similar to Prolamin	21.0729	9.0465e-21
Os05g0331532	Similar to Prolamin	20.7901	6.83718e-05
Os01g0830900	Hypothetical conserved gene	20.4375	1.52129e-11
Os12g0269700	Similar to 13 kDa prolamin precursor	20.2815	0.000105738
Os07g0615500	Protein of unknown function DUF581 family protein	20.2762	7.85749e-36
Os11g0535525	Similar to 10 kDa prolamin	20.1594	0.000117247
Os01g0627967	Hypothetical protein	19.9258	3.06088e-10
Os02g0214500	No apical meristem (NAM) protein domain containing protein	19.7542	1.74807e-24
Os02g0242600	Similar to Glutelin	19.7058	6.9202e-22
Os01g0749000	Protein of unknown function DUF1264 family protein	19.7003	1.09733e-25
Os05g0328466	Similar to Prolamin	19.3342	0.000230553
Os07g0206500	13 kDa prolamin precursor	18.8056	1.84119e-18
Os07g0214600	Similar to Seed allergenic protein RA17 precursor	18.6171	3.53205e-27
Os03g0601500	B12D family protein	18.5566	1.09802e-32
Os05g0328632	Similar to Prolamin	18.5358	0.000435645
Os03g0427300	Glutelin type-A III precursor	18.2764	2.62127e-24
Os07g0214300	Seed allergenic protein RAG2 precursor	18.2646	2.90793e-35
Os02g0249500	Conserved hypothetical protein	18.2137	1.36592e-27
Os06g0507100	Similar to Prolamin	18.2068	1.1565e-30
Os06g0110200	Late embryogenesis abundant (LEA) group 1 family protein	18.0073	2.13273e-21
Os12g0621600	Conserved hypothetical protein	17.9449	7.63696e-24
Os05g0218100	Carbohydrate/puine kinase, PfkB, conserved site domain containing protein	17.9145	8.00844e-31
Os05g0331800	Similar to Prolamin	17.772	0.000780404
Os07g0206400	13 kDa prolamin precursor	17.6798	1.01018e-17
Os05g0330600	Similar to Prolamin	17.6522	0.000854578
Os04g0546500	Similar to Oleosin	17.547	3.4051e-18
Os10g0464300	AWPM-19-like family protein	17.4938	8.60534e-14
Os05g0460900	Hypothetical conserved gene	17.4203	0.00101076
Os02g0249600	Similar to Glutelin	17.2456	0.00114877
Os04g0618400	Similar to H0313F03.13 protein	17.243	2.90626e-29
Os03g0804700	Germin-like protein 3-8	17.2157	0.00117359
Os03g0793700	RmlC-like jelly roll fold domain containing protein	17.2015	4.04428e-19
Os02g0249900	Glutelin precursor	17.1106	7.71114e-26
Os06g0527800	Similar to Polyketide cyclase	16.9593	0.00140851
Os04g0528000	Similar to OSIGBa0115K01-H0319F09.15 protein	16.9393	0.00142857
Os11g0550500	Similar to LZ-NBS-LRR class RGA	16.8032	1.34865e-07
Os09g0370300	Similar to Iron sulfur subunit of succinate dehydrogenase (Truncated) and ribosomal protein S14 precursor	16.7712	0.00160513
Os07g0216700	Bifunctional trypsin/alpha-amylase inhibitor domain containing protein	16.7541	2.63406e-17
Os08g0127900	Similar to Globulin 1 (Fragment)	16.7131	9.3418e-15
Os03g0766200	Bifunctional inhibitor/plant lipid transfer protein/seed storage domain containing protein	16.6286	0.00177473
Os07g0215500	Allergenic protein	16.6252	9.81718e-16
Os07g0213600	Bifunctional inhibitor/plant lipid transfer protein/seed storage domain containing protein	16.5741	2.2114e-36
Os09g0479800	Similar to Pyrophosphate-dependent phosphofructo-1-kinase-like protein	16.5087	0.00192999
Os05g0331366	Similar to Prolamin	16.4217	0.00205131
Os03g0693700	Similar to Oxalate oxidase 1 (EC 1.2.3.4) (Germin)	16.2659	1.95931e-17
Os02g0548100	Helix-loop-helix DNA-binding domain containing protein	16.2051	1.04532e-24
Os01g0234850	Hypothetical conserved gene	16.2026	0.00238262
Os05g0140800	Similar to Dormancy related protein (Fragment)	16.1153	1.42525e-78
Os07g0216600	Bifunctional trypsin/alpha-amylase inhibitor domain containing protein	16.0898	5.58496e-17
Os07g0668600	Zinc finger, CCCH-type domain containing protein	16.0421	3.12705e-23
Os02g0249800	Glutelin precursor	15.9949	0.00273192
Os05g0574900	GRAS transcription factor domain containing protein	15.852	6.96075e-13
Os08g0320900	Hypothetical protein	15.8422	8.13678e-17
Os03g0796301	Similar to WW domain-binding protein 11	15.7921	2.02011e-23
Os03g0663750	Hypothetical protein	15.7812	4.3648e-15
Os06g0528300	Similar to Polyketide cyclase	15.7337	7.30529e-21
Os01g0393100	Similar to CUC2	15.6812	1.04047e-30
Os06g0147100	Similar to cDNA clone:J023088C01, full insert sequence	15.6497	2.10756e-24
Os07g0222000	Similar to Alpha-amylase/trypsin inhibitor (RBI) (RATI)	15.6377	3.17828e-19
Os04g0276200	Armadillo-like helical domain containing protein	15.6312	3.03383e-16
Os07g0296900	Regulation of nutrient metabolism and endosperm developmen	15.6015	0.00355236
Os01g0517800	Hypothetical conserved gene	15.5001	0.00379646
Os03g0766350	Bifunctional inhibitor/plant lipid transfer protein/seed storage domain containing protein	15.4502	9.68356e-13
Os05g0404901	Conserved hypothetical protein	15.434	1.30998e-23
Os03g0334300	Similar to predicted protein	15.4188	4.04428e-19
Os07g0604100	Conserved hypothetical protein	15.2722	4.49824e-18
Os02g0252400	Dof zinc finger transcriptional activator, Dof zinc finger transcription factor, Grain filling, GA response in aleurone cel	15.1415	3.80747e-54
Os11g0512100	Similar to No apical meristem protein, expressed	15.0633	2.51329e-20
Os03g0747500	Seed maturation protein domain containing protein	15.0417	3.08722e-14
Os06g0141400	Similar to Early nodulin	14.9877	2.01782e-76
Os01g0917100	Protein of unknown function DUF1675 domain containing protein	14.9615	1.17657e-11
Os12g0506100	Conserved hypothetical protein	14.9581	1.1895e-19
Os05g0304800	Histone-fold domain containing protein	14.9408	4.31719e-21
Os01g0364450	Hypothetical gene	14.9329	7.11841e-11
Os10g0561000	Hypothetical conserved gene	14.839	0.000258291
Os03g0112950	Non-protein coding transcript	14.8284	2.41009e-17
Os10g0139300	F-box domain containing protein, Regulation of seed developmen	14.7736	4.20742e-19
Os02g0257200	Conserved hypothetical protein	14.7531	2.443e-17
Os05g0192700	Conserved hypothetical protein	14.7323	2.28276e-16
Os07g0105100	Similar to DNA-directed RNA polymerases I, II, and III 7.3 kDa polypeptide	14.7028	5.12844e-17
Os08g0327700	Late embryogenesis abundant (LEA) group 1 family protein	14.6875	6.75071e-123
Os11g0620300	Similar to Nonspecific lipid-transfer protein 2 (LTP 2)	14.6536	4.02665e-19
Os01g0800701	Non-protein coding transcript	14.6244	4.86784e-19
Os03g0747400	Similar to Seed maturation protein	14.6079	1.17576e-37
Os03g0277500	Similar to Glyoxalase family protein, expressed	14.5899	6.66403e-36
Os02g0576400	Conserved hypothetical protein	14.5419	1.31962e-17
Os02g0202400	ADP-glucose transporter, Plastidic translocator, Starch synthesis during seed developmen	14.537	7.75127e-29
Os09g0324000	Similar to Oleosin	14.4919	1.93373e-48
Os01g0174600	Zinc finger, CCCH-type domain containing protein	14.4796	0.00721517
Os07g0629500	Similar to cDNA clone:002-114-B06, full insert sequence	14.4108	2.54664e-08
Os07g0278866	Similar to OsRAD23-like	14.3808	1.06726e-09
Os05g0328333	Similar to Prolamin	14.2734	1.30125e-17
Os11g0512000	No apical meristem (NAM) protein domain containing protein	14.2565	3.80256e-17
Os03g0197300	Similar to Cupin family protein, expressed	14.233	3.54376e-93
Os03g0699000	Oleosin 18 kD	14.1993	5.94319e-28
Os06g0115000	Conserved hypothetical protein	14.1655	1.0562e-17
Os05g0145100	Conserved hypothetical protein	14.1464	2.98647e-15
Os03g0336100	11-S plant seed storage protein family protein	14.1194	4.27408e-16
Os01g0159600	Small hydrophilic plant seed protein family protein	14.118	4.03005e-86
Os09g0309900	Similar to cDNA clone:J033099F01, full insert sequence	13.8991	1.70865e-08
Os09g0256700	Conserved hypothetical protein	13.85	5.22007e-39
Os04g0510900	Similar to Embryo-specific protein 1 (ATS1)	13.8437	3.20547e-27
Os06g0285200	Similar to Leafy cotyledon 1-like L1L protein	13.8327	1.72927e-15
Os06g0473800	Oleosin family protein	13.8098	8.58988e-27
Os05g0166450	Hypothetical gene	13.7842	2.16215e-07
Os09g0127700	Conserved hypothetical protein	13.7257	2.22376e-70
Os12g0115300	Plant lipid transfer protein and hydrophobic protein, helical domain containing protein	13.7084	7.25097e-19
Os07g0194950	Hypothetical gene	13.6935	3.12152e-10
Os04g0348600	Hypothetical conserved gene	13.6822	8.95e-16
Os02g0172300	Hypothetical conserved gene	13.6784	2.94575e-16
Os10g0400200	Glutelin type II precursor	13.6699	2.8451e-63
Os05g0569500	Similar to Embryo-specific protein	13.6524	2.48923e-226
Os04g0587100	Pectinesterase inhibitor domain containing protein	13.6517	1.87495e-15
Os04g0526600	Similar to Alpha-amylase/subtilisin inhibitor (RASI)	13.62	1.47208e-13
Os10g0160700	Conserved hypothetical protein	13.556	1.38332e-16
Os07g0675400	Conserved hypothetical protein	13.5477	9.71853e-08
Os12g0189500	Similar to flavin monooxygenase	13.5435	2.49764e-15
Os04g0390800	NAD(P)-binding domain containing protein	13.4969	1.07073e-131
Os02g0487300	WRC domain containing protein	13.4928	1.06596e-15
Os01g0761800	Similar to Glutelin type-A 3	13.4667	1.42036e-16
Os11g0311100	Similar to Pantothenate kinase family protein	13.4356	6.52531e-18
Os04g0429400	Helix-loop-helix DNA-binding domain containing protein	13.3916	3.744e-19
Os01g0596700	FBD domain containing protein	13.3833	4.6007e-32
Os02g0710300	ROOT HAIR DEFECTIVE-SIX LIKE (RSL) class I basic helix-loop-helix protein, bHLH transcription factor, Regulation of root hair developmen	13.362	0.0139183
Os01g0880100	Conserved hypothetical protein	13.3384	1.25374e-12
Os08g0131200	Similar to Non-specific lipid-transfer protein	13.3265	1.20119e-14
Os01g0977300	Similar to MYB-related protein	13.2961	1.97399e-16
Os01g0644200	Similar to Little protein 1	13.2885	9.23511e-49
Os05g0349800	Embryonic abundant protein 1	13.2844	2.51214e-89
Os06g0507150	Hypothetical conserved gene	13.2545	1.43515e-09
Os10g0138600	Cyclin-like F-box domain containing protein	13.2392	6.29059e-15
Os05g0170700	Leucine-rich repeat domain containing protein	13.2392	1.27998e-11
Os01g0595600	Alpha/beta hydrolase fold-1 domain containing protein	13.2392	4.23832e-17
Os02g0157900	Hypothetical conserved gene	13.2211	6.94478e-09
Os05g0110200	DVL family protein	13.2133	3.18947e-14
Os12g0626500	Similar to late embryogenesis abundant protein D-34	13.2108	6.52833e-93
Os10g0328100	Conserved hypothetical protein	13.208	7.43071e-09
Os02g0216500	Non-protein coding transcript	13.208	9.04573e-08
Os03g0133100	Conserved hypothetical protein	13.203	1.89018e-51
Os01g0729600	Pyridoxal phosphate-dependent transferase, major region, subdomain 1 domain containing protein	13.2001	7.96522e-16
Os01g0281301	Protein of unknown function DUF1645 domain containing protein	13.1869	2.35179e-14
Os09g0273600	Hypothetical gene	13.1546	1.00349e-12
Os03g0842900	Similar to Steroleosin-B	13.0847	1.49635e-21
Os04g0345100	Hypothetical gene	13.082	2.66384e-06
Os07g0657100	Glyoxalase I, Abiotic stress toleranc	13.0223	2.49794e-14
Os05g0498366	Conserved hypothetical protein	13.0146	1.34353e-16
Os06g0173800	SANT domain, DNA binding domain containing protein	12.9995	0.017009
Os03g0128600	Conserved hypothetical protein	12.9813	2.15289e-13
Os05g0477200	Hypothetical conserved gene	12.9313	2.97374e-11
Os10g0191900	Histone-fold domain containing protein	12.9043	3.9715e-15
Os09g0519200	Conserved hypothetical protein	12.8912	4.74683e-14
Os06g0159900	Similar to Arm repeat containing protein	12.8729	1.37179e-16
Os08g0221300	Conserved hypothetical protein	12.8729	1.72274e-13
Os02g0185300	Cytochrome P450 family protein	12.8052	7.91613e-12
Os02g0586600	Conserved hypothetical protein	12.8052	8.41219e-15
Os07g0298900	Heavy metal transport/detoxification protein domain containing protein	12.7874	1.82533e-42
Os05g0422200	Conserved hypothetical protein	12.7772	1.94302e-14
Os08g0473600	Alpha-amylase isozyme 3E precursor (EC 3.2.1.1) (1,4-alpha-D-glucan glucanohydrolase)	12.7552	3.07029e-32
Os01g0518000	Protein of unknown function DUF597 family protein	12.7268	2.00721e-12
Os07g0520100	Similar to taxane 10-beta-hydroxylase	12.667	4.10661e-06
Os10g0492600	Similar to Tonoplast membrane integral protein ZmTIP3-1	12.6341	2.10247e-29
Os10g0198900	Drug/metabolite transporter domain containing protein	12.6046	1.29916e-15
Os08g0232000	Similar to Glucose-6-phosphate isomerase	12.5885	9.18629e-06
Os12g0495525	Conserved hypothetical protein	12.5723	5.11788e-08
Os12g0439201	Hypothetical gene	12.5642	2.42962e-15
Os12g0269100	Similar to Prolamin	12.556	9.63331e-13
Os06g0135000	Similar to Hypersensitive-induced reaction protein 4	12.5559	2.06153e-14
Os03g0416500	6-phosphogluconolactonase domain containing protein	12.5477	1.41712e-05
Os05g0298900	Hypothetical protein	12.5141	6.65063e-06
Os05g0195901	Hypothetical gene	12.4798	5.08351e-15
Os03g0623100	Conserved hypothetical protein	12.4657	2.01376e-59
Os03g0182900	Non-protein coding transcript	12.4357	2.49449e-07
Os01g0580400	Histone-fold domain containing protein	12.4125	4.20057e-24
Os01g0855400	SANT domain, DNA binding domain containing protein	12.3715	2.60458e-07
Os12g0266000	Similar to Glutaredoxin-C8	12.3715	3.67459e-15
Os01g0969400	Similar to cation proton exchanger	12.3621	5.9983e-05
Os05g0378200	Transcription factor GRAS domain containing protein	12.3621	7.43362e-09
Os03g0716900	Hypothetical gene	12.3141	7.51e-11
Os05g0328800	Prolamin 7	12.2946	1.42991e-10
Os08g0143150	Similar to retrotransposon protein	12.2847	7.88696e-09
Os05g0193800	Conserved hypothetical protein	12.2341	9.84571e-15
Os03g0438200	Conserved hypothetical protein	12.234	1.32573e-08
Os06g0324400	Late embryogenesis abundant (LEA) group 1 family protein	12.226	2.04205e-244
Os09g0520400	Hypothetical conserved gene	12.2237	1.43386e-06
Os02g0536601	Conserved hypothetical protein	12.2027	3.4786e-14
Os01g0356800	Domain of unknown function DUF3406, chloroplast translocase domain containing protein	12.1693	3.21232e-67
Os04g0380800	Hypothetical conserved gene	12.1159	0.000405638
Os04g0168000	Conserved hypothetical protein	12.1159	1.18435e-09
Os04g0429300	Similar to OSIGBa0093L02.4 protein	12.1023	5.58499e-22
Os05g0320800	Hypothetical protein	12.0647	2.12143e-13
Os02g0296350	Non-protein coding transcript	12.0531	5.08786e-11
Os09g0275300	Conserved hypothetical protein	12.0473	1.13808e-08
Os06g0146900	Hypothetical protein	12.0472	3.56727e-14
Os01g0915200	Similar to cysteine proteinase inhibitor B	12.037	1.11087e-74
Os02g0467600	Similar to Cinnamate 4-hydroxylase CYP73	12.0355	2.97029e-14
Os03g0681000	Protein of unknown function DUF819 domain containing protein	12.0236	3.7641e-09
Os04g0181300	Similar to OSIGBa0101K10.2 protein	12.0236	1.32796e-08
Os02g0248200	Zinc finger, RING-type domain containing protein	12.0236	8.8707e-08
Os01g0498802	Non-protein coding transcript	12.0116	0.000463115
Os01g0772900	Similar to Homocysteine S-methyltransferase 4 (EC 2.1.1.10) (S- methylmethionine:homocysteine methyltransferase 4) (SMM:Hcy S- methyltransferase 4) (ZmHMT-4)	11.9762	4.4477e-86
Os08g0474000	Similar to AP2 domain containing protein RAP2.6 (Fragment)	11.9751	1.12017e-06
Os06g0566700	Conserved hypothetical protein	11.9751	6.14845e-07
Os06g0156700	Lipase, GDSL domain containing protein	11.925	1.3734e-08
Os09g0129600	Conserved hypothetical protein	11.9121	1.40052e-06
Os09g0122000	Hypothetical conserved gene	11.8991	1.84812e-12
Os01g0643900	Oleosin family protein	11.8759	5.94192e-10
Os06g0147200	Conserved hypothetical protein	11.8529	2.94219e-10
Os05g0327100	Pumilio RNA-binding repeat domain containing protein	11.8462	0.000175256
Os11g0576100	Toll/interleukin-1 receptor homology (TIR) domain domain containing protein	11.8462	4.53828e-12
Os07g0248900	Transposase, MuDR, plant domain containing protein	11.7772	2.04694e-08
Os08g0270000	F-box domain, cyclin-like domain containing protein	11.7771	7.11621e-12
Os01g0276300	Similar to Group 3 late embryogenesis abundant protein (Fragment)	11.7712	6.24915e-95
Os02g0184650	Hypothetical protein	11.7693	4.88614e-08
Os05g0329400	Similar to Prolamin	11.763	4.08374e-08
Os11g0512200	Similar to No apical meristem protein, expressed	11.7601	1.93849e-38
Os08g0541800	Hypothetical conserved gene	11.7486	3.67695e-11
Os01g0806400	Protein of unknown function DUF617, plant domain containing protein	11.7418	7.44224e-27
Os09g0532200	Hypothetical conserved gene	11.7245	8.63892e-59
Os12g0270300	NB-ARC domain containing protein	11.7195	1.09381e-05
Os06g0221300	Similar to Dehydration stress-induced protein	11.7182	8.97313e-110
Os01g0963600	ABA/WDS induced protein family protein	11.7046	6.37226e-07
Os10g0382400	Conserved hypothetical protein	11.7046	1.0157e-13
Os01g0135800	Similar to Cytosolic class I small heat shock protein 3B (Fragment)	11.6897	6.1458e-12
Os07g0137600	Conserved hypothetical protein	11.6647	1.3722e-15
Os06g0147300	Similar to cDNA clone:J023088C01, full insert sequence	11.6594	3.10094e-10
Os02g0171500	Gamma thionin family protein	11.6439	4.11394e-07
Os05g0559800	Conserved hypothetical protein	11.6292	1.14583e-116
Os01g0738400	Similar to Zn-finger transcription factor	11.606	5.23914e-13
Os01g0607600	WD40 repeat domain containing protein	11.5966	0.00100241
Os03g0648600	Similar to Zinc finger, C3HC4 type family protein, expressed	11.5966	1.09036e-10
Os04g0434400	Similar to H0823A09.7 protein	11.5962	1.91835e-172
Os03g0349600	Conserved hypothetical protein	11.5894	6.36132e-10
Os09g0135100	Hypothetical conserved gene	11.5885	1.82059e-12
Os04g0390700	Short-chain dehydrogenase/reductase SDR domain containing protein	11.5273	1.18591e-38
Os09g0572500	Similar to Beta-1,4-mannan synthase	11.5235	3.24631e-32
Os06g0686900	Conserved hypothetical protein	11.5232	3.9605e-20
Os12g0216500	Hypothetical gene	11.4969	1.18915e-05
Os08g0210300	Similar to H0502G05.7 protein	11.4797	1.08522e-11
Os12g0140600	Zinc finger, RING/FYVE/PHD-type domain containing protein	11.4623	3.94298e-06
Os07g0605350	Similar to Protein EGG APPARATUS-1	11.4266	1.2517e-05
Os12g0223700	Conserved hypothetical protein	11.4265	8.45333e-06
Os03g0357400	Hypothetical conserved gene	11.4185	2.33883e-16
Os03g0269300	Protein kinase-like domain containing protein	11.4085	1.4727e-07
Os07g0256866	Hypothetical gene	11.4085	1.79397e-06
Os05g0505383	Hypothetical gene	11.4085	1.22452e-05
Os02g0604000	Similar to alpha-L-fucosidase 2	11.3901	3.87756e-11
Os01g0615000	Hypothetical protein	11.39	4.57032e-05
Os09g0518000	Similar to indole-3-acetate beta-glucosyltransferase	11.3745	3.15096e-22
Os04g0603800	Chromo domain containing protein	11.3715	1.32742e-05
Os07g0504200	Hypothetical conserved gene	11.3677	1.08628e-10
Os06g0227500	Similar to Glutathione S-transferase	11.3527	3.10715e-06
Os06g0160200	Similar to Lanatoside 15'-O-acetylesterase precursor	11.3431	5.618e-38
Os07g0259100	Ethylene receptor, Ethylene respons	11.3274	8.04404e-06
Os12g0265800	Hypothetical conserved gene	11.3236	2.26612e-20
Os09g0523200	Hypothetical conserved gene	11.3141	3.82852e-12
Os11g0134600	Hypothetical conserved gene	11.2668	1.53869e-11
Os12g0151000	Similar to Purple acid phosphatase	11.2593	5.5058e-84
Os03g0655100	Similar to Cupin, RmlC-type	11.2546	1.20957e-55
Os01g0711900	Conserved hypothetical protein	11.2334	1.54996e-08
Os03g0307200	Nicotianamine synthase 2, Nicotianamine biosynthesi	11.1847	1.33727e-13
Os11g0451700	Similar to Dehydrin DHN1 (M3) (RAB-17 protein)	11.1762	2.67e-66
Os04g0527900	Similar to Tonoplast membrane integral protein ZmTIP3-2	11.1732	2.30761e-52
Os01g0658300	Conserved hypothetical protein	11.1708	8.43322e-05
Os05g0151200	TspO/MBR-related protein family protein	11.1542	0
Os07g0585700	Zinc finger protein, Pre-harvest sprouting resistanc	11.1538	7.71217e-11
Os08g0137250	Esc-like core component of the polycomb repressive complex 2, Seed size regulation under heat stres	11.1533	1.31384e-16
Os06g0160800	Conserved hypothetical protein	11.1492	1.16327e-10
Os06g0141600	Early nodulin 93 ENOD93 protein family protein	11.1292	1.18045e-57
Os01g0246400	Similar to Low molecular mass early light-inducible protein HV90, chloroplast precursor (ELIP)	11.1271	6.03421e-07
Os03g0618800	Conserved hypothetical protein	11.1048	1.46566e-06
Os08g0161401	Hypothetical conserved gene	11.0986	7.3095e-12
Os01g0702500	Similar to Dehydrin Rab25	11.0889	3.20212e-106
Os07g0457400	Hypothetical conserved gene	11.0821	5.93463e-05
Os11g0221300	AUX/IAA protein family protein	11.059	1.4246e-06
Os02g0725700	Histone-fold domain containing protein	11.059	0.000186465
Os04g0456100	Conserved hypothetical protein	11.059	1.31392e-05
Os02g0590400	Lecithin:cholesterol acyltransferase family protein	11.059	7.23992e-09
Os08g0207300	Conserved hypothetical protein	11.0589	7.52381e-08
Os06g0635700	Conserved hypothetical protein	11.0587	0.000189844
Os08g0246700	Hypothetical gene	11.0354	1.44068e-07
Os08g0414500	Hypothetical conserved gene	11.0319	3.20158e-30
Os05g0468800	Phosphatidylethanolamine-binding protein PEBP domain containing protein	11.0234	2.52998e-128
Os10g0550800	Hypothetical conserved gene	11.0176	6.60127e-39
Os07g0110650	Hypothetical gene	11.0117	4.30768e-11
Os07g0675200	Conserved hypothetical protein	10.9996	3.31842e-07
Os03g0654700	Protein of unknown function DUF1637 family protein	10.9899	1.03583e-59
Os03g0416400	Similar to Patatin-like phospholipase family protein, expressed	10.9874	0.000148962
Os06g0727000	Zinc finger, C2H2-type domain containing protein	10.9873	0.000246898
Os07g0136800	Homeodomain-like containing protein	10.9873	3.88244e-07
Os03g0229100	Similar to Helix-loop-helix DNA-binding domain containing protein	10.9628	9.95926e-07
Os05g0328300	Similar to OFP17 (ARABIDOPSIS THALIANA OVATE FAMILY PROTEIN 17)	10.9627	0.000341098
Os10g0144800	Similar to F-box domain containing protein	10.9627	0.00244737
Os08g0565200	Pathogenesis-related transcriptional factor and ERF domain containing protein	10.9498	5.92997e-66
Os01g0778900	Similar to serine-rich protein-related	10.9258	1.92743e-138
Os09g0467700	Conserved hypothetical protein	10.9121	1.1868e-06
Os01g0930900	Similar to Short chain alcohol dehydrogenase-like	10.9121	2.85483e-07
Os03g0357200	Non-protein coding transcript	10.9121	3.42417e-06
Os06g0681200	Cupredoxin domain containing protein	10.8978	7.24337e-153
Os10g0141500	Conserved hypothetical protein	10.8861	1.35316e-05
Os08g0521600	Similar to Dehydration responsive element binding protein 2C (DREB2C protein)	10.8635	8.16423e-70
Os01g0297200	ATPase, AAA-type, core domain containing protein	10.8052	1.78407e-05
Os01g0658600	Similar to SBH2 (SPHINGOID BASE HYDROXYLASE 2); catalytic/ sphingosine hydroxylase	10.8052	0.000711694
Os03g0563400	Similar to HAT family dimerisation domain containing protein	10.7772	1.92248e-11
Os03g0676400	VQ domain containing protein	10.7486	1.43137e-07
Os12g0265600	Conserved hypothetical protein	10.7486	1.97862e-06
Os09g0328066	Hypothetical conserved gene	10.7486	0.000349932
Os07g0178800	Similar to Low molecular mass early light-inducible protein HV90, chloroplast precursor (ELIP)	10.7258	2.65353e-05
Os05g0272400	Hypothetical protein	10.7195	3.22032e-07
Os09g0427551	Hypothetical gene	10.7195	2.88954e-06
Os04g0352200	Conserved hypothetical protein	10.6897	0.00143214
Os06g0146800	Conserved hypothetical protein	10.68	1.532e-19
Os10g0525800	Similar to Glutathione S-transferase GSTU31 (Fragment)	10.6593	2.5356e-05
Os09g0328800	Hypothetical conserved gene	10.6593	0.000385545
Os04g0542302	Similar to TCP-domain protein	10.6592	0.000148962
Os06g0690600	Conserved hypothetical protein	10.6528	2.47408e-07
Os10g0542100	Plant EC metallothionein-like protein, family 15 protein	10.6525	2.01441e-294
Os03g0625300	Similar to nucleotide binding protein	10.6283	6.14033e-07
Os07g0296000	Conserved hypothetical protein	10.6283	5.86633e-07
Os06g0180533	Similar to predicted protein	10.6283	0.00011913
Os08g0470000	Conserved hypothetical protein	10.6283	0.000175434
Os05g0329700	Similar to Prolamin	10.6283	0.00186925
Os01g0779201	Hypothetical conserved gene	10.6185	8.15233e-11
Os01g0880800	Similar to Acyl-[acyl-carrier-protein] desaturase, chloroplast precursor (EC 1.14.19.2) (Stearoyl-ACP desaturase)	10.6084	9.81198e-20
Os01g0864566	Hypothetical conserved gene	10.5642	1.15489e-09
Os03g0104901	Conserved hypothetical protein	10.5642	6.45489e-08
Os11g0640000	NB-ARC domain containing protein	10.5642	8.41093e-10
Os05g0216950	NB-ARC domain containing protein	10.5642	3.36409e-06
Os02g0561900	Similar to E3 ubiquitin-protein ligase EL5	10.5642	0.000122936
Os01g0586900	Non-protein coding transcript	10.5642	0.00244309
Os01g0131250	Hypothetical gene	10.5642	0.00472782
Os11g0307500	Conserved hypothetical protein	10.5642	0.00041598
Os04g0494300	Hypothetical gene	10.5561	3.50084e-10
Os04g0422500	Similar to H0525E10.15 protein	10.5362	5.24417e-49
Os01g0678950	Non-protein coding transcript	10.531	0.00452766
Os01g0180900	2-oxoglutarate and iron-dependent oxygenase, Starch accumulatio	10.526	1.36816e-49
Os07g0142100	Conserved hypothetical protein	10.5194	2.79394e-27
Os10g0340450	Similar to Putative defensin-like protein 134	10.5029	3.07541e-19
Os10g0482000	Conserved hypothetical protein	10.4971	8.18684e-06
Os06g0547201	Non-protein coding transcript	10.4688	3.20167e-07
Os07g0154100	Similar to Viviparous-14	10.4623	1.31124e-08
Os09g0365100	Hypothetical conserved gene	10.4503	3.58503e-05
Os02g0725900	Component of the NF-Y/HAP transcription factor complex, Regulation of endosperm developmen	10.4403	1.68555e-31
Os08g0505001	Conserved hypothetical protein	10.4267	0.000266282
Os06g0216100	Similar to UDP-glucoronosyl and UDP-glucosyl transferase family protein, expressed	10.4267	0.00744588
Os04g0589800	Late embryogenesis abundant (LEA) group 1 family protein	10.4115	9.36992e-121
Os08g0508000	Cytochrome P450 family protein	10.3943	6.44873e-34
Os02g0587000	Similar to Glycine rich protein (Fragment)	10.393	2.36138e-25
Os07g0274300	Hypothetical conserved gene	10.3902	0.00470137
Os01g0634600	Pectin lyase fold/virulence factor domain containing protein	10.3804	1.8044e-30
Os04g0610600	Similar to Cor14b protein precursor	10.3792	3.53797e-82
Os06g0324150	TGF-beta receptor, type I/II extracellular region family protein	10.36	6.30116e-54
Os02g0184600	Similar to Cytochrome P450 CYP71K14	10.3527	8.60707e-06
Os05g0370700	Alpha/beta hydrolase family protein	10.3527	2.7506e-06
Os07g0145250	Conserved hypothetical protein	10.3527	5.86251e-10
Os02g0792500	Glucoamylase, putatuve domain containing protein	10.3527	0.00221874
Os03g0596101	Conserved hypothetical protein	10.3527	0.00533926
Os04g0304750	Hypothetical protein	10.3527	0.00533926
Os10g0155200	Hypothetical conserved gene	10.3395	5.09312e-89
Os10g0536100	MIKC-type MADS-box protein, Long day (LD)-specific negative regulator of flowerin	10.3227	1.20836e-06
Os03g0322900	Late embryogenesis abundant (LEA) protein, Abiotic stress toleranc	10.3183	2.17027e-36
Os05g0415400	Similar to OsNAC6 protein	10.2971	1.03385e-85
Os01g0733801	Hypothetical conserved gene	10.2747	5.00296e-05
Os06g0498150	Regulation of seed developmen	10.27	7.88187e-55
Os09g0519150	Non-protein coding transcript	10.234	0.000274342
Os05g0319200	Similar to 1-aminocyclopropane-1-carboxylic acid synthase	10.2339	0.00563652
Os10g0519800	DUF295-domain protein, Regulation of seed developmen	10.2335	0.000134881
Os07g0523100	Similar to 60S ribosomal protein L44	10.2038	4.94299e-06
Os08g0404500	C1-like domain containing protein	10.1922	1.14969e-05
Os05g0450300	Conserved hypothetical protein	10.1922	4.38751e-09
Os09g0419600	Zinc finger, RING-type domain containing protein	10.1922	2.14662e-06
Os04g0121800	Hypothetical conserved gene	10.1922	1.73042e-08
Os05g0191700	Similar to Stem 28 kDa glycoprotein	10.1922	9.53965e-09
Os02g0162600	Conserved hypothetical protein	10.1922	5.65392e-05
Os11g0606200	Similar to Leucine Rich Repeat family protein, expressed	10.1922	0.000199675
Os10g0155100	Curculin-like (mannose-binding) lectin domain containing protein	10.1922	0.00767393
Os05g0209200	Hypothetical gene	10.1922	0.0078042
Os05g0101800	Non-protein coding transcript	10.1922	0.00884141
Os01g0800900	Conserved hypothetical protein	10.1695	4.57134e-09
Os08g0211025	Hypothetical protein	10.1492	5.63949e-05
Os02g0208675	Hypothetical protein	10.1486	0.000722574
Os03g0172850	Proteinase inhibitor I25, cystatin, conserved region domain containing protein	10.1048	0.000828075
Os04g0590200	Protein of unknown function DUF296 domain containing protein	10.1048	0.000971801
Os12g0140300	FBD domain containing protein	10.1048	0.000600323
Os01g0340100	Transcription factor, MADS-box domain containing protein	10.1047	0.011385
Os11g0492300	Similar to NB-ARC domain containing protein	10.1047	0.011385
Os10g0161400	NB-ARC domain containing protein	10.1044	1.7192e-09
Os08g0545500	Similar to Dehydration-responsive element-binding protein 1J	10.0966	9.98103e-09
Os06g0147250	Hypothetical conserved gene	10.0837	2.69377e-08
Os06g0566850	Hypothetical conserved gene	10.0819	0.000866162
Os09g0408300	Similar to Agenet domain containing protein	10.0672	8.66813e-30
Os08g0146001	Hypothetical conserved gene	10.0588	0.00012798
Os04g0128300	Conserved hypothetical protein	10.0513	1.33742e-18
Os09g0570850	Similar to Histone H2B	10.0415	3.91835e-105
Os10g0477900	Similar to NAD dependent epimerase/dehydratase family protein, expressed	10.0117	2.75179e-06
Os04g0532700	Hypothetical protein	10.0117	0.000112662
Os12g0211900	Hypothetical conserved gene	10.0117	9.04041e-08
Os08g0114125	Similar to predicted protein	10.0117	0.000348964
Os08g0527600	Similar to Ubiquitin carboxyl-terminal hydrolase	10.0117	1.56215e-07
Os10g0536600	Plant peroxidase domain containing protein	10.0116	0.014645
Os10g0138300	Conserved hypothetical protein	9.99414	3.32399e-15
Os12g0118800	Ankyrin repeat containing protein	9.97321	2.63339e-07
Os12g0510750	Conserved hypothetical protein	9.9654	1.44559e-13
Os07g0129100	Conserved hypothetical protein	9.96276	2.87075e-08
Os07g0248800	Similar to OSIGBa0140C02.4 protein	9.96274	5.06039e-05
Os11g0181200	Hypothetical protein	9.92599	1.34399e-171
Os07g0516100	Hypothetical conserved gene	9.91214	1.28084e-06
Os03g0750500	Hypothetical conserved gene	9.91214	8.12176e-06
Os10g0468600	Hypothetical protein	9.91213	0.000215151
Os01g0225600	Similar to Dehydrin	9.91213	0.000368361
Os07g0588700	Zinc finger, C2H2-type domain containing protein	9.91213	0.000918382
Os05g0193600	Conserved hypothetical protein	9.91212	4.09774e-09
Os02g0262800	Similar to NBS-LRR protein (Fragment)	9.91212	0.000164567
Os11g0570400	Conserved hypothetical protein	9.91212	0.00291288
Os05g0329350	Prolamin	9.91209	0.0186399
Os06g0295000	Hypothetical conserved gene	9.91209	0.0186399
Os05g0181700	Conserved hypothetical protein	9.91176	4.01272e-09
Os04g0458800	Similar to OSIGBa0097P08.4 protein	9.86204	6.86076e-38
Os08g0143900	Hypothetical protein	9.85786	3.97664e-05
Os04g0445100	Similar to 22.7 kDa class IV heat shock protein precursor	9.83554	5.2339e-17
Os01g0679400	Non-protein coding transcript	9.824	3.5507e-15
Os02g0791400	Cytochrome c oxidase, subunit VIb domain containing protein	9.80523	1.90961e-06
Os02g0172000	Similar to Defensin protein 1	9.80522	1.02995e-06
Os03g0557900	Hypothetical gene	9.80522	0.000236888
Os07g0523150	Similar to 60S ribosomal protein L44	9.80521	9.99989e-06
Os10g0340301	Conserved hypothetical protein	9.80521	6.04807e-05
Os05g0551550	Non-protein coding transcript	9.8052	0.00385174
Os04g0481200	Similar to H0510A06.2 protein	9.80518	0.0238547
Os09g0535500	Similar to RING-H2 finger protein ATL1R (RING-H2 finger protein ATL8)	9.7804	1.26225e-07
Os02g0477300	Hypothetical conserved gene	9.76774	1.81793e-13
Os02g0539900	WD40 repeat domain containing protein	9.76084	8.18548e-28
Os06g0650700	Conserved hypothetical protein	9.74977	1.65157e-169
Os03g0134500	Cytochrome p450 (CYP78A9)	9.74863	0.00013375
Os07g0672700	UDP-glucuronosyl/UDP-glucosyltransferase family protein	9.72316	6.2896e-107
Os01g0136100	16.9 kDa class I heat shock protein 1	9.71613	1.80906e-23
Os01g0958200	Curculin-like (mannose-binding) lectin domain containing protein	9.70847	1.01984e-47
Os03g0172100	Similar to Leucine zipper protein	9.70606	1.67363e-22
Os08g0338500	Pectinesterase inhibitor domain containing protein	9.68975	3.54385e-05
Os11g0639300	Protein of unknown function DUF594 family protein	9.68974	1.82293e-07
Os02g0600650	Conserved hypothetical protein	9.68972	0.00151941
Os05g0351200	Similar to AP2 domain transcription factor	9.68971	0.0157359
Os08g0458600	Signal transduction response regulator, receiver region domain containing protein	9.6897	0.0196217
Os01g0170000	Raffinose synthase family protein	9.68942	2.25709e-07
Os12g0630100	Thaumatin protein, Tolerance to nitrogen deficienc	9.66696	1.79152e-60
Os12g0418600	Hypothetical conserved gene	9.65992	2.57546e-08
Os06g0526466	Conserved hypothetical protein	9.65721	1.5346e-29
Os06g0318500	Similar to Sodium/hydrogen exchanger	9.65389	3.83827e-32
Os03g0168100	Late embryogenesis abundant protein repeat containing protein	9.63612	2.64242e-44
Os12g0199000	Similar to Jasmonate-induced protein	9.62833	3.05353e-05
Os07g0417400	Similar to zinc finger (C2H2 type) family protein	9.62829	0.0345435
Os08g0132400	Hypothetical protein	9.62805	0.00087335
Os01g0911700	Similar to Regulatory protein viviparous-1	9.62397	1.05569e-12
Os03g0111300	Nonspecific lipid-transfer protein 2 (nsLTP2) (7 kDa lipid transfer protein)	9.61646	8.70981e-11
Os07g0110100	Conserved hypothetical protein	9.61305	2.84534e-37
Os05g0551500	Protein of unknown function DUF1639 family protein	9.60929	6.44788e-88
Os11g0149200	Conserved hypothetical protein	9.59912	1.38669e-15
Os05g0434800	Protein of unknown function DUF1218 domain containing protein	9.56421	4.81912e-07
Os01g0155200	Similar to H0525E10.8 protein	9.56421	0.000839919
Os03g0782200	Hypothetical protein	9.5642	0.00117634
Os04g0532800	Myb transcription factor domain containing protein	9.5642	0.003078
Os06g0591200	Conserved hypothetical protein	9.56419	0.000765175
Os07g0136400	Conserved hypothetical protein	9.56419	9.63137e-05
Os01g0793100	Similar to Polyphenol oxidase	9.56419	0.0100907
Os12g0451300	Hypothetical conserved gene	9.56419	0.00141756
Os12g0267700	Hypothetical conserved gene	9.56418	0.00140617
Os01g0907600	Cysteine protease, Negative regulator of cell deat	9.56416	0.0391672
Os09g0244600	Conserved hypothetical protein	9.5574	3.70118e-05
Os03g0561400	Conserved hypothetical protein	9.52126	2.24177e-15
Os08g0286500	Hypothetical conserved gene	9.51527	1.75145e-12
Os03g0157700	Protein of unknown function DUF639 family protein	9.51238	2.32977e-106
Os09g0472700	Similar to blight-associated protein p12	9.5117	3.15453e-05
Os05g0417700	Hypothetical conserved gene	9.50428	2.89191e-10
Os01g0104500	No apical meristem (NAM) protein domain containing protein	9.50171	1.76997e-11
Os02g0807800	Hypothetical conserved gene	9.49707	0.000656121
Os01g0839100	Zinc finger, C2H2 domain containing protein	9.49141	1.30517e-88
Os05g0122700	Similar to Low-temperature induced protein lt101.2	9.4513	2.56788e-28
Os01g0952800	Achaete-scute transcription factor related domain containing protein	9.44562	1.18944e-07
Os02g0267900	Similar to Expansin-A24	9.42672	4.77428e-06
Os03g0712000	Similar to Lipase family protein	9.42671	1.86234e-05
Os04g0412250	Non-protein coding transcript	9.42669	0.0020149
Os12g0171600	Conserved hypothetical protein	9.42669	0.000404993
Os02g0142060	Conserved hypothetical protein	9.42669	0.00147563
Os11g0227800	NB-ARC domain containing protein	9.42668	0.000681827
Os02g0614300	Similar to ANT-like protein	9.42667	0.0248138
Os12g0495600	NB-ARC domain containing protein	9.42667	0.0256053
Os06g0576600	Hypothetical conserved gene	9.42665	0.0501466
Os01g0102400	Histone-fold domain containing protein	9.42195	6.23749e-43
Os12g0571500	Conserved hypothetical protein	9.41927	1.03139e-12
Os09g0369500	Conserved hypothetical protein	9.41078	9.3707e-22
Os01g0956200	Glycosyltransferase AER61, uncharacterized domain containing protein	9.40446	8.62695e-16
Os06g0513943	Conserved hypothetical protein	9.39762	5.46901e-14
Os10g0407200	Protein of unknown function DUF962 family protein	9.38472	3.90463e-40
Os09g0569780	Conserved hypothetical protein	9.3527	1.31847e-06
Os08g0230900	Similar to Subtilisin protease (Fragment)	9.3527	1.09409e-06
Os10g0495466	BRO1 domain domain containing protein	9.35268	0.0169272
Os05g0591800	Protein kinase, catalytic domain domain containing protein	9.35265	0.0568688
Os08g0191300	Conserved hypothetical protein	9.35265	0.0568688
Os12g0557900	Similar to F-box domain containing protein	9.35238	2.94228e-05
Os01g0326300	Haem peroxidase, plant/fungal/bacterial family protein	9.3444	1.78032e-13
Os01g0737100	Conserved hypothetical protein	9.32938	2.0271e-67
Os03g0142600	Myb transcription factor domain containing protein	9.2747	1.14028e-05
Os01g0854651	Similar to Adenylate cyclase	9.2747	8.19696e-06
Os07g0149300	Conserved hypothetical protein	9.2747	1.31516e-07
Os05g0376200	ATPase, AAA+ type, core domain containing protein	9.27469	4.05823e-05
Os12g0219700	Hypothetical protein	9.27469	4.70572e-08
Os11g0640300	NB-ARC domain containing protein	9.27469	3.96926e-08
Os05g0168200	Pentaxin domain containing protein	9.27469	0.000279557
Os02g0590200	Lecithin:cholesterol/phospholipid:diacylglycerol acyltransferase domain containing protein	9.27469	2.92594e-08
Os05g0218981	Hypothetical protein	9.27468	0.00913217
Os06g0168901	Hypothetical conserved gene	9.27468	0.000769276
Os04g0367201	Conserved hypothetical protein	9.27468	0.0166656
Os03g0172700	Conserved hypothetical protein	9.27467	0.0272557
Os12g0132500	Similar to Major facilitator superfamily antiporter	9.27465	0.0644252
Os02g0644200	Protein of unknown function DUF125, transmembrane family protein	9.25726	0.000272914
Os03g0305600	Mitochondrial import inner membrane translocase, subunit Tim17/22 family protein	9.22863	4.22166e-81
Os07g0119600	Conserved hypothetical protein	9.22726	8.50737e-13
Os01g0840300	Similar to WUSCHEL-related homeobox 5	9.22568	1.48866e-21
Os01g0931000	Similar to tropinone reductase 2	9.20263	5.21766e-19
Os11g0533800	Cyclin-like F-box domain containing protein	9.19344	0.000353914
Os10g0482066	Hypothetical genes	9.19224	1.74702e-06
Os03g0862300	Non-protein coding transcript	9.19223	0.0001359
Os04g0669250	Non-protein coding transcript	9.19218	0.0730241
Os07g0480900	Similar to Cysteine protease (Fragment)	9.18538	1.12939e-11
Os02g0250600	Late embryogenesis abundant protein repeat containing protein	9.16921	3.1475e-225
Os04g0404000	Hypothetical gene	9.16231	5.33532e-33
Os12g0218100	Similar to cDNA, clone: J065028F04, full insert sequence	9.15717	0.000121808
Os03g0618900	Non-protein coding transcript	9.14896	0.00274392
Os04g0565750	Hypothetical gene	9.14346	4.40396e-07
Os01g0377000	Cytochrome P450 family protein	9.14011	3.55186e-06
Os02g0824800	Hypothetical protein	9.13181	7.78943e-05
Os01g0647200	Hypothetical conserved gene	9.12852	2.15819e-13
Os03g0438400	Hypothetical protein	9.12335	9.2844e-05
Os01g0705200	Late embryogenesis abundant protein repeat containing protein	9.11357	3.10368e-14
Os11g0527250	Non-protein coding transcript	9.10478	6.12041e-06
Os05g0586700	Conserved hypothetical protein	9.10478	1.95081e-05
Os06g0718400	Hypothetical conserved gene	9.10478	1.1607e-06
Os02g0266900	Conserved hypothetical protein	9.10478	1.71745e-05
Os02g0240100	Similar to Peroxidase 2 (Fragment)	9.10478	3.98183e-06
Os01g0256300	Conserved hypothetical protein	9.10478	9.50592e-05
Os10g0186900	Conserved hypothetical protein	9.10478	3.57535e-05
Os09g0342000	Cyclin-like F-box domain containing protein	9.10477	8.91258e-05
Os08g0145501	Conserved hypothetical protein	9.10477	1.45695e-05
Os09g0295200	Conserved hypothetical protein	9.10477	6.22478e-05
Os07g0129800	Similar to lectin-like receptor kinase 7	9.10476	0.000378404
Os03g0107600	Similar to H0716A07.6 protein	9.10476	2.33044e-05
Os05g0181650	Hypothetical gene	9.10476	0.00183937
Os01g0782901	Arbuscular mycorrhizal (AM)-specific marker, Peptidoglycan binding LysM domain 2 containing protei	9.10475	0.0179318
Os12g0228300	Conserved hypothetical protein	9.10475	0.00303761
Os04g0522100	Similar to OSIGBa0131L05.12 protein	9.10475	0.0274809
Os12g0415800	Similar to Histone H3	9.10471	0.0829166
Os12g0504900	Glucoamylase, putatuve domain containing protein	9.10471	0.0829166
Os02g0256800	Cupredoxin domain containing protein	9.10471	0.0829166
Os06g0514100	Conserved hypothetical protein	9.10471	0.0829166
Os01g0306400	Hypothetical conserved gene	9.09532	2.15858e-19
Os08g0555600	Hypothetical conserved gene	9.0886	1.30086e-16
Os03g0722200	Hypothetical protein	9.06573	5.54682e-14
Os01g0812100	Similar to NHL25	9.06291	3.56463e-55
Os04g0404400	Similar to H0502B11.4 protein	9.0289	4.51351e-34
Os01g0806101	Non-protein coding transcript	9.01168	4.81875e-05
Os02g0630100	ABC-2 type transporter domain containing protein	9.01168	7.55258e-05
Os10g0571900	Similar to Malic enzyme (Fragment)	9.01164	0.0331979
Os07g0267200	Conserved hypothetical protein	9.00172	5.32045e-09
Os07g0287800	Conserved hypothetical protein	8.99786	1.38367e-06
Os07g0570600	Cupredoxin domain containing protein	8.9956	8.13105e-12
Os06g0651200	Conserved hypothetical protein	8.97354	4.77023e-62
Os05g0542500	Similar to Isoform 2 of Late embryogenesis abundant protein, group 3	8.95821	1.01193e-107
Os12g0464400	Similar to Oxidoreductase, short chain dehydrogenase/reductase family protein, expressed	8.93989	7.30233e-25
Os01g0629750	Conserved hypothetical protein	8.92009	2.37091e-31
Os03g0723400	Similar to UFG2	8.91412	1.01885e-91
Os09g0482550	Late embryogenesis abundant protein, LEA-18 domain containing protein	8.91214	9.7947e-05
Os12g0622900	Mov34/MPN/PAD-1 family protein	8.91214	0.000459923
Os01g0645650	Hypothetical protein	8.91213	0.00145893
Os08g0501132	Similar to glycinamide ribonucleotide transformylase	8.91213	1.39588e-05
Os05g0349400	Conserved hypothetical protein	8.91213	9.01373e-06
Os03g0690700	Conserved hypothetical protein	8.91213	0.000797025
Os07g0604700	B12D-like protein, Flooding tolerance during seed germination and early seedling growt	8.91213	0.00341433
Os07g0578050	Hypothetical gene	8.91212	0.00035058
Os03g0235400	Hypothetical protein	8.91212	0.00159466
Os03g0438000	Hypothetical protein	8.91211	0.00284791
Os10g0180800	Wall-associated kinase, Negative regulation of rice blast resistanc	8.91211	0.00409742
Os08g0139700	Similar to terpene synthase 6	8.9121	0.0360232
Os01g0365300	Hypothetical conserved gene	8.91206	0.106881
Os01g0968400	Root cap family protein	8.91206	0.106881
Os07g0554100	Conserved hypothetical protein	8.91206	0.106881
Os12g0206950	Non-protein coding transcript	8.90472	1.05879e-13
Os07g0422100	AWPM-19-like family protein	8.85856	1.24685e-07
Os03g0144200	Non-protein coding transcript	8.85138	0.00148091
Os07g0638300	Similar to 1-Cys peroxiredoxin	8.83031	9.08895e-92
Os07g0212300	Similar to Nudix hydrolase 16, mitochondrial precursor (EC 3.6.1.-) (AtNUDT16)	8.82435	2.84129e-56
Os03g0661800	PDZ/DHR/GLGF domain containing protein	8.80678	2.14999e-06
Os04g0204000	Similar to H0825G02.2 protein	8.80522	0.000285585
Os08g0187900	Ubiquitin-conjugating enzyme, E2 domain containing protein	8.80521	0.00855183
Os05g0395600	Hypothetical conserved gene	8.8052	0.00933648
Os11g0220500	Conserved hypothetical protein	8.80514	0.121857
Os05g0329200	Similar to Prolamin	8.80514	0.121857
Os08g0563200	Protein of unknown function DUF296 domain containing protein	8.80474	0.00669653
Os07g0182000	Basic leucine zipper transcriptional activator, Grain fillin	8.79946	0
Os06g0133000	Granule-bound starch synthase, Synthesis of amylose in endosper	8.79677	5.34678e-08
Os02g0599500	Similar to Iron-stress related protein	8.78742	1.75908e-16
Os01g0508100	Ferritin/ribonucleotide reductase-like family protein	8.78385	1.25475e-30
Os08g0142900	Pectinesterase inhibitor domain containing protein	8.78157	5.71095e-20
Os10g0490400	Similar to OSIGBa0135K14.7 protein	8.76956	5.12936e-07
Os05g0206100	Conserved hypothetical protein	8.76068	2.17136e-11
Os11g0533400	Conserved hypothetical protein	8.76054	1.49202e-117
Os07g0674800	Similar to AP2 domain transcription factor EREBP	8.75425	4.41494e-09
Os05g0193700	IQ calmodulin-binding region domain containing protein	8.74918	4.88285e-07
Os02g0537100	Pectinesterase inhibitor domain containing protein	8.74468	2.8595e-16
Os02g0811501	Similar to predicted protein	8.73693	6.58669e-25
Os07g0137000	Myb transcription factor domain containing protein	8.73532	0.000163499
Os01g0677500	Similar to ubiquitin-conjugating enzyme E2	8.70927	9.49128e-07
Os04g0633900	Similar to H0315F07.1 protein	8.70442	0.0108354
Os06g0341300	Seed maturation protein domain containing protein	8.69801	1.79906e-36
Os06g0216300	Similar to 12-oxophytodienoic acid reductase	8.68975	4.70866e-05
Os12g0538600	Thioredoxin fold domain containing protein	8.68974	0.00166577
Os12g0465000	Hypothetical conserved gene	8.68974	0.000153973
Os03g0379700	Hypothetical conserved gene	8.68974	0.000970074
Os06g0649000	PAMP (pathogen-associated molecular pattern)-responsive transrepressor, Defense respons	8.68973	3.06119e-07
Os06g0619132	Hypothetical protein	8.68973	6.68762e-07
Os08g0122201	Hypothetical conserved gene	8.68973	7.62688e-05
Os10g0142900	Similar to RNA methyltransferase, TrmH family protein, expressed	8.68973	7.15441e-07
Os06g0112151	Hypothetical protein	8.68972	0.00461934
Os08g0518000	Conserved hypothetical protein	8.68972	0.00146692
Os05g0181300	Conserved hypothetical protein	8.68972	0.00559895
Os12g0599400	Helix-loop-helix DNA-binding domain containing protein	8.68972	0.0199443
Os04g0134800	Similar to Class III peroxidase 53	8.68972	0.0199443
Os10g0102900	Similar to OSIGBa0140C02.4 protein	8.68972	0.00375014
Os06g0265100	Hypothetical conserved gene	8.68971	0.0364724
Os05g0302833	Non-protein coding transcript	8.68971	0.0396955
Os04g0482950	Hypothetical gene	8.68971	0.0458396
Os01g0949220	Non-protein coding transcript	8.6897	0.0502297
Os02g0270900	Similar to Subtilase	8.6897	0.0526953
Os01g0568950	Similar to barren inflorescence2	8.6897	0.0562307
Os12g0465100	Glycosyl transferase, family 31 protein	8.68967	0.127705
Os02g0661200	Conserved hypothetical protein	8.68967	0.127705
Os07g0677500	Similar to Peroxidase precursor (EC 1.11.1.7)	8.68967	0.127705
Os01g0290901	Non-protein coding transcript	8.68921	0.00530269
Os01g0258600	Similar to predicted protein	8.66149	1.39405e-07
Os10g0504100	Conserved hypothetical protein	8.65882	1.11331e-15
Os01g0748150	Cupredoxin domain containing protein	8.65675	1.80748e-61
Os12g0530300	Hypothetical conserved gene	8.63562	1.53736e-08
Os04g0513400	Similar to Beta-glucosidase	8.63436	4.19497e-15
Os12g0284800	Hypothetical gene	8.62571	9.62244e-12
Os01g0139600	Similar to Lipid phosphate phosphatase 2 (EC 3.1.3.-) (AtLPP2) (Phosphatidic acid phosphatase 2) (AtPAP2) (Prenyl diphosphate phosphatase)	8.61598	7.44476e-56
Os06g0229000	Similar to FtsH protease (VAR2) (Zinc dependent protease)	8.61597	2.58428e-07
Os11g0603100	Similar to predicted protein	8.61287	1.97005e-12
Os03g0725200	Hypothetical protein	8.59441	3.96325e-11
Os04g0203400	Similar to OSIGBa0147O06.4 protein	8.59219	0.000238276
Os10g0437500	Rossmann-like alpha/beta/alpha sandwich fold domain containing protein	8.59071	5.18682e-30
Os08g0196900	Hypothetical conserved gene	8.5891	6.8523e-106
Os01g0850900	SOUL haem-binding protein domain containing protein	8.58643	4.56469e-12
Os06g0493100	Conserved hypothetical protein	8.58231	0.000125159
Os01g0374000	Similar to Glutathione S-transferase I (EC 2.5.1.18) (GST-I) (GST-29) (GST class- phi)	8.5713	2.31818e-44
Os06g0171500	Conserved hypothetical protein	8.56421	0.00200293
Os04g0522500	2OG-Fe(II) oxygenase domain containing protein	8.56421	0.00221068
Os06g0146700	Similar to Cytochrome P450 CYP86A35	8.5642	0.000252671
Os10g0491801	Similar to ubiquitin	8.56419	0.0259581
Os05g0564700	Conserved hypothetical protein	8.56367	0.000741455
Os11g0701100	Similar to Class III chitinase homologu	8.54656	2.08156e-125
Os07g0119800	Protein of unknown function DUF538 domain containing protein	8.52282	4.95228e-35
Os01g0372500	Similar to Leucoanthocyanidin dioxygenase (EC 1.14.11.19) (LDOX) (Leucocyanidin oxygenase) (Leucoanthocyanidin hydroxylase)	8.52015	0.112191
Os06g0240800	Similar to OSIGBa0132I10.2 protein	8.51158	1.63371e-08
Os07g0153150	Conserved hypothetical protein	8.49868	2.20334e-07
Os08g0383250	Hypothetical conserved gene	8.49483	5.9211e-05
Os02g0827400	Similar to predicted protein	8.47835	1.73423e-11
Os04g0301500	Helix-loop-helix DNA-binding domain containing protein	8.46902	3.64299e-07
Os06g0707300	Cyclin-like F-box domain containing protein	8.46737	3.03302e-07
Os11g0284600	Glucoamylase, putatuve domain containing protein	8.46706	1.07905e-05
Os03g0245800	Similar to Heat shock protein 26	8.46503	3.84047e-10
Os08g0189100	Germin-like protein 8-2, Disease resistanc	8.46056	0
Os06g0592500	Similar to Ethylene-responsive transcriptional coactivator	8.44365	9.18656e-13
Os06g0506600	Similar to Ubiquitin carrier protein	8.43795	6.91348e-86
Os12g0236800	Conserved hypothetical protein	8.43775	1.70339e-07
Os03g0159600	Similar to Rab28 protein	8.4323	3.44181e-227
Os06g0318800	Non-protein coding transcript	8.42695	7.49942e-17
Os12g0524201	Hypothetical conserved gene	8.42671	0.000581928
Os04g0595583	Conserved hypothetical protein	8.42671	0.00144733
Os06g0108751	Conserved hypothetical protein	8.4267	0.00214226
Os07g0605900	Similar to Protein EGG APPARATUS-1	8.4267	0.000783908
Os01g0737500	Uncharacterised protein family UPF0005 domain containing protein	8.4267	6.56192e-05
Os11g0636050	Hypothetical protein	8.4267	4.07275e-05
Os12g0264800	Conserved hypothetical protein	8.4267	4.41343e-05
Os11g0677050	Non-protein coding transcript	8.4267	0.0001655
Os12g0641300	Similar to Zn-dependent hydrolases of the beta-lactamase fold	8.4267	0.00434488
Os05g0500101	Hypothetical gene	8.4267	0.00266117
Os11g0212300	Similar to Protein kinase domain containing protein, expressed	8.4267	2.89389e-06
Os12g0600000	Conserved hypothetical protein	8.42669	0.00125068
Os01g0146200	Protein of unknown function DUF3681 domain containing protein	8.42669	0.00192625
Os12g0267800	Similar to multidrug/pheromone exporter, MDR family, ABC transporter family	8.42669	0.00315429
Os01g0302100	Conserved hypothetical protein	8.42669	8.23457e-07
Os01g0311300	Similar to Sorbitol transporter	8.42669	0.00247824
Os07g0534100	Protein kinase, catalytic domain domain containing protein	8.42669	0.00705938
Os05g0561400	Conserved hypothetical protein	8.42669	0.0269451
Os02g0749200	Hypothetical protein	8.42668	0.0303244
Os08g0205500	Heavy metal-associated domain, HMA domain containing protein	8.42668	0.0459371
Os03g0641500	Plant lipid transfer protein/hydrophobic protein, helical domain domain containing protein	8.42667	0.0535974
Os06g0521000	Homeodomain-like containing protein	8.42667	0.0535974
Os04g0482600	Hypothetical conserved gene	8.42667	0.0687391
Os04g0115900	Hypothetical conserved gene	8.42667	0.072115
Os03g0275800	Hypothetical protein	8.42664	0.141138
Os09g0107400	Hypothetical conserved gene	8.42664	0.141138
Os07g0663900	Similar to Oxidoreductase, short chain dehydrogenase/reductase family protein, expressed	8.42614	0.000268769
Os07g0111900	Flavin-containing monooxygenase FMO family protein	8.42559	9.58883e-05
Os08g0104400	Conserved hypothetical protein	8.42473	1.41719e-140
Os11g0639600	NB-ARC domain containing protein	8.42387	6.31399e-36
Os04g0430900	Magnesium transporter MRS2-F	8.41853	4.94543e-05
Os01g0633100	ADP-glucose pyrophosphorylase large subunit, Controll of starch biosynthesis in endosperm developmen	8.40043	5.60267e-16
Os07g0568800	Hypothetical protein	8.39274	4.20681e-21
Os02g0630250	Similar to predicted protein	8.3748	5.22969e-29
Os07g0479150	Hypothetical protein	8.37448	0.00596518
Os02g0463401	Conserved hypothetical protein	8.37216	3.52729e-47
Os09g0417800	WRKY transcription factor, Transcriptional repressor, Pathogen defens	8.36586	2.39006e-65
Os05g0580200	Conserved hypothetical protein	8.30872	1.12579e-07
Os08g0169100	Hypothetical gene	8.28544	2.35521e-16
Os04g0185600	General substrate transporter domain containing protein	8.28321	9.28434e-07
Os04g0597501	Similar to OSJNba0093F12.10 protein	8.2747	2.46272e-05
Os06g0553550	Conserved hypothetical protein	8.2747	4.24232e-05
Os07g0542701	Conserved hypothetical protein	8.27469	0.0107497
Os09g0494800	Conserved hypothetical protein	8.27468	0.00730683
Os02g0241300	Conserved hypothetical protein	8.27468	0.00930905
Os12g0131701	Similar to NB-ARC domain containing protein, expressed	8.27468	0.00124446
Os11g0685700	Similar to WRKY transcription factor 61	8.27468	0.00880007
Os04g0460200	Amino acid transporter protein, Seed hull colo	8.27468	0.0365492
Os01g0968200	Conserved hypothetical protein	8.27463	0.149621
Os10g0348900	Hypothetical protein	8.27408	0.000182322
Os11g0591400	Conserved hypothetical protein	8.27408	0.000226877
Os10g0141400	Similar to 26S proteasome non-ATPase regulatory subunit 4	8.27401	0.00911531
Os10g0351500	Tyrosine protein kinase domain containing protein	8.27395	0.149647
Os02g0186200	Similar to Cytochrome P450 CYP71K14	8.23959	5.36029e-24
Os07g0143401	Hypothetical gene	8.22756	1.93985e-07
Os04g0634900	Similar to H0315F07.9 protein	8.21996	2.59863e-86
Os03g0188500	Glutelin family protein	8.21816	7.15203e-12
Os10g0207500	Similar to TPD1	8.21421	2.67729e-05
Os05g0368100	Conserved hypothetical protein	8.20798	9.88561e-07
Os01g0386500	Conserved hypothetical protein	8.18522	2.76177e-06
Os11g0512600	Similar to No apical meristem protein	8.17574	3.06088e-10
Os01g0303300	Similar to Stress-inducible membrane pore protein	8.15689	5.47317e-35
Os02g0288100	Similar to Pectinesterase (EC 3.1.1.11) (Fragment)	8.15422	4.67263e-21
Os10g0397900	CCAAT-binding transcription factor, subunit B domain containing protein	8.14234	1.20124e-143
Os03g0857100	Hypothetical protein	8.14153	8.65171e-56
Os09g0327500	Conserved hypothetical protein	8.13748	2.85836e-08
Os01g0845950	Conserved hypothetical protein	8.12755	9.7196e-06
Os09g0328900	Hypothetical conserved gene	8.11562	1.95294e-05
Os04g0611700	Similar to Ent-kaurene synthase-like 3	8.11032	2.99543e-07
Os05g0512100	Uncharacterised conserved protein UCP031279 domain containing protein	8.10478	0.000212396
Os02g0251900	Similar to Tobacco rattle virus-induced protein variant 2	8.10478	0.000642107
Os04g0407800	Similar to H0321H01.3 protein	8.10478	0.000981154
Os01g0838200	Conserved hypothetical protein	8.10478	0.00222121
Os02g0264700	Similar to flagelliform silk protein-like protein [Oryza sativa (japonica cultivar-group)]	8.10478	8.06968e-05
Os06g0318600	Peptidase S41 domain containing protein	8.10478	2.74456e-05
Os10g0433200	Hypothetical conserved gene	8.10478	0.00379465
Os01g0628900	Cytochrome P450 family protein	8.10478	6.21167e-05
Os02g0124400	D-arabinono-1,4-lactone oxidase domain containing protein	8.10478	0.00130676
Os12g0165200	Heat shock protein Hsp20 domain containing protein	8.10477	0.00290504
Os10g0456000	Hypothetical protein	8.10477	0.0116823
Os09g0449650	Conserved hypothetical protein	8.10477	7.85686e-05
Os11g0196400	Non-protein coding transcript	8.10477	0.00158426
Os08g0201100	Conserved hypothetical protein	8.10477	0.00179363
Os12g0284850	Hypothetical gene	8.10477	0.000227835
Os05g0375466	Non-protein coding transcript	8.10477	0.000120567
Os12g0299600	Hypothetical conserved gene	8.10477	0.0101102
Os08g0376550	Similar to Patatin-like protein 1	8.10477	0.00305735
Os08g0527700	Similar to POT family protein	8.10476	7.47136e-06
Os02g0231850	Hypothetical conserved gene	8.10476	0.0149723
Os04g0570250	Hypothetical gene	8.10476	0.0123998
Os02g0477100	Hypothetical conserved gene	8.10476	4.5854e-06
Os11g0303701	Non-protein coding transcript	8.10476	0.00662219
Os04g0340100	Hypothetical conserved gene	8.10476	0.00735995
Os06g0564800	Similar to beta-1,4-mannosyltransferase	8.10476	0.00192052
Os07g0584750	Similar to OSIGBa0147H17.4 protein	8.10476	0.00995401
Os11g0593900	Hypothetical conserved gene	8.10476	0.00318482
Os10g0382600	Conserved hypothetical protein	8.10476	2.6374e-06
Os09g0373100	Conserved hypothetical protein	8.10476	0.0233122
Os01g0105400	Similar to Kinesin heavy chain	8.10476	0.00716414
Os12g0140266	Hypothetical conserved gene	8.10475	0.00637946
Os11g0630900	Similar to BTB/POZ domain containing protein	8.10475	0.0584095
Os01g0593700	Sulphate transporter domain containing protein	8.10474	0.0757144
Os08g0471000	Similar to cDNA, clone: J065120N14, full insert sequence	8.10474	0.0795446
Os01g0569800	Conserved hypothetical protein	8.10474	0.0810855
Os01g0608101	Conserved hypothetical protein	8.10474	0.0846983
Os01g0189700	Similar to cDNA clone:001-031-C06, full insert sequence	8.10474	0.091133
Os02g0268600	Similar to Expansin-A22	8.10474	0.091133
Os05g0531400	Pollen Ole e 1 allergen and extensin domain containing protein	8.10474	0.0948129
Os08g0310500	Conserved hypothetical protein	8.10474	0.0951542
Os08g0415400	Conserved hypothetical protein	8.10473	0.096309
Os03g0804600	Similar to Germin-like protein 3-7	8.10473	0.096466
Os11g0291900	Hypothetical gene	8.10471	0.15929
Os03g0265001	Hypothetical gene	8.10471	0.15929
Os05g0185767	Hypothetical gene	8.10471	0.15929
Os05g0347400	Protein of unknown function DUF640 domain containing protein	8.10196	2.75339e-09
Os01g0783700	Similar to EF-hand Ca2+-binding protein CCD1	8.09878	1.24656e-17
Os01g0859300	bZIP transcription factor, Stress response and ABA signal transduction, Regulation of plant fertilit	8.09785	7.32731e-89
Os08g0246950	Hypothetical protein	8.08867	2.39189e-13
Os06g0555900	Hypothetical gene	8.08465	0.0010391
Os08g0404900	Hypothetical conserved gene	8.08077	3.49338e-15
Os12g0630500	Similar to Thaumatin-like protein	8.06693	3.03591e-08
Os07g0194500	2OG-Fe(II) oxygenase domain containing protein	8.066	2.76922e-20
Os03g0671000	Similar to Helix-loop-helix DNA-binding domain containing protein	8.05975	1.79599e-12
Os04g0206500	UDP-glucuronosyl/UDP-glucosyltransferase family protein	8.03918	3.44977e-07
Os04g0635000	Similar to H0315F07.10 protein	8.03091	5.02851e-15
Os02g0332450	Hypothetical conserved gene	8.02768	1.42827e-25
Os09g0472900	Similar to Blight-associated protein p12 precursor	8.01075	3.8334e-06
Os09g0385700	Zinc finger, AN1-type domain containing protein	8.00864	5.69599e-11
Os11g0304050	Winged helix repressor DNA-binding domain containing protein	8.00158	4.97396e-18
Os05g0281400	Protein of unknown function DUF810 domain containing protein	8.00113	0.000171266
Os06g0127100	Dehydration-responsive element-binding protein 1C	7.98463	1.06658e-07
Os02g0466400	Similar to Inositol phosphate kinase	7.9808	1.17634e-07
Os08g0178500	Similar to H0315F07.12 protein	7.96781	8.03435e-08
Os04g0624500	Similar to Polyphenol oxidase (EC 1.10.3.1) (Fragment)	7.95761	4.77435e-15
Os01g0898500	Similar to Patatin (Fragment)	7.94568	1.98286e-61
Os01g0121000	Conserved hypothetical protein	7.94067	2.28155e-33
Os07g0564566	Non-protein coding transcript	7.91213	0.00601251
Os01g0819400	Similar to Ubiquitin carrier protein	7.91213	0.00154004
Os12g0629300	Similar to Thaumatin-like protein	7.91213	0.0109477
Os08g0376500	Similar to Patatin-like protein	7.91213	0.000939036
Os03g0236800	Conserved hypothetical protein	7.91212	0.00987137
Os12g0468300	Similar to NB-ARC domain containing protein, expressed	7.91212	0.000357047
Os10g0322600	Hypothetical gene	7.91211	0.0073433
Os04g0408801	Non-protein coding transcript	7.9121	0.0918959
Os12g0599550	Similar to Helix-loop-helix DNA-binding domain containing protein	7.91209	0.0955258
Os03g0594900	Cytochrome P450 family protein	7.91209	0.109877
Os01g0174400	Hypothetical gene	7.91207	0.171112
Os03g0705550	Hypothetical gene	7.91207	0.171112
Os03g0694000	Similar to Oxalate oxidase 1 (EC 1.2.3.4) (Germin)	7.88781	3.11271e-15
Os05g0526900	UDP-glucuronosyl/UDP-glucosyltransferase family protein	7.88639	5.49511e-06
Os08g0500400	Hypothetical protein	7.88167	2.88714e-14
Os07g0136300	Similar to cDNA, clone: J075163H13, full insert sequence	7.86846	1.72074e-54
Os07g0438600	Proteinase inhibitor I9, subtilisin propeptide domain containing protein	7.85104	3.98447e-32
Os03g0381500	Conserved hypothetical protein	7.85068	2.29533e-157
Os01g0220900	Hypothetical conserved gene	7.8446	2.52659e-07
Os06g0161100	Protein of unknown function DUF569 domain containing protein	7.83127	0.000733049
Os02g0709300	Conserved hypothetical protein	7.82559	2.79706e-10
Os07g0555000	F-box domain, Skp2-like domain containing protein	7.82459	5.25043e-06
Os02g0527200	Similar to OSIGBa0142C11.2 protein	7.81987	2.17761e-19
Os05g0231900	Hypothetical conserved gene	7.81887	9.01493e-06
Os02g0193200	Similar to TMV response-related protein	7.81725	6.52003e-08
Os05g0314700	Conserved hypothetical protein	7.81223	1.55183e-30
Os11g0427800	Similar to Lipid transfer protein LPT III	7.80874	6.98139e-07
Os06g0675700	Similar to High pI alpha-glucosidase	7.80568	2.90178e-56
Os04g0149400	Conserved hypothetical protein	7.80436	7.75968e-28
Os03g0176200	Hypothetical protein	7.80363	0.0130686
Os04g0473800	Protein with similar CLE domain, Meristem maintenanc	7.78982	2.04871e-06
Os11g0295900	Similar to ASGR-BBM-like1	7.78832	0.0164184
Os06g0513050	Conserved hypothetical protein	7.78302	3.75874e-09
Os10g0505900	Conserved hypothetical protein	7.77689	8.56059e-18
Os03g0820400	Similar to ZPT2-13	7.77235	4.14075e-07
Os03g0750000	Similar to ethylene-responsive protein	7.76835	1.40466e-07
Os10g0462600	Conserved hypothetical protein	7.75582	5.01328e-07
Os11g0454000	Dehydrin RAB 16C	7.75162	5.3432e-34
Os02g0774200	Conserved hypothetical protein	7.75113	7.81007e-28
Os02g0802650	Non-protein coding transcript	7.74936	3.73603e-07
Os01g0959100	Similar to Abscisic stress ripening protein 1	7.72693	1.65355e-31
Os01g0598900	Cytoplasmic tRNA 2-thiolation protein 1	7.71899	0.00212669
Os02g0763800	Xyloglucan fucosyltransferase domain containing protein	7.70917	1.89905e-22
Os09g0506700	Similar to F-box domain containing protein, expressed	7.70623	0.000908075
Os03g0305400	UspA domain containing protein	7.69481	2.91622e-66
Os01g0111600	Similar to MOTHER of FT and TF1 protein	7.69273	8.88288e-43
Os09g0367700	Similar to GST6 protein (EC 2.5.1.18)	7.68974	0.000202444
Os11g0256075	Non-protein coding transcript	7.68974	0.00034477
Os05g0162800	SANT domain, DNA binding domain containing protein	7.68974	0.00710501
Os06g0212100	Similar to Galactoside 2-alpha-L-fucosyltransferase (EC 2.4.1.69) (Xyloglucan alpha-(1,2)-fucosyltransferase) (PsFT1)	7.68974	0.00892965
Os04g0297933	Similar to kinase family protein	7.68974	0.00140358
Os11g0168500	Hypothetical conserved gene	7.68974	0.000444671
Os03g0245500	Curculin-like (mannose-binding) lectin domain containing protein	7.68974	0.00965877
Os01g0298400	Myb transcription factor domain containing protein	7.68974	0.00103418
Os05g0562000	Conserved hypothetical protein	7.68974	0.000323936
Os11g0158000	Conserved hypothetical protein	7.68974	0.0107677
Os02g0182300	Hypothetical conserved gene	7.68974	0.0116284
Os01g0134200	Similar to Universal stress protein family protein	7.68974	0.00284054
Os12g0609900	Similar to F-box domain containing protein, expressed	7.68974	0.000453491
Os01g0808900	Similar to SigA binding protein	7.68974	0.00124283
Os03g0799300	Conserved hypothetical protein	7.68974	0.000156204
Os02g0661000	Similar to peroxisomal biogenesis factor 19	7.68974	0.00590327
Os06g0364850	Hypothetical conserved gene	7.68974	0.00430608
Os09g0135200	Hypothetical protein	7.68974	0.00117557
Os01g0644900	Conserved hypothetical protein	7.68973	0.00182331
Os12g0209502	Hypothetical gene	7.68973	0.0183231
Os01g0732801	Conserved hypothetical protein	7.68973	0.00430917
Os02g0248440	Zinc finger, RING-type domain containing protein	7.68973	0.008031
Os09g0295300	Similar to cDNA clone:002-138-B03, full insert sequence	7.68973	0.000569951
Os03g0150800	Pi transporter, Pi homeostasis, Selenite uptak	7.68973	0.0224393
Os07g0562051	Similar to exostosin family protein	7.68973	0.00654686
Os08g0253800	Similar to Cellulose synthase-like family C3 protein (Fragment)	7.68973	0.0235659
Os01g0563000	Hypothetical conserved gene	7.68973	0.0237456
Os07g0117400	NB-ARC domain containing protein	7.68973	0.000684405
Os06g0354600	Conserved hypothetical protein	7.68973	0.00216756
Os03g0388300	Conserved hypothetical protein	7.68973	0.00240465
Os09g0112300	Non-protein coding transcript	7.68973	0.0114231
Os10g0118100	Conserved hypothetical protein	7.68973	0.000428654
Os12g0477200	Hypothetical conserved gene	7.68973	0.00677884
Os04g0204200	Endonuclease/exonuclease/phosphatase domain containing protein	7.68973	0.00729062
Os02g0467000	Similar to trans-cinnamate 4-monooxygenase	7.68973	0.0133184
Os06g0213700	Similar to Cyclin-dependent kinase inhibitor 2	7.68973	0.00865074
Os05g0123400	Protein of unknown function DUF295 domain containing protein	7.68973	0.000218641
Os08g0113900	Conserved hypothetical protein	7.68973	0.0167224
Os10g0574901	Conserved hypothetical protein	7.68973	0.0180882
Os07g0629300	Similar to Ribonuclease (Fragment)	7.68973	0.0169054
Os05g0420300	Salt- and H2O2- responsive transcription factor, Salt toleranc	7.68973	0.0197693
Os11g0615900	Conserved hypothetical protein	7.68972	3.37938e-05
Os08g0503300	Hypothetical conserved gene	7.68972	0.0159862
Os12g0265400	Glycosyl transferase, family 31 domain containing protein	7.68972	0.0157394
Os06g0210900	Lipase, class 3 family protein	7.68972	0.00494471
Os11g0686250	DNA-binding WRKY domain containing protein	7.68972	0.017953
Os12g0511400	Similar to NB-ARC domain containing protein	7.68972	0.00518149
Os06g0230400	Hypothetical genes	7.68972	0.00434475
Os11g0166932	Non-protein coding transcript	7.68971	0.0982035
Os11g0702400	Zinc finger, C2H2-type domain containing protein	7.6897	0.102879
Os09g0403967	Conserved hypothetical protein	7.6897	0.116697
Os02g0185900	Hypothetical conserved gene	7.6897	0.117871
Os03g0289850	Hypothetical gene	7.6897	0.117871
Os06g0273300	Conserved hypothetical protein	7.6897	0.117871
Os12g0109000	Similar to Mannose-1-phosphate guanyltransferase	7.6897	0.12193
Os05g0409200	Hypothetical conserved gene	7.6897	0.12193
Os01g0883400	Similar to PHD finger protein-like protein (Fragment)	7.6897	0.126762
Os02g0247600	Conserved hypothetical protein	7.6897	0.132402
Os07g0255900	Domain of unknown function DUF231, plant domain containing protein	7.6897	0.132402
Os01g0111500	ROOT HAIR DEFECTIVE-SIX LIKE (RSL) class I basic helix-loop-helix protein, bHLH transcription factor, Regulation of root hair developmen	7.68969	0.13368
Os06g0574332	Conserved hypothetical protein	7.68969	0.134078
Os11g0167400	Conserved hypothetical protein	7.68969	0.134862
Os01g0540400	Transposase, MuDR, plant domain containing protein	7.68968	0.185207
Os10g0320300	Non-protein coding transcript	7.68968	0.185207
Os10g0452500	Similar to Glycine-rich protein precursor	7.68968	0.185207
Os11g0644650	Hypothetical protein	7.68968	0.185207
Os05g0175450	Similar to OSIGBa0157K09-H0214G12.6 protein	7.68968	0.185207
Os05g0325000	Similar to OSIGBa0140J09.3 protein	7.68968	0.185207
Os05g0581600	Hypothetical protein	7.68968	0.185207
Os07g0504601	Conserved hypothetical protein	7.68968	0.185207
Os07g0669500	ERF transcription factor, Mediation of the transition from spikelet to floret meristem, Determination of panicle branching and spikelet formatio	7.68968	0.185207
Os09g0257000	Hypothetical conserved gene	7.68968	0.185207
Os07g0140232	Similar to Thaumatin-like protein 1	7.68879	0.0028399
Os01g0959200	Similar to Ci21A protein	7.68725	8.74937e-17
Os06g0526400	Similar to AT-rich element binding factor 3	7.67826	1.65964e-19
Os01g0654400	Similar to Salt tolerant correlative protein	7.674	6.62488e-12
Os03g0693600	Similar to indole-3-acetate beta-glucosyltransferase	7.67349	0.000486802
Os07g0178700	Similar to Low molecular mass early light-inducible protein HV90, chloroplast precursor (ELIP)	7.67197	0.000406382
Os12g0293601	Non-protein coding transcript	7.66995	0.00175063
Os03g0689300	Plasma membrane H+ ATPase (EC 3.6.3.6) (H-ATPase)	7.66354	4.71016e-20
Os07g0676200	Non-protein coding transcript	7.66152	0.000361342
Os11g0115400	Lipid transfer protein LPT IV	7.65636	1.61837e-05
Os03g0307300	Nicotianamine synthase 1 (EC 2.5.1.43) (S-adenosyl-L-methionine:S- adenosyl-L-methionine:S-adenosyl-methionine 3-amino-3- carboxypropyltransferase 1	7.64778	0.000339725
Os01g0393300	Similar to H0306B06.1 protein	7.64595	0.000163883
Os02g0616600	Hypothetical protein	7.64137	2.54555e-24
Os04g0373150	Hypothetical protein	7.63592	3.37107e-23
Os01g0280500	Similar to Eukaryotic translation initiation factor 6 (eIF-6) (B4 integrin interactor) (CAB) (p27(BBP)) (B(2)GCN homolog)	7.62741	0.000974401
Os09g0558850	Similar to ZFP1 (ZINC-FINGER PROTEIN 1); nucleic acid binding / transcription factor/ zinc ion binding	7.62723	0.00245143
Os01g0728700	Protein of unknown function DUF1264 family protein	7.60188	1.61177e-264
Os11g0454300	Similar to Water-stress inducible protein RAB21	7.5958	1.47285e-43
Os12g0635400	VQ domain containing protein	7.58848	3.87269e-139
Os09g0243200	Zinc finger, RING/FYVE/PHD-type domain containing protein	7.57802	3.46925e-37
Os05g0247800	Glycoside hydrolase, family 18 protein	7.57691	1.55329e-158
Os11g0606800	Similar to NB-ARC domain containing protein	7.57389	1.52955e-11
Os12g0515800	Hypothetical conserved gene	7.57298	7.66169e-25
Os03g0734200	Conserved hypothetical protein	7.57189	1.39053e-56
Os09g0522000	Similar to Dehydration-responsive element-binding protein 1B	7.56894	1.3849e-05
Os09g0474400	Similar to methyltransferase small domain	7.56872	2.85175e-06
Os11g0639400	Hypothetical conserved gene	7.568	5.23835e-05
Os07g0587300	Hypothetical conserved gene	7.55237	4.46694e-21
Os02g0668350	Similar to predicted protein	7.55034	1.47508e-06
Os01g0820800	Conserved hypothetical protein	7.54851	3.578e-06
Os01g0186900	Similar to cDNA clone:001-117-G12, full insert sequence	7.54736	4.44525e-07
Os06g0611300	Conserved hypothetical protein	7.52997	0.00490591
Os07g0542800	Similar to H0306B06.7 protein	7.5251	0.0221029
Os05g0381400	AWPM-19-like protein, Stress tolerance through ABA-dependent pathewa	7.52471	1.09436e-69
Os07g0519600	Similar to taxane 10-beta-hydroxylase	7.52302	6.53625e-07
Os05g0531200	Pollen Ole e 1 allergen and extensin domain containing protein	7.52207	0.000428269
Os02g0601500	Cytochrome P450 family protein	7.513	3.0215e-07
Os02g0764700	Similar to Ethylene-responsive transcription factor 4 (Ethylene-responsive element binding factor 4) (Related to APETALA-2 protein 5) (EREBP-4) (AtERF4)	7.50501	6.17588e-08
Os04g0658200	Similar to OSIGBa0132E09-OSIGBa0108L24.3 protein	7.49851	1.25871e-20
Os11g0601950	Similar to cDNA clone:002-114-B06, full insert sequence	7.47999	4.57779e-10
Os10g0156300	Hypothetical conserved gene	7.47755	4.42045e-13
Os10g0113000	Similar to Chalcone reductase homologue (Fragment)	7.47177	9.53513e-06
Os10g0160600	Conserved hypothetical protein	7.47006	3.80784e-29
Os04g0679933	Non-protein coding transcript	7.46342	0.000130383
Os08g0106501	Protein of unknown function DUF679 family protein	7.44245	1.08092e-102
Os11g0508600	Sugar transporter, TAL effector-mediated susceptibility to bacterial pathoge	7.44138	3.00067e-28
Os11g0202350	Conserved hypothetical protein	7.4267	0.0162829
Os10g0163370	Lecithin:cholesterol acyltransferase family protein	7.4267	0.00580545
Os01g0295600	Hypothetical conserved gene	7.4267	0.0281438
Os04g0381500	Conserved hypothetical protein	7.4267	0.0133922
Os07g0646500	Zinc finger, SWIM-type domain containing protein	7.4267	0.00635151
Os12g0266200	Similar to Fibrillin-2 precursor	7.42669	0.010643
Os03g0659266	Cytochrome b559 subunit beta	7.42667	0.138565
Os06g0721900	Conserved hypothetical protein	7.42666	0.149359
Os05g0249500	Conserved hypothetical protein	7.42666	0.151079
Os01g0871000	Similar to S-domain class receptor-like kinase3	7.42665	0.202919
Os08g0556700	Similar to phosphatase/ protein tyrosine phosphatase	7.42665	0.202919
Os09g0485950	Conserved hypothetical protein	7.42665	0.202919
Os07g0676400	Hypothetical conserved gene	7.42567	0.000950868
Os12g0587200	Protein of unknown function DUF1618 domain containing protein	7.4256	0.00325286
Os11g0605600	Similar to NB-ARC domain containing protein, expressed	7.42559	0.00408234
Os03g0310701	Conserved hypothetical protein	7.42555	0.0108918
Os01g0932650	Hypothetical protein	7.42554	0.0196803
Os05g0387300	Hypothetical protein	7.42543	0.16327
Os11g0593700	Cyclin-like F-box domain containing protein	7.42383	0.00262915
Os07g0136500	Hypothetical gene	7.39405	5.76166e-48
Os05g0584900	Conserved hypothetical protein	7.39092	3.58134e-57
Os03g0734100	Conserved hypothetical protein	7.38745	4.64918e-07
Os01g0219600	Similar to Endo-beta-1,4-glucanase precursor (EC 3.2.1.4)	7.37693	0.00816658
Os08g0474800	Conserved hypothetical protein	7.37026	0.000867641
Os09g0278000	Hypothetical conserved gene	7.34301	4.28034e-28
Os04g0412100	Similar to H0717B12.8 protein	7.33486	3.67254e-05
Os12g0450500	Hypothetical conserved gene	7.32331	0.00676621
Os03g0362500	Similar to Terpene synthase family, metal binding domain containing protein, expressed	7.30823	3.25919e-11
Os11g0564800	Hypothetical protein	7.30661	5.38347e-15
Os04g0556400	Similar to UDP-glycosyltransferase UGT93B9	7.30649	1.99981e-13
Os03g0409400	Similar to mps one binder kinase activator-like 1A	7.30141	3.59717e-11
Os07g0442000	Conserved hypothetical protein	7.30085	0.000128156
Os01g0585200	Similar to cDNA clone:J023088C01, full insert sequence	7.2878	0.0132928
Os08g0403733	Hypothetical gene	7.27908	6.87716e-11
Os02g0580600	Similar to Dimethylaniline monooxygenase-like protein	7.26866	2.52238e-09
Os03g0664800	Acyl-CoA N-acyltransferase domain containing protein	7.26285	8.12007e-07
Os01g0115800	Similar to Receptor-like kinase	7.24125	0.000197362
Os03g0829200	Similar to Soluble epoxide hydrolase	7.23894	1.17695e-14
Os01g0687400	Similar to Chitinase (EC 3.2.1.14)	7.23315	4.07903e-08
Os10g0379100	Transferase family protein	7.23006	0.00735281
Os03g0727800	Cyclin-like F-box domain containing protein	7.21863	4.15819e-72
Os05g0113100	Conserved hypothetical protein	7.21659	4.843e-07
Os03g0820500	Actin depolymerizing factor, Actin-binding protein, Abiotic stress respons	7.20571	2.52012e-108
Os12g0147200	Conserved hypothetical protein	7.2036	1.71786e-34
Os11g0454650	Non-protein coding transcript	7.17741	3.17913e-06
Os05g0560200	Similar to tumor-related protein-like	7.17702	7.14925e-175
Os12g0525300	Hypothetical protein	7.14272	1.69531e-05
Os06g0661200	Similar to B-box zinc finger family protein	7.13834	1.45161e-26
Os04g0497300	Similar to Atozi1 (Fragment)	7.13419	9.45532e-46
Os03g0176300	Hypothetical conserved gene	7.12885	0.00146627
Os08g0246300	NB-ARC domain containing protein	7.12096	3.58544e-09
Os01g0800800	Hypothetical protein	7.11922	1.73419e-05
Os10g0543500	Six-bladed beta-propeller, TolB-like domain containing protein	7.11339	2.54919e-05
Os07g0619400	EF-Hand type domain containing protein	7.11101	1.43137e-07
Os05g0474600	Similar to Aldose reductase-related protein (EC 1.1.1.21)	7.10726	1.10295e-43
Os04g0607450	Non-protein coding transcript	7.10478	0.00113883
Os04g0226600	Similar to OSIGBa0135L04.3 protein	7.10478	0.0116056
Os10g0391801	Similar to ZIM motif family protein	7.10478	0.00120123
Os07g0457500	Hypothetical protein	7.10478	0.00144541
Os07g0655600	Pectin lyase fold/virulence factor domain containing protein	7.10478	0.00153909
Os11g0242300	Similar to AP2 domain containing protein, expressed	7.10478	0.0169884
Os09g0501100	Protein of unknown function DUF568 domain containing protein	7.10478	0.0170194
Os03g0714100	Conserved hypothetical protein	7.10478	0.00239487
Os04g0500600	Hypothetical protein	7.10478	0.00799457
Os03g0425600	UDP-glucose dehydrogenase	7.10477	0.0213947
Os01g0584900	WRKY transcription factor 28-like (WRKY5) (WRKY transcription factor 77)	7.10477	0.00238649
Os08g0372401	Non-protein coding transcript	7.10477	0.024402
Os12g0599625	Non-protein coding transcript	7.10477	0.0250795
Os11g0428800	Cupredoxin domain containing protein	7.10477	0.0299837
Os01g0341750	Hypothetical protein	7.10477	0.0304966
Os02g0229200	Hypothetical conserved gene	7.10477	0.00690288
Os01g0146101	Conserved hypothetical protein	7.10477	0.0135933
Os05g0263100	Similar to SHR5-receptor-like kinase (Fragment)	7.10477	0.0311413
Os03g0347500	Similar to Senescence-associated protein (SAG29)	7.10477	0.0317247
Os12g0480300	Hypothetical gene	7.10477	0.0322369
Os09g0518400	Similar to UDP-glycosyltransferase UGT74H5	7.10477	0.0324072
Os08g0227900	Hypothetical conserved gene	7.10477	0.0331323
Os01g0885700	Protein kinase-like domain containing protein	7.10477	0.00909535
Os01g0758400	Similar to Phosphatidate cytidylyltransferase	7.10477	0.0194875
Os01g0692050	Conserved hypothetical protein	7.10477	0.0360012
Os03g0848700	Coiled-coil, nucleotide-binding, and leucine-rich repeat (CC-NB-LRR) protein, Resistance to brown planthopper, (Nipponbare: BPH-susceptible	7.10477	0.036896
Os06g0569601	Hypothetical gene	7.10477	0.0372089
Os06g0536333	Similar to Protein LRP16	7.10477	0.0124687
Os11g0438400	Hypothetical conserved gene	7.10477	0.00633505
Os03g0356477	Non-protein coding transcript	7.10477	0.0199482
Os08g0143600	Similar to Avr9/Cf-9 rapidly elicited protein 14 (Fragment)	7.10477	0.000182322
Os12g0224400	Similar to Exostosin family protein, expressed	7.10477	0.0428962
Os06g0590800	Hypothetical conserved gene	7.10477	0.0439683
Os01g0822501	Conserved hypothetical protein	7.10477	0.0448345
Os05g0438201	Conserved hypothetical protein	7.10477	0.0227024
Os09g0527700	Similar to Auxin-induced protein IAA4	7.10477	0.0233152
Os05g0155800	Similar to OSIGBa0157A06.5 protein	7.10477	0.0457741
Os12g0602200	Conserved hypothetical protein	7.10477	0.0461835
Os01g0522800	Conserved hypothetical protein	7.10477	0.0302585
Os11g0426850	Similar to Zinc knuckle family protein	7.10477	0.0466964
Os05g0506800	Hypothetical conserved gene	7.10477	0.0468183
Os10g0159033	Conserved hypothetical protein	7.10477	0.046962
Os03g0236900	Similar to TPR Domain containing protein, expressed	7.10477	0.0469655
Os08g0536350	Non-protein coding transcript	7.10477	0.0469655
Os06g0716600	Hypothetical conserved gene	7.10477	0.00869093
Os09g0107900	Hypothetical conserved gene	7.10477	0.00340153
Os03g0379801	Similar to NB-ARC domain containing protein	7.10477	0.00842297
Os06g0212400	Similar to glycosyltransferase family-37	7.10477	0.0109954
Os11g0146950	Hypothetical conserved gene	7.10477	0.00443304
Os03g0146900	Conserved hypothetical protein	7.10476	0.0330973
Os11g0691800	Similar to Leucine Rich Repeat family protein, expressed	7.10476	0.00666823
Os10g0344550	Conserved hypothetical protein	7.10476	0.0386848
Os04g0651500	Similar to OSIGBa0113E10.9 protein	7.10476	0.0631185
Os11g0435400	Conserved hypothetical protein	7.10476	0.0395085
Os08g0226100	Hypothetical conserved gene	7.10476	0.0266841
Os04g0572200	Similar to OSIGBa0127A14.7 protein	7.10476	0.0343586
Os08g0199775	Hypothetical gene	7.10476	0.0365104
Os12g0630750	Similar to cDNA clone:J023055K12, full insert sequence	7.10476	0.0329373
Os01g0114800	Similar to H0215A08.3 protein	7.10476	0.0111811
Os09g0289100	Conserved hypothetical protein	7.10476	0.000197829
Os04g0127600	Similar to Subtilase	7.10476	0.0290177
Os01g0258100	Hypothetical conserved gene	7.10476	0.00715806
Os02g0526650	Hypothetical gene	7.10476	0.0297921
Os02g0792000	Hypothetical protein	7.10476	0.0347547
Os02g0627800	Similar to Isoform 2 of Cyclin-B1-3	7.10476	0.010543
Os06g0208151	Similar to quinone oxidoreductase	7.10476	0.0333795
Os06g0674000	Conserved hypothetical protein	7.10476	0.0333386
Os09g0311600	Similar to NBS-LRR type resistance protein (Fragment)	7.10476	0.0240771
Os12g0171500	Conserved hypothetical protein	7.10476	0.0106907
Os11g0211600	Similar to Leucine Rich Repeat family protein	7.10476	0.000115722
Os09g0327800	Similar to Pi5-2	7.10476	0.0209026
Os07g0534200	Hypothetical protein	7.10476	0.0260586
Os07g0672600	Hypothetical conserved gene	7.10475	0.0975356
Os11g0260100	SAM dependent carboxyl methyltransferase family protein	7.10475	0.125155
Os12g0516200	Conserved hypothetical protein	7.10475	0.137281
Os08g0188900	Germin-like protein 8-1, Disease resistanc	7.10474	0.145773
Os03g0677101	Similar to F-box domain containing protein	7.10474	0.152776
Os04g0423800	Peroxidase (EC 1.11.1.7)	7.10474	0.161069
Os04g0653700	Conserved hypothetical protein	7.10474	0.165237
Os01g0237400	Hypothetical conserved gene	7.10474	0.166933
Os01g0321500	Hypothetical protein	7.10473	0.180003
Os10g0356000	Similar to ribulose-1,5-bisphosphate carboxylase/oxygenase large subunit	7.10473	0.182915
Os09g0283200	Hypothetical conserved gene	7.10473	0.186843
Os05g0119000	Bacterial-type ATP binding cassette (ABC) transporter, Al toleranc	7.10473	0.188781
Os08g0165300	Conserved hypothetical protein	7.10473	0.191411
Os06g0479701	Conserved hypothetical protein	7.10473	0.193367
Os03g0729400	Non-protein coding transcript	7.10473	0.195361
Os10g0559600	Agenet domain containing protein	7.10473	0.196465
Os08g0486266	Conserved hypothetical protein	7.10473	0.198932
Os05g0546300	Hypothetical protein	7.10473	0.203057
Os12g0207600	Similar to ribulose-1,5-bisphosphate carboxylase/oxygenase large subunit	7.10473	0.204326
Os03g0788000	Similar to OSIGBa0116M22.8 protein	7.10473	0.204326
Os01g0274300	Hypothetical protein	7.10473	0.204896
Os01g0235900	Thioredoxin fold domain containing protein	7.10473	0.205204
Os11g0546401	Hypothetical gene	7.10473	0.205204
Os09g0487150	Hypothetical gene	7.10473	0.20624
Os01g0836700	Hypothetical conserved gene	7.10473	0.206342
Os03g0241300	Conserved hypothetical protein	7.10473	0.206342
Os01g0736000	HMG-I and HMG-Y, DNA-binding domain containing protein	7.10473	0.206613
Os12g0516800	Hypothetical conserved gene	7.10473	0.206613
Os02g0749250	Hypothetical genes	7.10473	0.207553
Os02g0581800	Conserved hypothetical protein	7.10473	0.208525
Os04g0374400	Hypothetical conserved gene	7.10473	0.208525
Os01g0674450	Non-protein coding transcript	7.10473	0.208533
Os01g0300000	3'-5' exonuclease domain containing protein	7.10473	0.210099
Os12g0591300	Similar to B3 domain-containing protein LOC_Os12g40080	7.10473	0.210099
Os11g0695400	Hypothetical protein	7.10472	0.211077
Os05g0346800	Similar to ASL5; DNA binding / protein binding	7.10472	0.211077
Os01g0368500	Protein of unknown function DUF679 domain containing protein	7.10472	0.226226
Os01g0615850	Hypothetical gene	7.10472	0.226226
Os01g0641750	Hypothetical protein	7.10472	0.226226
Os10g0181100	Conserved hypothetical protein	7.10472	0.226226
Os10g0350300	Non-protein coding transcript	7.10472	0.226226
Os10g0454200	Eggshell protein family protein	7.10472	0.226226
Os10g0551900	Plant lipid transfer protein and hydrophobic protein, helical domain containing protein	7.10472	0.226226
Os11g0300800	Hypothetical conserved gene	7.10472	0.226226
Os11g0589800	Similar to NB-ARC domain containing protein	7.10472	0.226226
Os02g0220100	Similar to Cytokinin dehydrogenase 7	7.10472	0.226226
Os02g0478300	Conserved hypothetical protein	7.10472	0.226226
Os02g0710201	Hypothetical protein	7.10472	0.226226
Os04g0184450	Conserved hypothetical protein	7.10472	0.226226
Os04g0606601	Hypothetical conserved gene	7.10472	0.226226
Os05g0427800	Similar to Ribulose bisphosphate carboxylase large chain	7.10472	0.226226
Os06g0658200	Conserved hypothetical protein	7.10472	0.226226
Os07g0243000	Similar to UDP-glycosyltransferase UGT710F3	7.10472	0.226226
Os07g0294300	Conserved hypothetical protein	7.10472	0.226226
Os09g0115166	Non-protein coding transcript	7.10472	0.226226
Os01g0154000	Conserved hypothetical protein	7.10302	6.59738e-06
Os05g0502400	Non-protein coding transcript	7.10166	0.226447
Os02g0535901	Cyclin-like F-box domain containing protein	7.10092	5.46746e-12
Os01g0500750	Non-protein coding transcript	7.09735	6.55793e-05
Os07g0497500	Similar to MYB transcription factor	7.09298	5.96422e-08
Os01g0700300	Similar to JMT	7.0884	0.00146172
Os03g0836400	Harpin-induced 1 domain containing protein	7.08165	1.88399e-19
Os01g0257300	Similar to FPF1	7.08098	1.23524e-39
Os05g0552800	Conserved hypothetical protein	7.0706	3.78816e-09
Os09g0522100	Similar to Dehydration-responsive element-binding protein 1H	7.05724	0.000823023
Os02g0528200	Starch branching enzyme 3, Starch synthesi	7.05585	3.1268e-08
Os09g0535200	Conserved hypothetical protein	7.05373	0.00442793
Os10g0154700	Similar to Cyclophilin Dicyp-2	7.04084	2.81892e-101
Os01g0778100	Hypothetical conserved gene	7.02762	8.95917e-32
Os04g0679000	Similar to H0801D08.9 protein	7.02409	0.000613434
Os12g0578200	Similar to Chorismate mutase, chloroplast precursor (EC 5.4.99.5) (CM-1)	7.02337	1.44488e-38
Os06g0688200	Similar to blight-associated protein p12	7.02251	2.46034e-05
Os01g0759900	Similar to Permease 1	7.02053	5.52784e-05
Os01g0171200	Conserved hypothetical protein	7.02001	2.88066e-20
Os10g0416500	Similar to Chitinase 1 precursor (EC 3.2.1.14) (Tulip bulb chitinase-1) (TBC-1)	7.01894	2.29021e-30
Os07g0421600	Similar to transferase family protein	7.01434	0.000778219
Os06g0661500	Conserved hypothetical protein	7.01422	1.34352e-21
Os02g0713250	Hypothetical conserved gene	7.0128	0.000461386
Os04g0607150	Similar to OSIGBa0113I13.10 protein	7.01139	1.90527e-38
Os04g0510600	Tetratricopeptide-like helical domain containing protein	7.01068	8.73093e-251
Os06g0514800	Conserved hypothetical protein	7.00943	1.79593e-06
Os06g0683800	Conserved hypothetical protein	7.0034	3.18598e-07
Os11g0453900	Dehydrin RAB 16D	6.99976	3.69555e-08
Os03g0161200	Similar to Sulphate transporter	6.97519	0.00114992
Os08g0520600	Conserved hypothetical protein	6.97447	6.62539e-14
Os01g0803900	Cytochrome P450 family protein	6.95693	0.0119409
Os03g0267000	Low molecular mass heat shock protein Oshsp18.0	6.95621	1.27737e-08
Os11g0246250	Non-protein coding transcript	6.95289	0.00099967
Os01g0727500	Protein of unknown function DUF584 family protein	6.95187	1.76488e-07
Os08g0374600	Similar to Receptor kinase-like protein	6.94662	0.0023973
Os02g0467400	Hypothetical protein	6.94376	0.0142261
Os09g0379500	Hypothetical protein	6.92945	4.85382e-10
Os01g0718500	Protein of unknown function DUF1070 domain containing protein	6.8991	0.000739475
Os01g0205900	Similar to Class III peroxidase GvPx2b (Fragment)	6.89457	0.000104716
Os03g0807600	Similar to Cyclopropane-fatty-acyl-phospholipid synthase family protein, expressed	6.89418	1.05121e-06
Os01g0135700	EF-HAND 2 domain containing protein	6.89293	6.84173e-15
Os04g0617500	Similar to H0313F03.4 protein	6.89267	3.85334e-11
Os04g0361500	Similar to OSIGBa0111E13.1 protein	6.88404	5.28049e-11
Os07g0530400	Ribosomal protein S14, conserved site domain containing protein	6.88397	4.28672e-52
Os01g0188900	Similar to Ankyrin-like protein-like protein	6.87571	0.00144546
Os11g0125700	RNA recognition motif domain domain containing protein	6.87319	0.0227601
Os01g0527900	Hypothetical conserved gene	6.86664	0.0315786
Os06g0133500	Conserved hypothetical protein	6.86431	8.68823e-07
Os05g0367900	Harpin-induced 1 domain containing protein	6.85635	5.01284e-66
Os03g0332500	Similar to QM protein	6.85321	4.05848e-05
Os04g0394100	Similar to H0718E12.3 protein	6.85216	8.36641e-46
Os02g0578000	Hypothetical protein	6.84717	0.00327903
Os12g0108350	Similar to Zinc finger, C3HC4 type family protein	6.83163	0.00016231
Os01g0601000	Mg2+ transporter protein, CorA-like/Zinc transport protein ZntB domain containing protein	6.83124	5.11358e-09
Os01g0793800	Conserved hypothetical protein	6.82537	1.39145e-26
Os03g0745600	Uncharacterised protein family UPF0005 domain containing protein	6.82301	1.29844e-10
Os02g0521100	Hypothetical conserved gene	6.82223	1.45009e-35
Os11g0454200	Dehydri	6.82009	1.83004e-83
Os01g0706600	Conserved hypothetical protein	6.81799	3.78659e-80
Os05g0250500	Similar to selT/selW/selH selenoprotein domain containing protein	6.81799	2.2109e-05
Os02g0703600	Similar to Abscisic acid 8'-hydroxylase 1	6.81797	1.30814e-09
Os04g0174200	Similar to OsRAD23-like	6.81346	1.7578e-05
Os06g0507300	Similar to GAMYB-binding protein	6.81144	8.30781e-08
Os05g0432200	Similar to Gibberellin-regulated protein 2 precursor	6.80727	5.7415e-05
Os06g0687100	Similar to predicted protein	6.80463	0.000411349
Os03g0776400	Conserved hypothetical protein	6.80227	4.23296e-70
Os03g0289800	Similar to Leucoanthocyanidin dioxygenase-like protein	6.80122	2.96083e-12
Os03g0823350	Conserved hypothetical protein	6.78372	3.96082e-14
Os03g0275100	Similar to TA11 protein (Fragment)	6.77821	1.3975e-15
Os04g0581800	Heavy metal transport/detoxification protein domain containing protein	6.77199	5.77626e-10
Os06g0229800	Soluble starch synthase II-3, Endosperm starch synthesis, Determination of the type of amylopectin structure of starch grai	6.76733	1.21187e-17
Os12g0156200	Similar to DNA-binding factor of bZIP class	6.75999	1.63459e-84
Os02g0181300	WRKY transcription factor, Defense respons	6.75311	8.09959e-09
Os07g0673400	Rossmann-like alpha/beta/alpha sandwich fold domain containing protein	6.75178	1.2643e-17
Os05g0324700	Conserved hypothetical protein	6.74042	2.8353e-13
Os12g0630200	Thaumatin, pathogenesis-related family protein	6.7383	5.75509e-16
Os02g0546400	Hypothetical protein	6.73647	9.11563e-12
Os02g0702100	Similar to transcription factor GT-3b	6.73169	0.00118883
Os12g0514000	Similar to Sorbitol transporter	6.73054	1.26477e-264
Os05g0586500	Amino acid transporter, transmembrane family protein	6.72996	1.59562e-13
Os03g0369100	Bifunctional inhibitor/plant lipid transfer protein/seed storage domain containing protein	6.72976	0.00216756
Os03g0439000	Conserved hypothetical protein	6.72214	5.15655e-15
Os01g0615100	Chymotrypsin protease inhibitor, Salt and osmotic stress toleranc	6.71036	5.62947e-07
Os02g0267200	Alpha-expansin OsEXPA13	6.70632	0.00104626
Os01g0905400	Transcriptional factor B3 family protein	6.70532	0.0442251
Os03g0654800	Conserved hypothetical protein	6.70027	6.39993e-128
Os07g0432800	Similar to Typical P-type R2R3 Myb protein (Fragment)	6.70006	0.0121168
Os12g0592900	Conserved hypothetical protein	6.69811	2.27431e-07
Os05g0492500	Hypothetical protein	6.69258	5.02377e-46
Os01g0660200	Acidic class III chitinase OsChib3a precursor (Chitinase) (EC 3.2.1.14)	6.69036	0.000114629
Os01g0884200	Hypothetical gene	6.68974	0.0404165
Os08g0289266	Similar to Histone H2A	6.68973	0.0554032
Os03g0275900	Similar to Spotted leaf protein 11 (Spotted leaf11) (Cell death-related protein SPL11)	6.68973	0.0360547
Os11g0220300	Similar to NB-ARC domain containing protein, expressed	6.68973	0.00503875
Os02g0108500	Non-protein coding transcript	6.68973	0.0261681
Os09g0517900	UDP-glucuronosyl/UDP-glucosyltransferase family protein	6.68973	0.0566112
Os11g0216350	Non-protein coding transcript	6.68972	0.0610771
Os01g0604000	Hypothetical protein	6.68972	0.0520953
Os09g0455900	Alpha/beta hydrolase fold-3 domain containing protein	6.68969	0.244
Os05g0469600	Similar to Pyruvate decarboxylase (Fragment)	6.68969	0.257525
Os06g0307500	Hypothetical protein	6.68969	0.258976
Os01g0783000	Similar to lysM domain containing protein	6.68969	0.258976
Os01g0218200	Thioredoxin domain 2 containing protein	6.68969	0.258976
Os03g0421100	Hypothetical conserved gene	6.68969	0.258976
Os12g0513800	Conserved hypothetical protein	6.68969	0.258976
Os12g0553050	Hypothetical protein	6.68914	8.15719e-07
Os05g0581700	Similar to Tie-dyed 1	6.68767	0.259141
Os02g0240300	Similar to Class III peroxidase GvPx2b (Fragment)	6.68767	0.259141
Os06g0249350	Conserved hypothetical protein	6.6852	0.000134318
Os07g0663500	Similar to Short-chain dehydrogenase/reductase (Fragment)	6.68315	4.4241e-10
Os09g0433900	Similar to Alanine aminotransferase 2 (EC 2.6.1.2) (GPT) (Glutamic--pyruvic transaminase 2) (Glutamic--alanine transaminase 2) (ALAAT-2)	6.67825	8.09991e-128
Os03g0437200	C2H2-type zinc finger protein, Abscisic acid-induced antioxidant defence, Water stress and oxidative stress toleranc	6.67127	3.13689e-07
Os07g0684900	WUSCHEL-related homeobox protein, Transcription factor, Crown root developmen	6.67094	6.18559e-08
Os09g0400500	Serine/threonine protein kinase domain containing protein	6.6683	1.42786e-09
Os10g0118000	Similar to 5-pentadecatrienyl resorcinol O-methyltransferase	6.66636	0.000385112
Os04g0679050	Similar to H0801D08.10 protein	6.66408	7.72584e-09
Os05g0428000	Hypothetical conserved gene	6.66265	3.69646e-06
Os03g0712800	Cytosolic glutamine synthetas	6.66228	1.24748e-17
Os06g0688400	F-box domain, cyclin-like domain containing protein	6.66221	1.48012e-07
Os09g0417600	WRKY transcription factor, Transcriptional repressor, Pathogen defens	6.6612	3.29721e-05
Os08g0167249	Similar to CTV.15	6.64173	5.86651e-05
Os04g0112533	Conserved hypothetical protein	6.63923	2.33667e-12
Os11g0704500	Metallothionein-like protein type 1	6.63238	3.84916e-09
Os07g0620700	Conserved hypothetical protein	6.63016	9.00954e-06
Os05g0330150	Similar to Prolamin	6.62657	1.36732e-25
Os01g0197400	Conserved hypothetical protein	6.62254	8.44239e-41
Os05g0172800	Conserved hypothetical protein	6.62247	5.67333e-11
Os11g0257700	Similar to SAM dependent carboxyl methyltransferase	6.61959	0.0343395
Os09g0446700	Conserved hypothetical protein	6.61648	5.09298e-08
Os05g0576700	Oleosin family protein	6.60331	4.78392e-06
Os05g0342000	Hypothetical conserved gene	6.59161	6.41039e-102
Os02g0815100	C2 membrane targeting protein domain containing protein	6.59005	3.53863e-08
Os03g0575200	Similar to Potassium transporter	6.58982	6.05073e-08
Os05g0442400	R-R-type MYB-like transcription factor, Response to drought stress during reproductive developmen	6.58115	3.3447e-11
Os02g0186100	Hypothetical conserved gene	6.57776	1.1255e-30
Os05g0404700	Similar to MBD1	6.57506	1.19827e-74
Os02g0776600	Hypothetical conserved gene	6.56595	7.74419e-18
Os06g0352200	Protein of unknown function DUF679 family protein	6.56421	5.98222e-59
Os08g0442900	Hypothetical protein	6.56083	5.95393e-103
Os04g0386700	Similar to OSIGBa0148P16.6 protein	6.55944	8.81682e-85
Os11g0210500	Similar to Alcohol dehydrogenase	6.55765	2.57558e-10
Os03g0266900	Low molecular mass heat shock protein Oshsp17.3	6.55517	9.97938e-09
Os01g0103400	Hypothetical gene	6.55203	1.90633e-07
Os02g0723200	Similar to Alpha galactosyltransferase (Fragment)	6.55022	7.56592e-28
Os09g0454900	Serine/threonine protein kinase-related domain containing protein	6.54842	4.83565e-06
Os11g0644900	Hypothetical conserved gene	6.54429	2.73399e-06
Os08g0174300	Transferase domain containing protein	6.54426	7.76717e-26
Os07g0608900	Similar to cDNA clone:001-031-A11, full insert sequence (Fragment)	6.54407	7.46301e-26
Os12g0506700	Carbamoyl phosphate synthetase, large subunit, ATP-binding domain containing protein	6.54333	0.000110178
Os05g0268500	Similar to Serine carboxypeptidase 2	6.53679	4.91083e-212
Os07g0646200	Zinc finger, SWIM-type domain containing protein	6.52801	3.27237e-10
Os07g0599500	Hypothetical protein	6.52682	6.40537e-08
Os01g0615050	Proteinase inhibitor I13, potato inhibitor I family protein	6.52288	1.9513e-06
Os04g0604300	Similar to Xyloglucan endotransglucosylase/hydrolase protein 24 precursor (EC 2.4.1.207) (At-XTH24) (XTH-24) (Meristem protein 5) (MERI-5 protein) (MERI5 protein) (Endo-xyloglucan transferase) (Xyloglucan endo-1,4-beta-D-glucanase)	6.51935	7.70783e-06
Os01g0621500	Conserved hypothetical protein	6.51885	8.47133e-25
Os03g0734500	Conserved hypothetical protein	6.51801	2.34434e-06
Os09g0368900	Protein of unknown function DUF632 domain containing protein	6.51396	6.88507e-12
Os01g0727700	Hypothetical conserved gene	6.51352	9.30992e-29
Os02g0192300	Zinc finger, RING/FYVE/PHD-type domain containing protein	6.50459	2.0683e-22
Os01g0864500	Harpin-induced 1 domain containing protein	6.50378	3.07371e-26
Os05g0243100	Similar to 50S ribosomal protein L13	6.50331	0.00541518
Os03g0843000	Non-protein coding transcript	6.50217	4.72465e-05
Os09g0494500	Conserved hypothetical protein	6.49762	2.70687e-15
Os08g0402500	Protein of unknown function DUF761, plant domain containing protein	6.49227	5.49247e-12
Os04g0423200	Conserved hypothetical protein	6.49123	7.23447e-08
Os12g0640000	Conserved hypothetical protein	6.4851	5.32329e-36
Os05g0584950	Hypothetical gene	6.48468	1.19356e-05
Os03g0194350	Hypothetical protein	6.46925	0.00452794
Os03g0820300	TFIIIA-type zinc finger protein, Transcription activator, Abiotic stress toleranc	6.46459	3.91202e-11
Os10g0109801	Non-protein coding transcript	6.45774	0.00630833
Os02g0756032	Hypothetical conserved gene	6.45665	6.32011e-06
Os07g0405700	Conserved hypothetical protein	6.45476	5.18085e-79
Os05g0545400	Serine/threonine protein kinase domain containing protein	6.45305	3.16309e-05
Os05g0111200	Similar to Amino acid selective channel protein	6.45135	3.40598e-26
Os06g0157700	Florigen, Heading dat	6.45009	0.000117489
Os03g0433733	Similar to OO_Ba0005L10-OO_Ba0081K17.16 protein	6.44346	2.05201e-22
Os02g0802500	Similar to H(+)-translocating (Pyrophosphate-ENERGIZED) inorganic pyrophosphatase beta-1 polypeptide (EC 3.6.1.1) (Fragment)	6.44204	9.16461e-09
Os08g0290500	Similar to PHD finger family protein	6.43887	0.00220579
Os04g0150300	Conserved hypothetical protein	6.43618	7.57974e-14
Os10g0116800	Similar to Purple acid phosphatase	6.41437	4.82518e-12
Os06g0662200	Basic leucine zipper (bZIP) transcription factor, Negative regulator of cold and drought stress respons	6.41317	3.83273e-236
Os01g0856900	Glycoside hydrolase, carbohydrate-binding domain containing protein	6.409	1.21888e-34
Os08g0377100	Hypothetical conserved gene	6.40899	2.34348e-44
Os01g0779100	Peptidase M16, zinc-binding site domain containing protein	6.4065	2.35809e-22
Os10g0115550	Similar to gibberellin-regulated family protein	6.40525	0.0495641
Os11g0592000	Similar to Barwin	6.40344	6.10771e-41
Os01g0623600	Glycoside hydrolase, family 28 protein	6.39122	0.00158036
Os03g0156600	Similar to Farnesylated protein (ATFP6)	6.38868	9.1162e-21
Os08g0316900	Hypothetical protein	6.38629	5.1403e-41
Os11g0255200	Hypothetical conserved gene	6.38613	1.04681e-05
Os12g0145566	Similar to cDNA clone:J033057N11, full insert sequence	6.3845	0.000201338
Os06g0562200	Bet v I allergen family protein	6.37447	8.37195e-06
Os11g0629100	Conserved hypothetical protein	6.36972	6.48108e-35
Os07g0673900	Hypoxia induced protein, Early stage of hypoxia signallin	6.3633	3.49933e-141
Os02g0668900	Similar to H0211B05.3 protein	6.3627	2.88775e-07
Os01g0773800	Hypothetical conserved gene	6.3622	0.000271752
Os04g0572400	Similar to CRT/DRE binding factor 1	6.3621	0.000780989
Os02g0108100	Conserved hypothetical protein	6.36204	0.00163049
Os01g0766000	Multi antimicrobial extrusion protein MatE family protein	6.362	1.13788e-05
Os06g0718300	Putative UPF0496 protein 2	6.35199	1.87007e-82
Os12g0150500	Plastocyanin-like domain containing protein	6.3502	2.8404e-06
Os03g0588800	Hypothetical conserved gene	6.34551	0.000159772
Os03g0112900	Similar to Aldehyde 5-hydroxylase	6.34262	1.05427e-12
Os06g0142300	Early nodulin 93 ENOD93 protein family protein	6.34155	7.43694e-54
Os04g0561200	Similar to cellular retinaldehyde-binding/triple function, C-terminal	6.33109	3.13962e-41
Os03g0313100	Similar to ANT-like protein	6.33062	1.60901e-05
Os02g0584800	Heavy metal transport/detoxification protein domain containing protein	6.32498	6.27531e-06
Os03g0286900	RCI2 (rare cold-inducible 2) family protein, Drought resistanc	6.32222	1.88754e-126
Os02g0671100	Cyclin-like F-box domain containing protein	6.31818	4.27963e-10
Os07g0105200	Conserved hypothetical protein	6.31728	3.96364e-22
Os11g0154900	Similar to DNA-binding factor of bZIP class (Fragment)	6.31284	2.84112e-35
Os12g0570700	Similar to Metallothionein-like protein type 1	6.29946	3.00078e-61
Os07g0573200	Similar to Adenylyl-sulfate kinase	6.29495	4.92197e-07
Os01g0571766	Conserved hypothetical protein	6.29432	7.69214e-37
Os02g0508100	Similar to OSIGBa0075F02.3 protein	6.29421	9.811e-17
Os06g0683400	Small calcium-binding protein with one EF-hand motif, Positive regulation of osmotic and salt toleranc	6.29197	5.68866e-08
Os01g0558700	Conserved hypothetical protein	6.28852	2.48784e-13
Os02g0530600	Poly(ADP-ribose) polymerase, regulatory region domain containing protein	6.28716	4.25017e-171
Os02g0782500	Similar to Small heat stress protein class CIII	6.28189	4.00632e-23
Os04g0286500	Homeodomain-like containing protein	6.27868	3.17381e-05
Os08g0544400	ABC-2 type transporter domain containing protein	6.27552	1.25798e-05
Os03g0129850	Hypothetical protein	6.26967	0.00033345
Os04g0624701	Hypothetical conserved gene	6.26944	3.173e-07
Os11g0210201	Conserved hypothetical protein	6.26823	1.56907e-27
Os01g0955100	Similar to Calmodulin-like protein (Fragment)	6.26763	9.26767e-05
Os11g0525500	Sugar transporter, conserved site domain containing protein	6.26727	0.000153656
Os04g0131800	Similar to OSIGBa0103I21.6 protein	6.26554	8.57804e-05
Os01g0881950	Non-protein coding transcript	6.26224	0.182901
Os05g0571200	Similar to WRKY transcription factor 19	6.26222	2.57729e-05
Os04g0590800	Similar to OSIGBa0142I02-OSIGBa0101B20.1 protein	6.26158	2.02829e-09
Os03g0762300	Similar to Peroxidase 51 precursor (EC 1.11.1.7) (Atperox P51) (ATP37)	6.25633	0.0126162
Os06g0726400	Branching enzyme-I precursor (Starch-branching enzyme I) (1,4-alpha- glucan branching enzyme I)	6.25172	6.44788e-88
Os05g0170200	Similar to Universal stress protein	6.24868	7.75364e-11
Os12g0548501	Similar to CI2C	6.24682	0.00803014
Os02g0158900	Similar to SNF4	6.2386	1.21133e-98
Os03g0391100	Zinc finger, RING-type domain containing protein	6.23432	8.04204e-06
Os01g0743500	Cytosolic NADP malic enzyme	6.23326	6.52162e-07
Os09g0270700	Disease resistance protein domain containing protein	6.23144	0.0174458
Os02g0677300	Similar to CRT/DRE binding factor 1	6.23127	0.00212745
Os01g0802600	Similar to Circadian clock coupling factor ZGT	6.23008	6.52201e-08
Os05g0119100	Hypothetical protein	6.22705	1.51802e-59
Os06g0224775	Conserved hypothetical protein	6.2269	2.12834e-16
Os08g0467500	TB2/DP1 and HVA22 related protein family protein	6.2239	7.99777e-88
Os05g0368000	Non-protein coding transcript	6.2238	0.000455147
Os01g0932550	Similar to Mitochondrial import inner membrane translocase subunit Tim13	6.21715	8.15971e-06
Os04g0280500	Similar to Non-S-locus F-box-like protein 2011 (Fragment)	6.20957	0.0168038
Os11g0262500	Similar to F-box domain containing protein	6.20851	7.40328e-08
Os02g0527950	Hypothetical conserved gene	6.20601	1.98512e-09
Os10g0501900	Tetratricopeptide-like helical domain containing protein	6.2057	0.0080887
Os02g0773800	Conserved hypothetical protein	6.20098	0.101897
Os03g0703300	Calponin-like actin-binding domain containing protein	6.1909	4.1772e-11
Os01g0278000	VQ domain containing protein	6.18784	6.166e-05
Os11g0262600	Conserved hypothetical protein	6.18627	0.0014455
Os04g0411800	Similar to H0717B12.5 protein	6.18255	9.81246e-09
Os05g0542001	Conserved hypothetical protein	6.18152	2.18637e-65
Os01g0695900	OSMYB4	6.17949	0.000474271
Os05g0405000	Orthophosphate dikinase precursor (EC 2.7.9.1)	6.17486	1.03321e-100
Os07g0115200	Conserved hypothetical protein	6.17478	1.88872e-07
Os10g0407500	Similar to exonuclease	6.17032	2.25658e-05
Os04g0346900	Transcriptional factor B3 domain containing protein	6.17006	4.71123e-25
Os11g0257800	Hypothetical protein	6.16974	1.5892e-07
Os06g0650900	Conserved hypothetical protein	6.16283	6.44254e-11
Os01g0877900	Conserved hypothetical protein	6.16258	6.30294e-09
Os07g0535700	F-box associated type 1 domain containing protein	6.1546	8.44278e-05
Os01g0580800	Similar to submergence induced protein SI397	6.14966	7.55266e-26
Os02g0799000	Similar to DNA-binding protein phosphatase 2C	6.14783	1.4962e-55
Os02g0322400	Similar to NPKL2 (Fragment)	6.14596	2.27137e-10
Os02g0631100	Photosystem II oxygen evolving complex protein PsbQ family protein	6.13832	1.10215e-25
Os07g0691600	Similar to Alcohol dehydrogenase (Fragment)	6.13533	4.0674e-07
Os10g0497700	Similar to Phytochelatin synthetase	6.13474	1.93243e-05
Os07g0566150	Hypothetical conserved gene	6.13198	1.19503e-05
Os07g0595750	Similar to predicted protein	6.13181	4.21981e-06
Os02g0672500	Similar to Mitochondrial import inner membrane translocase subunit tim23	6.12608	8.06961e-17
Os04g0381700	Similar to OSIGBa0092E09.4 protein	6.11737	0.00599052
Os12g0115100	Nonspecific lipid-transfer protein 1 precursor (LTP 1) (PAPI)	6.10886	0.0136452
Os06g0667000	Serine/threonine protein kinase domain containing protein	6.10478	0.0205915
Os10g0198300	Non-protein coding transcript	6.10478	0.045339
Os01g0688700	Hypothetical gene	6.10477	0.016702
Os09g0564200	Hypothetical conserved gene	6.10477	0.0208364
Os01g0289750	Non-protein coding transcript	6.10477	0.0556848
Os03g0855700	Nucleic acid-binding, OB-fold domain containing protein	6.10477	0.0627256
Os02g0462800	WRKY transcription factor 42, Transcriptional repressor, Promotion of leaf senescenc	6.10477	0.0129528
Os11g0441550	Non-protein coding transcript	6.10477	0.0111004
Os09g0427300	Similar to amino acid carrier	6.10477	0.0656692
Os10g0159167	Hypothetical gene	6.10477	0.0191594
Os06g0313440	SAM dependent carboxyl methyltransferase domain containing protein	6.10477	0.0670908
Os08g0367625	Similar to coatomer subunit delta	6.10477	0.0689769
Os06g0207950	Hypothetical gene	6.10477	0.0241205
Os12g0283400	Pectinesterase inhibitor domain containing protein	6.10477	0.0704854
Os01g0254850	Hypothetical conserved gene	6.10477	0.0262696
Os01g0675933	Conserved hypothetical protein	6.10477	0.071205
Os07g0597400	Conserved hypothetical protein	6.10477	0.0412409
Os10g0529500	Similar to Glutathione-S-transferase 2	6.10477	0.0425836
Os03g0199200	Conserved hypothetical protein	6.10477	0.0189541
Os03g0327700	Similar to H0716A07.9 protein	6.10477	0.0310239
Os02g0125500	K Homology domain containing protein	6.10477	0.0116935
Os05g0115600	Protein of unknown function DUF674 family protein	6.10477	0.0174458
Os09g0483300	EF hand domain containing protein	6.10477	0.00805592
Os04g0351933	Conserved hypothetical protein	6.10477	0.0351623
Os01g0864200	Conserved hypothetical protein	6.10477	0.0214743
Os03g0197200	Similar to Sorbitol transporter	6.10477	0.0798386
Os04g0461900	Hypothetical protein	6.10477	0.0386569
Os11g0594700	Protein of unknown function DUF538 family protein	6.10477	0.0248801
Os02g0626532	Hypothetical gene	6.10477	0.00528021
Os02g0141201	Conserved hypothetical protein	6.10477	0.0159224
Os09g0255366	Hypothetical protein	6.10477	0.0189916
Os06g0711000	Conserved hypothetical protein	6.10477	0.0431522
Os04g0571700	Non-protein coding transcript	6.10477	0.0852653
Os04g0432100	Transcription factor GRAS domain containing protein	6.10477	0.0121363
Os04g0180400	Similar to Cytochrome P450 99A2	6.10477	0.023164
Os02g0138100	Conserved hypothetical protein	6.10477	0.0156005
Os02g0539200	Zinc finger, RING/FYVE/PHD-type domain containing protein	6.10477	0.00384238
Os07g0117200	NB-ARC domain containing protein	6.10477	0.088171
Os03g0702000	UDP-glucuronosyl/UDP-glucosyltransferase family protein	6.10477	0.089754
Os07g0493400	Similar to predicted protein	6.10477	0.0316088
Os11g0492200	Similar to NB-ARC domain containing protein	6.10477	0.0154432
Os02g0523100	Hypothetical conserved gene	6.10477	0.0348144
Os02g0464550	Hypothetical protein	6.10477	0.0198043
Os07g0443500	Molecular chaperone, heat shock protein, Hsp40, DnaJ domain containing protein	6.10477	0.0115285
Os10g0332300	UDP-glucuronosyl/UDP-glucosyltransferase domain containing protein	6.10477	0.0945481
Os02g0147500	Conserved hypothetical protein	6.10477	0.0945481
Os01g0802700	Auxin efflux carrier domain containing protein	6.10477	0.0380856
Os01g0347300	Conserved hypothetical protein	6.10477	0.0165136
Os07g0291400	Conserved hypothetical protein	6.10477	0.0368531
Os12g0258700	Cupredoxin domain containing protein	6.10477	0.0144624
Os10g0376301	Non-protein coding transcript	6.10477	0.100542
Os01g0753300	Similar to Resveratrol O-methyltransferase	6.10477	0.0148987
Os01g0289100	Conserved hypothetical protein	6.10477	0.0189358
Os07g0684850	Conserved hypothetical protein	6.10477	0.103747
Os04g0103900	Similar to Chalcone synthase	6.10477	0.00361287
Os07g0643000	Alpha/beta hydrolase fold-3 domain containing protein	6.10477	0.0574561
Os11g0606600	Hypothetical protein	6.10477	0.00803699
Os01g0157400	Conserved hypothetical protein	6.10477	0.0667745
Os10g0143866	Protein kinase, catalytic domain domain containing protein	6.10477	0.0667745
Os07g0489200	UDP-glucuronosyl/UDP-glucosyltransferase family protein	6.10477	0.0480333
Os10g0129200	Similar to OSIGBa0140L04.2 protein	6.10477	0.108379
Os12g0166600	Similar to NB-ARC domain containing protein	6.10477	0.0275261
Os03g0204600	Conserved hypothetical protein	6.10477	0.11107
Os09g0491628	Non-protein coding transcript	6.10477	0.111388
Os09g0301800	Hypothetical conserved gene	6.10477	0.0117645
Os07g0633300	Hypothetical conserved gene	6.10477	0.0257936
Os01g0868400	Hypothetical protein	6.10477	0.0741226
Os01g0846900	Histone-fold domain containing protein	6.10477	0.114984
Os07g0576550	Hypothetical protein	6.10477	0.114984
Os07g0517800	Similar to mitochondrial protein	6.10477	0.0755125
Os06g0534500	Zinc finger, RING-type domain containing protein	6.10477	0.0639118
Os05g0317900	Catharanthus roseus receptor-like kinase1-like kinase, Regulation of flowering time signaling pathway and/or circadian rhythm	6.10477	0.00943387
Os04g0109100	Concanavalin A-like lectin/glucanase domain containing protein	6.10477	0.044933
Os11g0245900	Hypothetical protein	6.10477	0.118556
Os10g0107000	Similar to Class III peroxidase 124	6.10477	0.119718
Os01g0531300	Hypothetical conserved gene	6.10477	0.120261
Os04g0366000	Similar to OSIGBa0110B10.6 protein	6.10477	0.0225557
Os11g0570825	Hypothetical protein	6.10477	0.0188947
Os01g0239300	Conserved hypothetical protein	6.10477	0.0156971
Os03g0797500	Similar to Indole-3-glycerol phosphate lyase (Fragment)	6.10476	0.121857
Os03g0142200	Protein of unknown function DUF594 domain containing protein	6.10476	0.123031
Os04g0268700	Eggshell protein family protein	6.10476	0.123031
Os01g0944100	Conserved hypothetical protein	6.10476	0.0127629
Os07g0654900	Similar to BLE2 protein	6.10476	0.0113289
Os02g0718050	Non-protein coding transcript	6.10476	0.0592618
Os10g0128700	Conserved hypothetical protein	6.10476	0.125704
Os12g0127600	Similar to Ulp1 protease family, C-terminal catalytic domain containing protein, expressed	6.10476	0.126696
Os03g0388366	Ribosomal protein L25/L23 domain containing protein	6.10476	0.126696
Os08g0208400	Conserved hypothetical protein	6.10476	0.0371803
Os08g0156100	Conserved hypothetical protein	6.10476	0.0889594
Os07g0582500	Similar to Proton myo-inositol cotransporter	6.10476	0.0893539
Os10g0461400	Similar to PsbP family protein, expressed	6.10476	0.101069
Os11g0285000	Similar to Beta-amyrin synthase	6.10476	0.0300439
Os01g0857250	Conserved hypothetical protein	6.10476	0.128295
Os11g0209050	Similar to nucleic acid binding protein	6.10476	0.102767
Os07g0671000	Similar to FPF1	6.10476	0.0925537
Os03g0824600	Similar to cytokinin-N-glucosyltransferase 1	6.10476	0.131594
Os01g0736750	Non-protein coding transcript	6.10476	0.0945088
Os06g0196550	Hypothetical gene	6.10476	0.133105
Os11g0487700	Conserved hypothetical protein	6.10476	0.0958906
Os04g0352066	Conserved hypothetical protein	6.10476	0.0958906
Os10g0361900	Lipoxygenase, LH2 domain containing protein	6.10476	0.0813009
Os10g0328600	Hypothetical protein	6.10476	0.0969627
Os12g0487832	Hypothetical conserved gene	6.10476	0.0134454
Os02g0608000	Protein of unknown function DUF1218 domain containing protein	6.10476	0.136021
Os06g0319540	Non-protein coding transcript	6.10476	0.136902
Os07g0541600	Similar to cDNA clone:002-112-D06, full insert sequence	6.10476	0.0993139
Os04g0339800	Similar to predicted protein	6.10476	0.0540653
Os01g0653350	Similar to WD-40 repeat family protein (Fragment)	6.10476	0.137578
Os03g0430500	Peptidase S8/S53, subtilisin/kexin/sedolisin domain containing protein	6.10476	0.137578
Os08g0536341	Non-protein coding transcript	6.10476	0.100108
Os12g0228350	Conserved hypothetical protein	6.10476	0.0969119
Os12g0113700	Similar to Zinc finger, C3HC4 type family protein, expressed	6.10476	0.0797924
Os12g0104250	Hypothetical gene	6.10476	0.0911343
Os02g0757250	Non-protein coding transcript	6.10476	0.139731
Os07g0662700	Pentatricopeptide repeat domain containing protein	6.10476	0.140773
Os02g0523650	Conserved hypothetical protein	6.10476	0.140978
Os03g0259500	Similar to Ubiquitin	6.10476	0.140978
Os04g0591232	Domain of unknown function DUF1263 domain containing protein	6.10476	0.0931933
Os08g0383800	Taurine catabolism dioxygenase TauD/TfdA domain containing protein	6.10476	0.0939334
Os12g0191601	Conserved hypothetical protein	6.10476	0.0941599
Os03g0762200	Hypothetical protein	6.10476	0.142938
Os09g0273800	Similar to Fimbriata-associated protein (Fragment)	6.10476	0.0996941
Os03g0862200	Hypothetical conserved gene	6.10476	0.0884401
Os01g0274901	Hypothetical conserved gene	6.10476	0.147235
Os12g0440300	Conserved hypothetical protein	6.10476	0.147235
Os11g0255800	Conserved hypothetical protein	6.10476	0.147891
Os10g0413101	Similar to H0815C01.6 protein	6.10476	0.0877073
Os09g0562200	Similar to J013006I17, full insert sequence	6.10476	0.0845264
Os01g0617650	Similar to AAP4; acidic amino acid transmembrane transporter/ amino acid transmembrane transporter/ neutral amino acid transmembrane transporter/ primary active transmembrane transporter	6.10476	0.0846167
Os07g0653000	Similar to BLE2 protein	6.10476	0.0813707
Os02g0463725	Conserved hypothetical protein	6.10476	0.0610798
Os03g0247750	Hypothetical conserved gene	6.10476	0.0938739
Os07g0136866	Similar to BRI1-KD interacting protein 133 (Fragment)	6.10476	0.0169353
Os03g0615300	Protein of unknown function DUF1618 domain containing protein	6.10476	0.0697764
Os04g0340300	Terpene synthase, (S)-limonene synthase, Defence against M. oryza	6.10476	0.0192556
Os11g0605900	Conserved hypothetical protein	6.10476	0.0456514
Os11g0631400	Hypothetical conserved gene	6.10476	0.0986971
Os03g0680600	Ankyrin repeat domain containing protein	6.10476	0.0768131
Os03g0851100	Similar to Translational elongation factor EF-TuM	6.10476	0.157762
Os07g0646400	Conserved hypothetical protein	6.10476	0.063862
Os04g0422900	Hypothetical conserved gene	6.10476	0.111453
Os02g0208650	Conserved hypothetical protein	6.10476	0.164039
Os05g0153901	Similar to PH domain containing protein	6.10476	0.0748012
Os01g0784450	Hypothetical protein	6.10476	0.137225
Os05g0246200	Similar to UDP-glycosyltransferase UGT710F3	6.10476	0.137225
Os01g0169000	Hypothetical protein	6.10476	0.149783
Os04g0122750	Non-protein coding transcript	6.10476	0.149783
Os05g0564500	Similar to WUSCHEL-related homeobox 12	6.10476	0.149783
Os06g0267200	Conserved hypothetical protein	6.10476	0.149783
Os07g0131375	Protein kinase, catalytic domain domain containing protein	6.10476	0.149783
Os07g0137500	Transposase, MuDR, plant domain containing protein	6.10476	0.00171951
Os04g0612301	Hypothetical protein	6.10475	0.163479
Os07g0166300	Hypothetical protein	6.10475	1
Os11g0475000	Hypothetical protein	6.10475	0.193764
Os06g0115600	Plant-specific protein with a short C-terminal coiled-coil domain and a functional NLS, Common symbiosis signaling (SYM) pathwa	6.10475	0.201368
Os01g0968800	Similar to Dehydration responsive element binding protein 1F (DREB1F protein)	6.10475	0.202201
Os08g0462800	Protein of unknown function DUF716 family protein	6.10475	0.209632
Os01g0740300	Hypothetical protein	6.10475	0.215026
Os05g0241300	Conserved hypothetical protein	6.10475	0.217393
Os02g0242550	Similar to hydroquinone glucosyltransferase	6.10475	0.223845
Os04g0344400	Similar to OSIGBa0106G08.5 protein	6.10475	0.202226
Os09g0405200	Similar to Uncharacterized protein OsI_031781	6.10475	0.232332
Os06g0302000	Similar to BURP domain-containing protein 11	6.10474	0.241749
Os02g0480950	Hypothetical protein	6.10474	0.247495
Os08g0334701	Conserved hypothetical protein	6.10474	0.251677
Os09g0124850	Conserved hypothetical protein	6.10474	0.252256
Os03g0627900	Similar to H0102C09.1 protein	6.10474	0.257021
Os05g0414400	Domain of unknown function DUF659 domain containing protein	6.10474	0.258442
Os06g0510200	Hypothetical protein	6.10474	0.27508
Os04g0437700	Hypothetical protein	6.10473	0.287613
Os02g0113200	Similar to Cytochrome P450-like protein	6.10473	0.287737
Os06g0481850	Hypothetical conserved gene	6.10473	0.293037
Os06g0539250	Similar to SWIM zinc finger family protein	6.10473	0.293037
Os10g0109066	Hypothetical protein	6.10473	0.295065
Os07g0531400	Similar to Peroxidase 27 precursor (EC 1.11.1.7) (Atperox P27) (PRXR7) (ATP12a)	6.10473	0.297614
Os03g0739500	Conserved hypothetical protein	6.10473	0.297671
Os10g0130300	F-box domain, Skp2-like domain containing protein	6.10473	0.302415
Os06g0682300	Conserved hypothetical protein	6.10473	0.302415
Os01g0304200	Similar to Transcription factor PCF7	6.10473	0.30575
Os10g0463400	B-type response regulator, Floral inducer to promote short-day (SD) flowering pathwa	6.10473	0.30575
Os01g0622000	Similar to predicted protein	6.10473	1
Os01g0673400	Conserved hypothetical protein	6.10473	1
Os01g0674400	Hypothetical conserved gene	6.10473	1
Os10g0107200	Hypothetical protein	6.10473	1
Os10g0131750	Similar to tubulin beta-4 chain	6.10473	1
Os10g0365200	Thioredoxin fold domain containing protein	6.10473	1
Os10g0453000	Hypothetical protein	6.10473	1
Os10g0483800	Hypothetical protein	6.10473	1
Os10g0495433	BRO1 domain domain containing protein	6.10473	1
Os11g0481600	Conserved hypothetical protein	6.10473	1
Os11g0540900	Protein of unknown function DUF247, plant domain containing protein	6.10473	1
Os11g0652900	Similar to tropinone reductase 2	6.10473	1
Os11g0654400	Similar to tropinone reductase 2	6.10473	1
Os11g0695975	Conserved hypothetical protein	6.10473	1
Os12g0112251	Hypothetical gene	6.10473	1
Os12g0150901	Conserved hypothetical protein	6.10473	1
Os12g0292200	Hypothetical gene	6.10473	1
Os12g0448400	Hypothetical protein	6.10473	1
Os12g0597800	Similar to Helix-loop-helix DNA-binding domain containing protein, expressed	6.10473	1
Os02g0185500	Similar to cDNA, clone: J065218M03, full insert sequence	6.10473	1
Os02g0260000	Non-protein coding transcript	6.10473	1
Os02g0491700	Putative germin-like protein 2-2	6.10473	1
Os02g0665350	Hypothetical gene	6.10473	1
Os02g0765900	Similar to Ferredoxin-nitrite reductase	6.10473	1
Os03g0194450	Hypothetical gene	6.10473	1
Os03g0439250	Hypothetical conserved gene	6.10473	1
Os04g0224200	Hypothetical protein	6.10473	1
Os04g0285601	Hypothetical gene	6.10473	1
Os04g0435000	Conserved hypothetical protein	6.10473	1
Os04g0485601	Hypothetical gene	6.10473	1
Os04g0523650	Hypothetical protein	6.10473	1
Os04g0576600	Similar to Zeamatin	6.10473	1
Os04g0578900	Similar to H0404F02.18 protein	6.10473	1
Os05g0157901	Non-protein coding transcript	6.10473	1
Os05g0232800	Similar to HAT family dimerisation domain containing protein	6.10473	1
Os05g0369300	Exo70 exocyst complex subunit domain containing protein	6.10473	1
Os05g0522250	Hypothetical gene	6.10473	1
Os06g0268500	Similar to OSIGBa0139J17.1 protein	6.10473	1
Os06g0350700	Similar to OSIGBa0109M01.4 protein	6.10473	1
Os06g0582400	Conserved hypothetical protein	6.10473	1
Os06g0693900	Protein kinase, catalytic domain domain containing protein	6.10473	1
Os07g0146700	Hypothetical protein	6.10473	1
Os07g0533600	Peptidase aspartic, catalytic domain containing protein	6.10473	1
Os07g0578125	Protein of unknown function DUF295 domain containing protein	6.10473	1
Os07g0660500	Similar to Cis-zeatin O-glucosyltransferase 1 (EC 2.4.1.215) (cisZOG1)	6.10473	1
Os08g0158300	Hypothetical conserved gene	6.10473	1
Os08g0202200	Conserved hypothetical protein	6.10473	1
Os08g0249750	Non-protein coding transcript	6.10473	1
Os08g0377150	Conserved hypothetical protein	6.10473	1
Os08g0413500	Hypothetical conserved gene	6.10473	1
Os08g0516200	BTB/POZ-like domain containing protein	6.10473	1
Os09g0348766	Hypothetical gene	6.10473	1
Os09g0436600	Conserved hypothetical protein	6.10473	1
Os09g0460200	Similar to Transport protein	6.10473	1
Os09g0507500	Similar to Peroxidase 55 precursor (EC 1.11.1.7) (Atperox P55) (ATP20a)	6.10473	1
Os01g0523600	Hypothetical protein	6.10473	1
Os09g0482300	Late embryogenesis abundant protein, LEA-18 domain containing protein	6.10473	1
Os08g0358800	A-type response regulator, Cytokinin signalin	6.10473	1
Os01g0384901	Hypothetical gene	6.10473	1
Os01g0944000	Conserved hypothetical protein	6.10473	1
Os10g0130500	Hypothetical protein	6.10473	1
Os11g0556466	Hypothetical conserved gene	6.10473	1
Os12g0542601	Conserved hypothetical protein	6.10473	1
Os02g0811650	Similar to predicted protein	6.10473	1
Os04g0435200	Hypothetical protein	6.10473	1
Os07g0464001	Hypothetical gene	6.10473	1
Os12g0284525	Conserved hypothetical protein	6.10473	1
Os03g0227750	Hypothetical genes	6.10473	1
Os03g0293450	Hypothetical protein	6.10473	1
Os06g0141950	Similar to MYB transcription factor	6.10473	1
Os07g0407350	Conserved hypothetical protein	6.10473	1
Os08g0415900	Similar to Amino acid permease AAP4	6.10473	1
Os01g0693700	Similar to Nitrate reductase [NAD(P)H]	6.10473	0.309044
Os04g0659125	Hypothetical gene	6.10473	0.309044
Os04g0580001	Hypothetical gene	6.10473	0.309044
Os12g0205100	Conserved hypothetical protein	6.10473	0.309044
Os02g0632800	Wall-associated kinase, Positive regulation of rice blast resistanc	6.10473	0.309044
Os04g0253601	Conserved hypothetical protein	6.10473	0.309044
Os09g0452400	Peptidase A1 domain containing protein	6.10473	0.309044
Os01g0230700	Hypothetical conserved gene	6.10473	0.309044
Os10g0486916	Hypothetical protein	6.10473	0.309044
Os12g0299650	Myb/SANT-like domain domain containing protein	6.10473	0.309044
Os02g0124650	Hypothetical protein	6.10473	0.309044
Os02g0831900	Similar to Calcium dependent protein kinase	6.10473	0.309044
Os03g0619151	Similar to Dof domain, zinc finger family protein, expressed	6.10473	0.309044
Os04g0590100	Heavy metal-associated domain, HMA domain containing protein	6.10473	0.309044
Os03g0663500	Similar to Osmotin precursor	6.10473	0.309044
Os02g0712550	Conserved hypothetical protein	6.10473	0.309044
Os04g0611500	Nucleotide-binding, alpha-beta plait domain containing protein	6.10473	0.309044
Os04g0648750	Hypothetical gene	6.10473	0.309044
Os07g0549150	Hypothetical gene	6.10473	0.309044
Os11g0490850	Non-protein coding transcript	6.10473	0.309044
Os10g0377500	Nucleic acid-binding, OB-fold domain containing protein	6.10473	0.309044
Os11g0664400	Hypothetical conserved gene	6.10473	0.309044
Os12g0543800	Conserved hypothetical protein	6.10473	0.309044
Os12g0606000	Similar to Protein kinase domain containing protein	6.10473	0.309044
Os02g0785600	Hypothetical conserved gene	6.10473	0.309044
Os06g0576200	Conserved hypothetical protein	6.10473	0.309044
Os06g0632300	Similar to Transposon protein	6.10473	0.309044
Os07g0613866	Conserved hypothetical protein	6.10473	0.309044
Os02g0103000	Conserved hypothetical protein	6.10473	0.309044
Os05g0555201	Non-protein coding transcript	6.10473	0.309044
Os01g0147001	Similar to H0212B02.9 protein	6.10473	0.309044
Os12g0446300	Similar to J013000G08, full insert sequence	6.10473	0.309044
Os03g0577800	Similar to OSIGBa0106P14.6 protein	6.10473	0.309044
Os05g0318166	Hypothetical gene	6.10473	0.309044
Os05g0506600	Lipase, GDSL domain containing protein	6.10473	0.309044
Os06g0721800	Cupredoxin domain containing protein	6.10473	0.309044
Os07g0197500	Disease resistance protein domain containing protein	6.10473	0.309044
Os02g0503800	Cytochrome P450 domain containing protein	6.10473	0.309044
Os02g0513400	Protein of unknown function DUF1677, Oryza sativa domain containing protein	6.10473	0.309044
Os01g0693100	Conserved hypothetical protein	6.10473	0.309044
Os11g0565300	Similar to Protein kinase domain containing protein	6.10473	0.309044
Os07g0519450	Similar to MYB transcription factor	6.10473	0.309044
Os01g0858200	Similar to ESP3 (ENHANCED SILENCING PHENOTYPE 3); ATP binding / ATP-dependent RNA helicase/ ATP-dependent helicase/ helicase/ nucleic acid binding	6.10473	0.309044
Os01g0201300	Non-protein coding transcript	6.10473	0.309044
Os01g0248000	Stigma-specific protein Stig1 family protein	6.10473	0.309044
Os04g0574800	Similar to Dihydrodipicolinate synthase	6.10473	0.309044
Os10g0359801	Conserved hypothetical protein	6.10473	0.309044
Os10g0523201	Hypothetical protein	6.10473	0.309044
Os08g0333701	Non-protein coding transcript	6.10473	0.309044
Os08g0395400	Conserved hypothetical protein	6.10473	0.309044
Os10g0188166	Hypothetical conserved gene	6.10473	0.309044
Os08g0349300	Conserved hypothetical protein	6.10473	0.309044
Os12g0286300	Cytochrome P450 domain containing protein	6.10473	0.309044
Os01g0248900	Alpha-expansin, Mediation of the cell extension and growth, Root system architectur	6.10473	0.309044
Os03g0193400	Similar to polyamine oxidase precursor	6.10473	0.309044
Os03g0369000	Similar to Peroxidase 1	6.10473	0.309044
Os11g0428500	Conserved hypothetical protein	6.10473	0.309044
Os03g0702400	Hypothetical protein	6.10473	0.309044
Os06g0552000	Protein kinase, catalytic domain domain containing protein	6.10473	0.309044
Os01g0152050	Hypothetical protein	6.10473	0.309044
Os06g0692050	Conserved hypothetical protein	6.10473	0.309044
Os10g0398100	Plant disease resistance response protein family protein	6.10473	0.309044
Os04g0633800	Protein kinase, catalytic domain domain containing protein	6.10473	1
Os10g0178000	Similar to Proline-rich protein	6.10473	1
Os05g0492300	Conserved hypothetical protein	6.10473	1
Os01g0160100	Similar to Pyruvate decarboxylase isozyme 2 (EC 4.1.1.1) (PDC) (Fragment)	6.10199	1.39323e-26
Os10g0105750	Non-protein coding transcript	6.10174	1
Os01g0131600	Hypothetical conserved gene	6.09717	1.20078e-06
Os01g0313300	Similar to EREBP-3 protein (Fragment)	6.09296	2.25886e-08
Os01g0155000	Alpha/beta hydrolase fold-3 domain containing protein	6.09233	0.0136401
Os10g0370800	Similar to Exo-1,3-beta-glucanase precursor (EC 3.2.1.58) (Fragment)	6.09104	0.00088107
Os11g0637600	Similar to potyvirus VPg interacting protein	6.08851	2.26609e-12
Os02g0145000	Hypothetical gene	6.0874	0.000128662
Os03g0794000	Plant lipid transfer protein/Par allergen family protein	6.08734	2.61351e-29
Os04g0504700	Conserved hypothetical protein	6.0845	1.43247e-05
Os02g0134200	DUF1645 family protein, Regulation of stress-tolerance and grain lengt	6.08105	8.39504e-08
Os01g0965900	Conserved hypothetical protein	6.07937	4.4221e-18
Os01g0314800	Late embryogenesis abundant protein 3 family protein	6.07809	2.97592e-15
Os05g0390300	Conserved hypothetical protein	6.07629	8.5553e-07
Os02g0715400	Conserved hypothetical protein	6.06526	3.13053e-123
Os05g0357500	Similar to Integral membrane protein DUF6 containing protein, expressed	6.06467	8.76058e-09
Os01g0124650	Hypothetical conserved gene	6.0631	2.36676e-14
Os03g0194600	Protein of unknown function DUF568, DOMON-like domain containing protein	6.06183	5.52104e-10
Os10g0446400	AT-rich interaction region domain containing protein	6.05699	4.20278e-43
Os04g0422200	Similar to H0525E10.13 protein	6.05429	4.82633e-05
Os03g0818050	Hypothetical conserved gene	6.05381	0.000134434
Os07g0614650	Similar to predicted protein	6.04567	0.0130222
Os08g0480400	Similar to cupin, RmlC-type	6.04388	8.14445e-17
Os03g0130350	Similar to predicted protein	6.04074	0.000294528
Os06g0168700	Similar to Prolin rich protein	6.0403	1.2719e-08
Os08g0287200	Hypothetical conserved gene	6.03884	5.93166e-06
Os05g0196700	Conserved hypothetical protein	6.03302	0.00276279
Os12g0169600	Similar to Fructose-bisphosphate aldolase	6.03037	0.0294533
Os03g0608000	Hypothetical protein	6.02851	0.0936057
Os01g0770800	Ctr copper transporter family protein	6.01391	0.00434962
Os01g0699600	Serine/threonine protein kinase domain containing protein	6.01368	0.000101574
Os02g0101600	Similar to SKP1-like protein 1A	6.01048	5.85186e-06
Os02g0565150	Conserved hypothetical protein	6.00929	0.000859627
Os12g0548700	Similar to MPI	6.00788	0.000919716
Os07g0492300	Hypothetical protein	6.00607	0.000114844
Os10g0344900	Multi antimicrobial extrusion protein MatE family protein	6.00577	2.3349e-08
Os04g0393100	Similar to OSIGBa0145N07.8 protein	6.00478	0.00088186
Os06g0520733	Similar to cell number regulator 4	6.00156	0.000139429
Os01g0623000	Hypothetical conserved gene	6.00094	0.000114195
Os01g0212900	Hypothetical conserved gene	5.99909	3.87096e-18
Os08g0255500	Similar to BRASSINOSTEROID INSENSITIVE 1-associated receptor kinase 1	5.9973	0.0938802
Os12g0427600	Similar to Subtilase	5.99651	0.00160581
Os02g0106001	Conserved hypothetical protein	5.99509	4.66268e-07
Os01g0953801	Domain of unknown function DUF296 domain containing protein	5.98426	6.06945e-07
Os07g0588600	Zinc finger, C2H2-type domain containing protein	5.984	1.82808e-05
Os05g0513700	Reticulon domain containing protein	5.98394	3.84622e-05
Os03g0310600	Protein of unknown function DUF247, plant family protein	5.98386	9.71916e-05
Os11g0692000	Hypothetical protein	5.98343	0.00833751
Os04g0589700	Zinc finger, RING/FYVE/PHD-type domain containing protein	5.98335	0.0174774
Os03g0288000	Similar to Metallothionein	5.97603	3.10654e-07
Os11g0691050	Hypothetical protein	5.97216	7.12953e-06
Os08g0193700	Similar to NBS-LRR disease resistance protein homologue (Fragment)	5.9683	0.000101126
Os06g0554200	Similar to F20B17.20	5.96238	0.000559047
Os08g0178600	Hypothetical genes	5.96138	6.31888e-13
Os05g0474800	WRKY transcription factor 70	5.95951	0.00119185
Os10g0492500	Similar to Tonoplast membrane integral protein ZmTIP3-1	5.9534	0.1515
Os12g0538700	Similar to AT.I.24-1 protein (Fragment)	5.95273	0.000146873
Os01g0152300	Similar to Histone H2B.1	5.94921	7.3388e-19
Os04g0547800	Conserved hypothetical protein	5.94548	0.0282614
Os11g0211800	Similar to Specific abundant protein-like protein 1	5.94512	8.27707e-241
Os12g0485300	Non-protein coding transcript	5.94484	0.0320256
Os02g0178100	Similar to CONSTANS-like protein CO6	5.93901	2.99447e-06
Os04g0213100	Hemopexin fold protein, Chlorophyll degradation, Anther developmen	5.93696	0.143262
Os04g0511200	EFA27 for EF hand, abscisic acid, 27kD	5.93084	0.00061117
Os02g0237000	Similar to peroxidase 52	5.92761	1.86509e-05
Os10g0489000	Similar to FIP1	5.92553	4.69123e-67
Os02g0759400	Zinc finger, RING/FYVE/PHD-type domain containing protein	5.92192	0.000150672
Os01g0651000	Lipase, GDSL domain containing protein	5.92125	2.04234e-05
Os01g0364800	Protein kinase, catalytic domain domain containing protein	5.92053	0.0010158
Os04g0677300	Harpin-induced 1 domain containing protein	5.91936	5.42802e-12
Os08g0153900	Protein of unknown function DUF599 family protein	5.91664	4.42614e-18
Os05g0437100	Pathogenesis-related transcriptional factor and ERF domain containing protein	5.91347	0.000151122
Os10g0376400	Similar to Phosphate-induced protein 1 conserved region containing protein	5.91159	1.53676e-08
Os11g0592200	Similar to Chitin-binding allergen Bra r 2 (Fragments)	5.9115	4.23338e-50
Os11g0246200	Kelch-type beta propeller domain containing protein	5.90795	9.22768e-10
Os02g0463500	Peptidase S10, serine carboxypeptidase domain containing protein	5.90681	4.87145e-65
Os03g0377600	Zinc finger, RING/FYVE/PHD-type domain containing protein	5.90405	6.64189e-18
Os03g0279500	Similar to Helix-loop-helix DNA-binding domain containing protein	5.90394	0.00591558
Os12g0604300	Hypothetical gene	5.90371	9.86599e-28
Os04g0412000	Hypothetical protein	5.90359	8.84339e-12
Os02g0193933	Similar to predicted protein	5.89863	1.38871e-11
Os06g0326900	Protein of unknown function DUF296 domain containing protein	5.89545	7.10253e-05
Os02g0169300	Similar to Phosphoglycerate kinase, cytosolic (EC 2.7.2.3)	5.89032	9.13774e-08
Os08g0382800	Hypothetical conserved gene	5.88328	0.000224259
Os02g0147600	Protein of unknown function DUF1677, Oryza sativa family protein	5.87855	2.295e-06
Os05g0318300	Ribonuclease III domain containing protein	5.8755	5.70202e-08
Os02g0657775	Similar to predicted protein	5.87352	3.75309e-08
Os12g0633700	Similar to GDP dissociation inhibitor protein OsGDI1	5.8683	0.00706502
Os09g0280750	Non-protein coding transcript	5.8673	3.63509e-14
Os10g0178101	Hypothetical gene	5.8667	6.17402e-09
Os08g0276000	Similar to Transmembrane 9 superfamily protein member 4	5.86021	8.96611e-08
Os02g0647300	Leucine-rich repeat, plant specific containing protein	5.85898	0.00489678
Os06g0633100	Similar to P10Sh249C12	5.85447	3.71088e-16
Os10g0177200	EF-HAND 2 domain containing protein	5.85398	1.94454e-17
Os01g0930950	NAD(P)-binding domain domain containing protein	5.84924	4.92194e-05
Os12g0116700	Similar to WRKY transcription factor 64	5.84761	0.00012158
Os05g0572000	Pathogenesis-related transcriptional factor and ERF domain containing protein	5.84705	7.69039e-08
Os01g0878700	Amino acid transporter, transmembrane domain containing protein	5.8327	3.90463e-40
Os02g0658600	Similar to Beta-expansin (Fragment)	5.83164	0.02829
Os06g0159400	Tetratricopeptide-like helical domain containing protein	5.83162	0.00180516
Os01g0681700	Hypothetical conserved gene	5.83159	1.09636e-05
Os09g0545100	Hypothetical conserved gene	5.83142	0.0109811
Os08g0182400	Conserved hypothetical protein	5.82102	0.0002831
Os08g0385000	Similar to seed maturation protein PM41	5.81984	1.09035e-09
Os09g0273950	Conserved hypothetical protein	5.81445	5.32454e-38
Os06g0166400	Similar to TINY-like protein (AP2 domain containing protein RAP2.10) (Fragment)	5.81354	4.91753e-18
Os02g0694100	Cyclin-like F-box domain containing protein	5.80743	8.30095e-08
Os07g0528051	Non-protein coding transcript	5.80168	0.00631962
Os07g0162400	Alpha/beta hydrolase fold-3 domain containing protein	5.80162	1.76152e-113
Os03g0556600	Serine/threonine protein kinase-related domain containing protein	5.79945	9.28007e-72
Os12g0114000	Conserved hypothetical protein	5.79729	1.02715e-17
Os08g0443800	Tetraspanin domain containing protein	5.79294	0.0177793
Os07g0603700	CYP78A13 (Cytochrome P450), Size control between embryo and endosper	5.79187	0.00284054
Os06g0218800	Uncharacterised protein family UPF0503 domain containing protein	5.79061	0.00459925
Os01g0136200	16.9 kDa class I heat shock protein 1	5.78973	3.96353e-05
Os01g0849600	Similar to ENOD18 protein (Fragment)	5.77388	3.02546e-05
Os07g0563400	Protein of unknown function DUF761, plant family protein	5.77235	2.91807e-118
Os02g0456100	Similar to Glutelin	5.77013	0.00660695
Os03g0226200	Non-symbiotic hemoglobin 2 (rHb2	5.75929	6.24399e-10
Os03g0762400	Similar to Peroxidase2 precursor (EC 1.11.1.7)	5.75425	3.93739e-14
Os05g0437401	Conserved hypothetical protein	5.75346	3.75874e-09
Os11g0592100	Similar to Barwin	5.74639	4.60258e-11
Os03g0648800	Thioredoxin fold domain containing protein	5.74069	1.99324e-06
Os07g0680900	Similar to Ribosomal protein S6 kinase	5.73845	1.00691e-05
Os04g0180900	Conserved hypothetical protein	5.73207	7.71727e-18
Os06g0229066	Similar to ATP-dependent zinc metalloprotease FTSH 6, chloroplastic	5.725	0.00400228
Os03g0748500	Similar to flavoprotein wrbA	5.72171	3.40997e-13
Os11g0524300	Protein of unknown function DUF1001 family protein	5.72108	5.75796e-08
Os08g0150700	Cyclin-like F-box domain containing protein	5.71751	3.89546e-12
Os07g0442900	Uncharacterised protein family UPF0497, trans-membrane plant subgroup domain containing protein	5.71679	0.000665329
Os08g0482300	Pistil-specific extensin-like protein domain containing protein	5.71532	4.42876e-12
Os02g0147300	Hypothetical conserved gene	5.71479	0.00028025
Os12g0187800	Conserved hypothetical protein	5.7144	6.1346e-42
Os05g0266900	Hypothetical protein	5.70695	0.122755
Os06g0706700	Similar to PsAD1	5.70507	0.0894427
Os12g0478200	Hypothetical protein	5.70179	2.8327e-133
Os11g0240550	Non-protein coding transcript	5.70112	0.00328708
Os01g0765400	Protease inhibitor I4, serpin, plant domain containing protein	5.69854	3.35164e-90
Os09g0562750	Protein of unknown function DUF594 domain containing protein	5.69649	0.0187277
Os01g0681332	Hypothetical gene	5.68774	1
Os04g0127800	Coactivator CBP, KIX domain containing protein	5.68711	1.21824e-22
Os11g0303800	Hypothetical protein	5.68528	1.75641e-07
Os04g0512500	Similar to OSIGBa0157K09-H0214G12.24 protein	5.6849	1.38282e-62
Os07g0429700	Similar to Thionin-like peptide	5.68382	0.00112442
Os01g0660700	Protein of unknown function DUF295 family protein	5.68237	0.00113746
Os02g0685900	Similar to Calcium dependent protein kinase	5.67283	0.045926
Os01g0691100	Plant lipid transfer protein/seed storage/trypsin-alpha amylase inhibitor domain containing protein	5.67268	0.0434173
Os01g0663400	Similar to Aspartic proteinase oryzasin 1 precursor (EC 3.4.23.-)	5.67132	3.45737e-30
Os01g0370000	NADH:flavin oxidoreductase/NADH oxidase, N-terminal domain containing protein	5.66725	6.17281e-09
Os09g0540150	Conserved hypothetical protein	5.66715	0.0051045
Os02g0767600	Similar to RHC1A	5.66581	2.62907e-56
Os01g0304400	Conserved hypothetical protein	5.66203	9.37623e-05
Os03g0419700	Hypothetical conserved gene	5.66193	0.00027608
Os04g0289800	Hypothetical conserved gene	5.66133	0.00509026
Os03g0130300	Similar to Cp-thionin	5.65792	6.9794e-05
Os07g0644600	Cytochrome P450 family protein	5.65607	0.00607193
Os10g0578050	Conserved hypothetical protein	5.65477	0.00829102
Os10g0330400	Protein of unknown function DUF179 family protein	5.65362	7.75595e-05
Os01g0765600	EF-Hand type domain containing protein	5.65288	1.88978e-05
Os09g0425500	Hypothetical gene	5.65268	3.16731e-71
Os04g0516600	Pyridoxal phosphate-dependent transferase, major region, subdomain 1 domain containing protein	5.64994	3.82251e-05
Os10g0548100	Similar to DM280 protein	5.64981	1.18445e-43
Os11g0643600	Hypothetical conserved gene	5.6497	1.39056e-08
Os07g0526600	Alpha/beta hydrolase fold-3 domain containing protein	5.64921	0.0242549
Os06g0243900	Hypothetical protein	5.64449	0.048286
Os02g0232000	Similar to Heat shock transcription factor 29 (Fragment)	5.63895	1.18867e-82
Os02g0805100	Similar to Auxin-responsive protein IAA12 (Indoleacetic acid-induced protein 12) (BODENLOS protein)	5.6384	3.01037e-11
Os08g0205800	Hypothetical conserved gene	5.63623	7.37757e-19
Os12g0257600	Similar to Laccase-25	5.63183	0.000255561
Os06g0136201	Hypothetical gene	5.62873	0.00161252
Os03g0295800	Gamma interferon inducible lysosomal thiol reductase GILT family protein	5.62692	4.0547e-43
Os08g0214233	Conserved hypothetical protein	5.62318	0.00297246
Os11g0495400	Similar to PHF5-like protein	5.61757	0.111388
Os07g0207800	Similar to PGAZAT (POLYGALACTURONASE ABSCISSION ZONE A. THALIANA); polygalacturonase	5.61749	0.112893
Os06g0215100	Protein of unknown function DUF1645 family protein	5.61648	6.98309e-11
Os05g0574750	Non-protein coding transcript	5.61634	0.207048
Os03g0231600	Similar to Branched-chain-amino-acid aminotransferase 3, chloroplast precursor (EC 2.6.1.42) (Atbcat-3)	5.61435	5.84136e-43
Os08g0242400	Similar to WUSCHEL-related homeobox 8	5.61397	0.202291
Os02g0574800	Ethylene insensitive 3 domain containing protein	5.61187	7.05742e-08
Os09g0109600	Small peptide, Drought toleranc	5.60933	9.62198e-239
Os08g0118800	Similar to SAUR31 - auxin-responsive SAUR family member	5.60028	0.000237219
Os04g0493100	Basic helix-loop-helix dimerisation region bHLH domain containing protein	5.59997	3.11323e-239
Os02g0530300	Zinc finger, AN1-type domain containing protein	5.59942	6.4938e-18
Os03g0341000	Similar to AP2 domain containing protein RAP2.2 (Fragment)	5.59134	2.67677e-23
Os10g0565150	Hypothetical gene	5.58084	3.44076e-07
Os03g0228200	Conserved hypothetical protein	5.58043	0.000383487
Os09g0325700	Protein phosphatase 2C, Abiotic stress response, Early panicle developmen	5.57933	1.23432e-09
Os02g0808601	Similar to predicted protein	5.57034	0.0148438
Os03g0561283	Conserved hypothetical protein	5.56896	1.3389e-08
Os11g0241200	Protein of unknown function DUF538 family protein	5.5628	2.10168e-44
Os04g0208200	Cysteine proteinase	5.55938	0.00105576
Os04g0372750	Non-protein coding transcript	5.55856	4.18718e-07
Os10g0442400	Similar to UDP-glucoronosyl and UDP-glucosyl transferase family protein, expressed	5.55765	0.000257558
Os09g0451000	ACC oxidase, Ethylene biosynthesi	5.55648	2.32531e-17
Os01g0928000	Similar to Transcription factor ICE1 (Inducer of CBF expression 1) (Basic helix- loop-helix protein 116) (bHLH116) (AtbHLH116)	5.55425	3.56711e-52
Os03g0322200	Similar to serine-rich protein-related	5.54989	8.36907e-09
Os06g0496601	Hypothetical gene	5.54957	0.000648051
Os02g0649300	HD-ZIP I protein, Transcription activator, Stress response, Panicle developmen	5.54566	4.71693e-10
Os09g0458500	Non-protein coding transcript	5.5432	1.44116e-09
Os06g0705400	Hypothetical conserved gene	5.54214	1.19298e-06
Os05g0156900	Vacuolar H+-translocating pyrophosphatase, Regulation of grain chalkines	5.53689	5.36809e-28
Os02g0670100	Similar to protein kinase APK1B	5.53634	2.19996e-05
Os01g0201500	Similar to early nodulin 20	5.53518	5.9731e-06
Os05g0112800	Protein of unknown function DUF26 domain containing protein	5.53236	3.73907e-11
Os01g0895300	Cytochrome b561, eukaryote domain containing protein	5.53143	2.86867e-10
Os07g0448100	Similar to Plasma membrane integral protein ZmPIP2-6	5.52753	7.44378e-33
Os01g0571300	Similar to Heat shock transcription factor 31 (Fragment)	5.52674	8.47279e-10
Os02g0763501	Similar to Serine threonine kinase 1	5.51986	7.44999e-13
Os12g0282000	Conserved hypothetical protein	5.51457	0.0313857
Os01g0751600	Class III lipase, Regulation of tillering, plant height, and spikelet fertilit	5.51321	7.52855e-171
Os08g0469500	Similar to F-box domain containing protein	5.50666	0.00562824
Os01g0805400	UDP-glucuronosyl/UDP-glucosyltransferase family protein	5.50466	4.38492e-147
Os05g0361700	Similar to EREBP-2 protein (Fragment)	5.5039	1.35697e-06
Os05g0510100	Protein of unknown function DUF567 family protein	5.50297	5.07755e-24
Os01g0144800	Protein of unknown function DUF3681 domain containing protein	5.49861	4.78324e-19
[truncated: 35,852 more rows]
