# Supplementary material for: Transcriptome and Physio-Biochemical Profiling Reveals Differential Responses of Rice Cultivars at Reproductive-Stage Drought Stress
Source: Int J Mol Sci. 2023 Jan 5;24(2):1002. doi: 10.3390/ijms24021002 (PMC9863700; doi:10.3390/ijms24021002)
Supplement: Supplementary file 1 [file ijms-24-01002-s001.zip › Supplementary Table S6.xlsx]

## Sheet: N22 down
Supplementary Table S6: Genes down-regulated (Log2 Fold change >2 and FDR £0.05) in panicle of N 22 under drought stress
Gene	Name	Description	NPC vs NPT
			logFC	FDR
Os11g0215400		Peptidase aspartic, catalytic domain containing protein	-11.7852	3.99504e-13		NPC= Nagina 22, Panicle, Control
Os05g0593550		Hypothetical conserved gene	-11.1248	3.30648e-12		NPT= Nagina 22, Panicle, Treated
Os06g0290701		Hypothetical protein	-10.1523	1.94206e-09
Os04g0310800	OsACS9	Fatty acyl-CoA synthetase, Pollen exine formation, Anther development, Sporopollenin synthesi	-9.28886	5.27306e-07
Os11g0596200		Conserved hypothetical protein	-9.28458	3.0544e-07
Os11g0494100		Similar to NBS-LRR type resistance protein (Fragment)	-8.93739	1.69341e-05
Os07g0669000		Similar to Catalytic subunit of polymerase zeta	-8.25184	3.06387e-05
Os03g0403501		Hypothetical gene	-8.1242	7.05058e-05
Os12g0242700		Similar to 3-oxoacyl-[acyl-carrier-protein] reductase 1, chloroplast precursor (EC 1.1.1.100) (3-ketoacyl-acyl carrier protein reductase 1) (Beta- keto acyl-carrier protein reductase 1)	-8.10051	3.87331e-19
Os04g0573100	HTH1	Putative glucose-methanol-choline (GMC) oxidoreductase, Cutin biosynthesis, Anther development, Pollen fertilit	-8.02335	7.1904e-09
Os10g0484800	OsLAP6	Orthologue of Arabidopsis PKSA/LAP6, Regulation of pollen exine formatio	-7.96364	4.50453e-07
Os02g0783700		Similar to Lysine ketoglutarate reductase/saccharopine dehydrogenase	-7.83034	5.57461e-06
Os08g0529800		Alpha/beta hydrolase fold-1 domain containing protein	-7.75707	1.10417e-05
Os01g0550800		Protein of unknown function DUF239, plant domain containing protein	-7.59131	1.55213e-10
Os04g0675101		ATPase-like, ATP-binding domain domain containing protein	-7.56645	1.18893e-53
Os03g0683500		Hypothetical conserved gene	-7.55149	3.12626e-10
Os02g0140500	OsOSC4	Similar to cycloartenol synthase	-7.40997	3.54734e-05
Os09g0252700		Similar to E3 ubiquitin protein ligase UPL1 (EC 6.3.2.-) (Ubiquitin-protein ligase 1)	-7.3664	1.10756e-41
Os02g0202300		Protein of unknown function DUF3414 domain containing protein	-7.30618	3.83374e-19
Os12g0105975		Similar to Ubiquitin-activating enzyme E1	-7.26579	1.71591e-09
Os04g0675400	OsDjC45	Similar to Chaperone protein dnaJ	-7.26214	6.64972e-38
Os07g0655800	OS-RP2	Similar to Aspartic acid-rich protein	-7.16949	0.0001772
Os05g0205400	OsCEP12	Conserved hypothetical protein	-7.10457	0.000105281
Os11g0634350		Non-protein coding transcript	-7.09832	0.000111088
Os09g0240975		Hypothetical gene	-7.07009	6.33192e-21
Os11g0701800	C10701	Chitinase (EC 3.2.1.14) III C10701-rice (EC 3.2.1.14) (Class III chitinase homologu	-7.04774	6.96618e-24
Os05g0517400		Conserved hypothetical protein	-7.01477	4.40587e-36
Os02g0619801		Hypothetical gene	-6.96765	0.00653835
Os07g0556800		Ribosome-inactivating protein family protein	-6.94832	9.45975e-09
Os02g0106966		Similar to emb1507 (embryo defective 1507); ATP binding / ATP-dependent helicase/ helicase/ nucleic acid binding / nucleoside-triphosphatase/ nucleotide binding	-6.90664	5.67966e-18
Os06g0728902	OsGSL6	Similar to predicted protein	-6.88985	5.55505e-36
Os02g0678300		Similar to protein HOTHEAD	-6.85159	0.000546132
Os09g0479200	OsRLCK275	Similar to Receptor protein kinase-like protein	-6.81532	0.0177241
Os02g0137450	OsHAC703	Conserved hypothetical protein	-6.8151	4.74318e-20
Os09g0282300		Zinc finger, C2H2-type/integrase, DNA-binding domain containing protein	-6.75258	0.0329064
Os03g0309250		Hypothetical gene	-6.74534	2.06937e-06
Os08g0552800		Hypothetical conserved gene	-6.73872	0.000722637
Os01g0111600	OsMFT2	Similar to MOTHER of FT and TF1 protein	-6.72828	0.000126896
Os01g0252300		Conserved hypothetical protein	-6.61393	0.000459151
Os07g0694325		Hypothetical protein	-6.59262	0.021698
Os06g0644350		Non-protein coding transcript	-6.5658	2.27362e-06
Os01g0653500		Conserved hypothetical protein	-6.54594	0.0276029
Os10g0551800	RCc2	Root-specific protein (RCc2 protein)	-6.53576	0.000119086
Os11g0701100	riceXIP	Similar to Class III chitinase homologu	-6.5331	0.00010935
Os06g0165600	OsDREB1D	CRT/DRE binding factor (Transcription factor RCBF4)	-6.48336	0.000858593
Os09g0544400		Similar to glutathione transferase16	-6.48034	1.84905e-07
Os01g0698200	OsSTRL1	Similar to strictosidine synthase 1	-6.47962	0.00516361
Os03g0304100		Conserved hypothetical protein	-6.47268	3.26512e-06
Os04g0115800		Conserved hypothetical protein	-6.37575	0.00433627
Os08g0197700	OsBiP5	Similar to Luminal binding protein 5 precursor (BiP 5) (78 kDa glucose-regulated protein homolog 5) (GRP 78-5)	-6.29809	0.0475766
Os03g0168600	CYP704B2	Cytochrome P450 protein, Anther cutin biosynthesis and pollen exine formatio	-6.29246	1.18413e-52
Os10g0439682		Hypothetical protein	-6.26103	0.0035324
Os06g0689700		Hypothetical conserved gene	-6.24014	0.00199569
Os05g0447580	OsMed13_1	Hypothetical conserved gene	-6.19426	1.05187e-17
Os11g0226550		Hypothetical protein	-6.18554	0.0294778
Os10g0565401		Hypothetical conserved gene	-6.16337	6.34448e-14
Os08g0273600		Non-protein coding transcript	-6.12014	0.00223359
Os02g0664100		Hypothetical conserved gene	-6.09579	4.21461e-17
Os06g0169900		Similar to GOS9 protein	-6.06548	0.000101655
Os12g0202851		Hypothetical protein	-6.0219	0.00011155
Os04g0545600	OsUCL15	Similar to Uclacyanin 3-like protein	-6.01691	2.38148e-10
Os11g0641800	OsLAC24	Similar to Laccase-20	-5.96888	1.27591e-27
Os02g0136933		Hypothetical conserved gene	-5.92742	5.11074e-08
Os01g0683525		Non-protein coding transcript	-5.85416	0.011385
Os02g0832400	OsGSL7	Similar to Callose synthase 1 catalytic subunit	-5.83926	3.41679e-38
Os03g0265666		Hypothetical conserved gene	-5.82035	5.28589e-16
Os10g0511800		Similar to Plus-3 domain containing protein, expressed	-5.77042	8.53274e-21
Os02g0511900		Similar to DNA polymerase	-5.75663	2.5771e-08
Os12g0594200		Hypothetical conserved gene	-5.74552	4.61913e-27
Os06g0575400		Serine/threonine protein kinase-related domain containing protein	-5.74273	0.0019443
Os07g0637700		Similar to Disease resistance-responsive family protein	-5.71729	0.00127394
Os02g0816300		Armadillo-type fold domain containing protein	-5.71459	9.34867e-09
Os04g0443900		Similar to RuBisCO large subunit-binding protein subunit beta, chloroplastic	-5.70729	1.22348e-05
Os11g0108650	OsLAC20	Similar to Laccase-23	-5.70171	0.00144258
Os08g0136300		Similar to (clone wusl1032) mRNA sequence	-5.68339	0.00387577
Os03g0679700	OsTHIC	Similar to Thiamine biosynthesis protein thiC	-5.66159	1.25343e-16
Os10g0162500		Chloramphenicol acetyltransferase-like domain domain containing protein	-5.64074	0.00565461
Os02g0114033		Glutamine-Leucine-Glutamine, QLQ domain containing protein	-5.63298	2.44457e-17
Os04g0555600		Similar to WD-40 repeat family protein / beige-related	-5.62483	4.60322e-06
Os02g0152750		Non-protein coding transcript	-5.60651	6.34448e-14
Os02g0323300		Hypothetical protein	-5.57633	3.74976e-05
Os02g0209050		Hypothetical gene	-5.56505	4.72312e-25
Os07g0421932		Hypothetical gene	-5.53139	9.82203e-18
Os02g0732800	OsGELP43	Similar to Anther-specific proline-rich protein APG	-5.50785	2.69979e-25
Os04g0574500	OsGRF12	Similar to Growth-regulating factor 12	-5.46504	0.00915694
Os06g0506200		Protein of unknown function DUF250 domain containing protein	-5.42832	1.17949e-48
Os03g0245300		Similar to Hydroxyproline-rich glycoprotein DZ-HRGP precursor	-5.41943	1.34396e-09
Os04g0108600		Similar to Sesquiterpene synthase (Fragment)	-5.41818	0.00593751
Os08g0536800	OsbHLH080	Similar to TA1 protein (Fragment)	-5.412	1.27878e-10
Os05g0456300	AKR4C15	Aldose reductase	-5.38142	5.20717e-37
Os02g0549900		Hypothetical conserved gene	-5.37834	0.00139846
Os11g0106400		Similar to Ubiquitin-activating enzyme E1 2	-5.36939	8.41815e-17
Os01g0976100	OsABCB8	ABC transporter-like domain containing protein	-5.36433	1.00182e-35
Os03g0103950		Hypothetical conserved gene	-5.35374	1.83286e-06
Os08g0460000	OsGLP1	Similar to Germin-like protein 1 precursor	-5.33675	3.26487e-14
Os12g0515300	OsMYB46	Homeodomain-like domain containing protein	-5.33204	3.26561e-24
Os06g0268700		Peptidase A1 domain containing protein	-5.31979	0.0018245
Os10g0133600		Protein kinase-like domain containing protein	-5.30402	0.00701974
Os02g0796750		Non-protein coding transcript	-5.30038	2.49723e-08
Os01g0835500	rbohE	Similar to Respiratory burst oxidase protein	-5.29884	2.57872e-21
Os02g0301450		Hypothetical gene	-5.29864	9.58756e-27
Os02g0162766		Hypothetical conserved gene	-5.29289	7.66076e-59
Os10g0184250		Hypothetical gene	-5.29272	3.8211e-17
Os11g0209450		Hypothetical protein	-5.28913	0.00463655
Os10g0469600		Similar to Leucine Rich Repeat family protein, expressed	-5.28851	0.013646
Os03g0130100		Similar to Acyl-activating enzyme 11	-5.27549	0.00380708
Os10g0559700		Similar to Agenet domain containing protein, expressed	-5.25395	6.69996e-52
Os03g0248250		Hypothetical conserved gene	-5.22843	0.00166164
Os06g0181100		Octicosapeptide/Phox/Bem1p domain containing protein	-5.21508	2.11211e-25
Os05g0163250		Similar to predicted protein	-5.1958	1.76791e-08
Os02g0289000		BURP domain containing protein	-5.19227	0.0126876
Os02g0829000		Hypothetical gene	-5.17064	6.42638e-29
Os08g0478000		Similar to mucin-2	-5.16822	6.15312e-19
Os02g0101750		Hypothetical gene	-5.16692	2.32472e-16
Os10g0130800		Conserved hypothetical protein	-5.15154	0.00508599
Os07g0166700		Similar to Transmembrane protein kinase	-5.13888	5.25127e-08
Os12g0481400		Similar to NBS-LRR disease resistance protein homologue	-5.1081	3.89166e-07
Os01g0622500		Hypothetical gene	-5.08565	2.03967e-09
Os04g0432250		Conserved hypothetical protein	-5.06342	2.47275e-10
Os07g0645200		Similar to FAT domain-containing protein	-5.05768	2.54342e-06
Os06g0113150	OsGSL1	Similar to GSL8 (GLUCAN SYNTHASE-LIKE 8); 1,3-beta-glucan synthase/ transferase, transferring glycosyl groups	-5.03344	2.97419e-38
Os09g0457400	Amy3A/B/C*(RAmy3A/B/C)	Alpha-amylase isozyme 3A precursor (EC 3.2.1.1) (1,4-alpha-D-glucan glucanohydrolase)	-5.02654	4.7663e-10
Os07g0564750		Conserved hypothetical protein	-5.02374	1.35063e-19
Os03g0339300	PRX41	Hypothetical conserved gene	-5.02316	2.15534e-05
Os08g0290200		Protein of unknown function DUF313 domain containing protein	-5.00871	0.0323498
Os05g0319100		Putative mannan endo-1,4-beta-mannosidase 5	-5.00325	1.80237e-27
