# Supplementary material for: Transcriptome and Physio-Biochemical Profiling Reveals Differential Responses of Rice Cultivars at Reproductive-Stage Drought Stress
Source: Int J Mol Sci. 2023 Jan 5;24(2):1002. doi: 10.3390/ijms24021002 (PMC9863700; doi:10.3390/ijms24021002)
Supplement: Supplementary file 1 [file ijms-24-01002-s001.zip › Supplementary Table S7.xlsx]

## Sheet: NPC-NPT
Supplementary Table S7: Gene ontology (GO) enrichment analysis of DEGs in NPC vs NPT comparison
GO ID	GO Term	Ontology	Gene Ratio	P value	Counts	FDR	Genes	Log P value
GO:0004364	glutathione transferase activity	MF	27/5033	0.0469448	27	1	OS01G0369700,OS01G0371200,OS01G0371500,OS01G0558100,OS01G0692100,OS01G0949700,OS01G0949750,OS01G0949800,OS10G0395400,OS10G0481300,OS10G0525500,OS10G0525800,OS10G0527400,OS10G0527800,OS10G0528100,OS10G0528300,OS10G0529500,OS10G0530400,OS02G0564000,OS03G0283200,OS03G0709000,OS09G0367700,OS09G0467200,OS10G0528900,OS03G0135100,OS08G0550500,OS09G0544400	1.33		NPC= Nagina 22, Panicle, Control
GO:0043565	sequence-specific DNA binding	MF	192/5033	5.59508e-07	192	0.00184022	OS01G0128000,OS01G0134700,OS01G0174000,OS01G0185900,OS01G0186000,OS01G0191900,OS01G0298400,OS01G0542700,OS01G0584900,OS01G0586800,OS01G0624700,OS01G0625300,OS01G0656400,OS01G0673700,OS01G0730700,OS01G0750100,OS01G0808100,OS01G0821600,OS01G0826400,OS01G0867300,OS01G0884300,OS01G0924400,OS01G0975300,OS10G0369600,OS10G0371100,OS10G0419200,OS10G0419300,OS10G0478300,OS10G0536100,OS10G0551200,OS10G0564…	6.25		NPT= Nagina 22, Panicle, Treated
GO:0003700	DNA-binding transcription factor activity	MF	279/5033	6.76821e-05	279	0.0445213	OS01G0128000,OS01G0131600,OS01G0134700,OS01G0174000,OS01G0176700,OS01G0185900,OS01G0186000,OS01G0200600,OS01G0218100,OS01G0246700,OS01G0264000,OS01G0298400,OS01G0518300,OS01G0542700,OS01G0584900,OS01G0586800,OS01G0624700,OS01G0625300,OS01G0635550,OS01G0656400,OS01G0657400,OS01G0673700,OS01G0676900,OS01G0730700,OS01G0750100,OS01G0752500,OS01G0801901,OS01G0808100,OS01G0821300,OS01G0821600,OS01G0826…	4.17
GO:0006355	regulation of transcription, DNA-templated	BP	410/5033	0.0110149	410	0.979135	OS01G0128000,OS01G0131600,OS01G0134700,OS01G0174000,OS01G0176700,OS01G0185900,OS01G0186000,OS01G0196300,OS01G0200600,OS01G0218100,OS01G0246700,OS01G0261200,OS01G0264000,OS01G0281100,OS01G0298400,OS01G0393100,OS01G0518300,OS01G0519100,OS01G0542700,OS01G0575200,OS01G0584900,OS01G0586800,OS01G0624700,OS01G0625300,OS01G0635550,OS01G0656400,OS01G0657400,OS01G0673700,OS01G0675800,OS01G0676900,OS01G0730…	1.96
GO:0044212	GO_0044212	go	52/5033	0.00923519	52	0.867844	OS01G0191900,OS01G0542700,OS01G0624700,OS01G0656400,OS01G0750100,OS01G0900800,OS01G0975300,OS10G0478300,OS10G0536100,OS10G0564200,OS12G0634500,OS02G0104100,OS02G0265200,OS02G0594800,OS02G0624300,OS02G0761000,OS03G0770000,OS04G0517100,OS04G0597300,OS05G0129300,OS05G0473300,OS05G0560600,OS05G0571200,OS06G0108500,OS06G0158100,OS06G0258000,OS06G0504900,OS08G0386200,OS08G0487100,OS08G0521600,OS08G0531…	2.03
GO:0016705	oxidoreductase activity, acting on paired donors, with incorporation or reduction of molecular oxygen	MF	99/5033	0.0440176	99	1	OS01G0180900,OS01G0211600,OS01G0227400,OS01G0227500,OS01G0227700,OS01G0377000,OS01G0561600,OS01G0627400,OS01G0627500,OS01G0627600,OS01G0627800,OS01G0628700,OS01G0628900,OS01G0728300,OS01G0803900,OS01G0804900,OS01G0951500,OS01G0957600,OS10G0139700,OS10G0165300,OS10G0166600,OS10G0167250,OS10G0320100,OS10G0351200,OS10G0513900,OS10G0524700,OS10G0525000,OS11G0151400,OS11G0489250,OS12G0268000,OS12G0582…	1.36
GO:0016709	oxidoreductase activity, acting on paired donors, with incorporation or reduction of molecular oxygen, NAD(P)H as one donor, and incorporation of one atom of oxygen	MF	55/5033	0.0139332	55	1	OS01G0227400,OS01G0227500,OS01G0227700,OS01G0377000,OS01G0561600,OS01G0957600,OS10G0139700,OS10G0165300,OS10G0166600,OS10G0167250,OS10G0320100,OS10G0351200,OS10G0513900,OS11G0489250,OS12G0268000,OS12G0582666,OS12G0582700,OS02G0185300,OS02G0186800,OS02G0467600,OS02G0504000,OS02G0569000,OS02G0569400,OS02G0570500,OS02G0570700,OS03G0134500,OS03G0248200,OS03G0417700,OS03G0568400,OS03G0650200,OS03G0760…	1.86
GO:0048046	apoplast	CC	59/5033	0.0331007	59	1	OS01G0208700,OS01G0758300,OS01G0966700,OS10G0346300,OS10G0577500,OS11G0641500,OS12G0154700,OS12G0154900,OS12G0155000,OS12G0258700,OS02G0244700,OS02G0534400,OS03G0693700,OS04G0604300,OS04G0664800,OS04G0683700,OS06G0688200,OS07G0107300,OS08G0189600,OS08G0189700,OS08G0189850,OS08G0189900,OS08G0190100,OS08G0366000,OS09G0315700,OS09G0368500,OS09G0472700,OS09G0472900,OS01G0179400,OS01G0580200,OS01G0634…	1.48
GO:0050896	response to stimulus	BP	62/5033	1.79487e-06	62	0.00295167	OS01G0185900,OS01G0186000,OS01G0206300,OS01G0292200,OS01G0309800,OS01G0584900,OS01G0586800,OS01G0624700,OS01G0656400,OS01G0730700,OS01G0750100,OS01G0821600,OS01G0826400,OS11G0116900,OS11G0117400,OS11G0490900,OS11G0685700,OS11G0686250,OS12G0116400,OS12G0116700,OS02G0181300,OS02G0265200,OS02G0462800,OS02G0770500,OS03G0120400,OS03G0156600,OS03G0335200,OS03G0634400,OS03G0741400,OS03G0758000,OS03G0758…	5.75
GO:0045893	positive regulation of transcription, DNA-templated	BP	51/5033	0.0290307	51	1	OS01G0393100,OS01G0542700,OS01G0680400,OS01G0823600,OS01G0826400,OS01G0867300,OS01G0884300,OS01G0952800,OS10G0419200,OS10G0562100,OS11G0127600,OS11G0184900,OS12G0634500,OS02G0649300,OS02G0766700,OS03G0133000,OS03G0315400,OS03G0322700,OS03G0324300,OS03G0770000,OS04G0127800,OS04G0393200,OS04G0517100,OS04G0541700,OS05G0129300,OS05G0473300,OS06G0285200,OS06G0592500,OS07G0182000,OS07G0606600,OS07G0687…	1.54
GO:0000976	transcription cis-regulatory region binding	MF	37/5033	0.0194142	37	1	OS01G0542700,OS01G0624700,OS01G0635550,OS01G0656400,OS01G0750100,OS10G0561400,OS10G0564200,OS10G0575000,OS12G0634500,OS02G0265200,OS02G0564100,OS02G0594800,OS03G0718500,OS03G0770000,OS03G0818300,OS04G0300600,OS04G0301500,OS04G0543500,OS04G0597300,OS05G0129300,OS05G0473300,OS05G0560600,OS05G0571200,OS06G0158100,OS06G0258000,OS07G0608400,OS08G0386200,OS08G0487100,OS08G0521600,OS09G0409950,OS09G0474…	1.71
GO:0009414	response to water deprivation	BP	31/5033	0.0189524	31	1	OS01G0278000,OS11G0127600,OS11G0451700,OS11G0453900,OS02G0181300,OS02G0255500,OS02G0629200,OS02G0766700,OS02G0823100,OS03G0131200,OS03G0285800,OS03G0437200,OS03G0741100,OS04G0521100,OS04G0559700,OS06G0111500,OS06G0154200,OS06G0562200,OS06G0592500,OS07G0448100,OS07G0448200,OS08G0425700,OS01G0750300,OS11G0167800,OS03G0273200,OS03G0758100,OS04G0605500,OS06G0716700,OS06G0727200,OS06G0731600,OS08G0425…	1.72
GO:0045735	nutrient reservoir activity	MF	36/5033	0.000742143	36	0.221901	OS01G0761800,OS10G0400200,OS12G0154700,OS12G0154900,OS12G0155000,OS12G0269600,OS02G0242600,OS02G0249000,OS02G0249900,OS02G0268100,OS02G0268300,OS02G0453600,OS03G0197300,OS03G0427300,OS03G0693700,OS03G0793700,OS05G0329400,OS05G0499100,OS06G0507100,OS06G0507200,OS07G0206400,OS07G0206500,OS07G0214100,OS07G0214600,OS07G0216600,OS07G0216700,OS08G0127900,OS08G0189600,OS08G0189700,OS08G0189850,OS08G0189…	3.13
GO:0019863	IgE binding	MF	15/5033	6.66634e-06	15	0.00730853	OS12G0269600,OS03G0793700,OS05G0499100,OS06G0507100,OS06G0507200,OS07G0206400,OS07G0213600,OS07G0213800,OS07G0214100,OS07G0214300,OS07G0214600,OS07G0215500,OS07G0216600,OS07G0216700,OS08G0191700	5.18
GO:0022625	cytosolic large ribosomal subunit	CC	42/5033	0.00612569	42	0.719549	OS01G0140500,OS01G0205500,OS01G0276000,OS01G0514000,OS01G0752300,OS01G0815800,OS10G0466700,OS11G0220800,OS11G0433900,OS12G0567700,OS02G0175600,OS02G0503400,OS02G0622300,OS02G0785800,OS03G0139100,OS03G0579300,OS03G0796501,OS04G0473400,OS04G0500200,OS04G0515300,OS05G0155100,OS05G0169100,OS05G0207300,OS05G0459900,OS05G0486700,OS05G0490100,OS05G0556900,OS05G0565000,OS06G0181566,OS07G0523100,OS07G0523…	2.21
GO:0080111	DNA demethylation	BP	5/5033	0.0416576	5	1	OS09G0536000,OS01G0218032,OS02G0496500,OS05G0445900,OS05G0446600	1.38
GO:0022627	cytosolic small ribosomal subunit	CC	27/5033	0.0364309	27	1	OS01G0358400,OS01G0834600,OS10G0170200,OS10G0411700,OS11G0127900,OS11G0602500,OS12G0124200,OS12G0508300,OS02G0478600,OS02G0549600,OS03G0154700,OS03G0297100,OS03G0345200,OS03G0424500,OS03G0424800,OS03G0667800,OS03G0807800,OS03G0818400,OS04G0346100,OS04G0349500,OS05G0368300,OS06G0172600,OS07G0150200,OS07G0207400,OS07G0208000,OS08G0117300,OS08G0359600	1.44
GO:0005874	microtubule	CC	39/5033	0.0305137	39	1	OS01G0105400,OS10G0567800,OS11G0629400,OS02G0733001,OS03G0780600,OS06G0611000,OS09G0572900,OS01G0683100,OS01G0744000,OS01G0816400,OS10G0352000,OS10G0512800,OS11G0571900,OS12G0502000,OS12G0547500,OS12G0606100,OS02G0109800,OS02G0645100,OS02G0738900,OS03G0215700,OS03G0237600,OS03G0719000,OS03G0726100,OS03G0773600,OS03G0787200,OS04G0566900,OS04G0666900,OS05G0117798,OS05G0154500,OS05G0154700,OS05G0156…	1.52
GO:0008017	microtubule binding	MF	48/5033	0.00330439	48	0.543406	OS01G0105400,OS01G0766400,OS01G0816500,OS10G0567800,OS11G0552600,OS12G0102700,OS06G0217600,OS06G0611000,OS08G0190800,OS08G0534200,OS08G0534900,OS09G0476000,OS09G0572900,OS01G0260100,OS01G0625200,OS01G0683100,OS01G0744000,OS01G0816400,OS10G0512800,OS10G0554900,OS11G0183800,OS11G0571900,OS12G0547500,OS02G0645100,OS02G0738900,OS02G0742900,OS02G0775400,OS02G0816300,OS03G0215700,OS03G0237600,OS03G0301…	2.48
GO:0000226	microtubule cytoskeleton organization	BP	20/5033	0.0200788	20	1	OS03G0765000,OS03G0780600,OS06G0611000,OS08G0534200,OS08G0534900,OS01G0683100,OS12G0606100,OS02G0816300,OS03G0237600,OS03G0719000,OS03G0726100,OS04G0507500,OS04G0566900,OS05G0154500,OS05G0156600,OS06G0308300,OS06G0671900,OS07G0185432,OS08G0531100,OS09G0450300	1.7
GO:0043622	cortical microtubule organization	BP	8/5033	0.0444722	8	1	OS11G0629400,OS01G0683100,OS12G0239000,OS12G0239200,OS12G0502000,OS05G0154500,OS05G0440800,OS05G0480600	1.35
GO:0005856	cytoskeleton	CC	38/5033	0.019396	38	1	OS01G0866100,OS10G0510000,OS02G0733001,OS03G0780600,OS03G0817000,OS05G0106600,OS05G0438800,OS08G0491100,OS01G0208600,OS01G0683100,OS01G0816400,OS11G0571900,OS12G0163700,OS12G0547500,OS12G0606100,OS02G0120800,OS02G0312600,OS02G0738900,OS03G0215700,OS03G0298700,OS03G0816900,OS03G0836000,OS04G0512300,OS04G0566900,OS04G0666900,OS05G0117798,OS05G0153000,OS05G0154500,OS05G0156600,OS05G0513800,OS05G0585…	1.71
GO:0009698	phenylpropanoid metabolic process	BP	22/5033	0.000912119	22	0.249997	OS01G0901600,OS11G0147000,OS12G0143900,OS03G0132000,OS03G0133500,OS03G0305000,OS03G0305100,OS04G0518400,OS04G0674700,OS04G0683700,OS08G0143300,OS08G0448000,OS11G0558300,OS02G0626100,OS02G0626400,OS03G0130100,OS04G0310800,OS04G0404800,OS04G0473900,OS04G0518100,OS05G0132100,OS06G0656500	3.04
GO:0016207	4-coumarate-CoA ligase activity	MF	18/5033	0.000649216	18	0.251209	OS01G0901600,OS11G0147000,OS12G0143900,OS03G0132000,OS03G0133500,OS03G0305000,OS03G0305100,OS04G0674700,OS04G0683700,OS08G0143300,OS08G0448000,OS11G0558300,OS03G0130100,OS04G0310800,OS04G0404800,OS04G0473900,OS05G0132100,OS06G0656500	3.19
GO:0106290	trans-cinnamate-CoA ligase activity	MF	18/5033	0.000649216	18	0.251209	OS01G0901600,OS11G0147000,OS12G0143900,OS03G0132000,OS03G0133500,OS03G0305000,OS03G0305100,OS04G0674700,OS04G0683700,OS08G0143300,OS08G0448000,OS11G0558300,OS03G0130100,OS04G0310800,OS04G0404800,OS04G0473900,OS05G0132100,OS06G0656500	3.19
GO:0004867	serine-type endopeptidase inhibitor activity	MF	20/5033	0.00199934	20	0.438388	OS01G0123900,OS01G0124000,OS01G0124650,OS01G0131900,OS01G0267300,OS01G0615050,OS01G0615100,OS01G0765400,OS12G0548401,OS12G0548700,OS03G0734300,OS07G0213600,OS07G0213800,OS07G0214100,OS07G0214300,OS07G0214600,OS07G0215500,OS07G0216600,OS07G0216700,OS05G0511800	2.7
GO:0010951	negative regulation of endopeptidase activity	BP	22/5033	0.0152426	22	1	OS01G0123900,OS01G0124000,OS01G0124650,OS01G0131900,OS01G0267300,OS01G0615050,OS01G0615100,OS01G0765400,OS01G0803200,OS01G0915200,OS12G0548401,OS12G0548700,OS03G0734300,OS05G0494200,OS07G0213800,OS07G0214100,OS07G0214300,OS07G0214600,OS07G0215500,OS07G0216600,OS07G0216700,OS05G0511800	1.82
GO:0010119	regulation of stomatal movement	BP	10/5033	0.0136607	10	1	OS01G0900800,OS09G0464000,OS01G0285300,OS01G0640000,OS01G0678500,OS01G0702700,OS03G0364500,OS03G0371800,OS05G0543600,OS07G0634900	1.86
GO:0006825	copper ion transport	BP	5/5033	0.0416576	5	1	OS01G0770700,OS02G0794600,OS03G0370800,OS05G0424700,OS09G0420700	1.38
GO:0010167	response to nitrate	BP	6/5033	0.0394418	6	1	OS02G0595900,OS02G0689900,OS04G0480200,OS07G0519600,OS07G0673200,OS10G0554200	1.4
GO:0004197	cysteine-type endopeptidase activity	MF	25/5033	0.0414254	25	1	OS01G0330200,OS01G0559600,OS01G0613500,OS01G0613800,OS02G0573400,OS03G0389100,OS03G0389501,OS04G0208200,OS04G0405700,OS07G0661300,OS08G0527600,OS09G0564200,OS01G0971400,OS11G0425100,OS12G0489100,OS02G0244300,OS02G0715000,OS02G0770700,OS02G0795000,OS03G0192800,OS05G0310500,OS05G0593900,OS08G0527800,OS09G0506800,OS09G0564000	1.38
GO:0055028	cortical microtubule	CC	6/5033	0.0086697	6	0.838666	OS12G0239000,OS12G0239200,OS02G0109800,OS03G0787200,OS05G0440800,OS05G0480600	2.06
GO:0005819	spindle	CC	15/5033	0.0137206	15	1	OS01G0766400,OS03G0765000,OS04G0484800,OS06G0611000,OS08G0491100,OS02G0329300,OS03G0237600,OS03G0719000,OS05G0117798,OS05G0154500,OS05G0156600,OS06G0186500,OS06G0308300,OS08G0531100,OS09G0450300	1.86
GO:0006002	fructose 6-phosphate metabolic process	BP	8/5033	0.0325964	8	1	OS01G0191700,OS05G0194900,OS05G0438600,OS06G0247500,OS11G0133700,OS12G0131150,OS06G0326400,OS06G0664200	1.49
GO:0016759	cellulose synthase activity	MF	9/5033	0.00645731	9	0.685099	OS02G0725300,OS09G0478300,OS01G0750300,OS10G0341700,OS03G0808100,OS03G0837100,OS05G0176100,OS07G0208500,OS07G0424400	2.19
GO:1902584	positive regulation of response to water deprivation	BP	9/5033	0.000268895	9	0.126342	OS01G0867300,OS01G0884300,OS03G0133000,OS03G0315400,OS03G0322900,OS03G0688300,OS03G0815100,OS06G0154200,OS06G0130100	3.57
GO:1901002	positive regulation of response to salt stress	BP	12/5033	0.000185876	12	0.101891	OS01G0867300,OS01G0884300,OS11G0184900,OS02G0327000,OS03G0133000,OS03G0285800,OS03G0315400,OS03G0322900,OS03G0815100,OS03G0281900,OS04G0560600,OS06G0130100	3.73
GO:0016165	linoleate 13S-lipoxygenase activity	MF	3/5033	0.0322063	3	1	OS08G0508800,OS08G0509100,OS03G0179900	1.49
GO:0034440	lipid oxidation	BP	8/5033	0.00357131	8	0.559334	OS12G0559200,OS02G0194700,OS08G0508800,OS08G0509100,OS03G0179900,OS03G0700400,OS03G0700700,OS05G0304600	2.45
GO:0102483	scopolin beta-glucosidase activity	MF	8/5033	0.0230753	8	1	OS05G0366000,OS05G0366600,OS05G0449600,OS01G0508000,OS01G0813700,OS01G0930800,OS03G0703100,OS08G0509400	1.64
GO:0004565	beta-galactosidase activity	MF	22/5033	0.0182502	22	1	OS05G0365700,OS05G0366000,OS05G0366600,OS06G0320200,OS09G0511600,OS01G0508000,OS01G0580200,OS01G0813700,OS01G0813800,OS01G0930800,OS10G0340600,OS12G0429200,OS02G0219200,OS03G0165400,OS03G0703100,OS04G0474300,OS04G0474800,OS04G0513100,OS06G0573600,OS06G0683300,OS08G0509400,OS09G0511900	1.74
GO:0033907	beta-D-fucosidase activity	MF	16/5033	0.0352366	16	1	OS05G0365700,OS05G0366000,OS05G0366600,OS06G0320200,OS09G0511600,OS01G0508000,OS01G0813700,OS01G0813800,OS01G0930800,OS03G0703100,OS04G0474300,OS04G0474800,OS04G0513100,OS06G0683300,OS08G0509400,OS09G0511900	1.45
GO:0006999	nuclear pore organization	BP	5/5033	0.0416576	5	1	OS05G0520100,OS12G0236100,OS02G0202300,OS08G0505200,OS09G0487200	1.38
GO:0003993	acid phosphatase activity	MF	21/5033	0.00393345	21	0.588051	OS10G0116800,OS11G0151700,OS11G0434000,OS11G0593000,OS12G0150700,OS12G0151000,OS03G0332533,OS03G0737300,OS07G0681200,OS08G0531000,OS08G0557400,OS01G0191200,OS11G0549620,OS03G0214000,OS03G0238600,OS03G0852800,OS05G0189300,OS05G0190500,OS06G0643900,OS08G0280100,OS09G0506000	2.41
GO:0046274	lignin catabolic process	BP	13/5033	0.00169978	13	0.414116	OS10G0346300,OS11G0641500,OS12G0258700,OS01G0634500,OS01G0827300,OS01G0842400,OS01G0843800,OS11G0641800,OS12G0108000,OS03G0273200,OS05G0458300,OS05G0458500,OS07G0101000	2.77
GO:0052716	hydroquinone:oxygen oxidoreductase activity	MF	13/5033	0.00169978	13	0.414116	OS10G0346300,OS11G0641500,OS12G0258700,OS01G0634500,OS01G0827300,OS01G0842400,OS01G0843800,OS11G0641800,OS12G0108000,OS03G0273200,OS05G0458300,OS05G0458500,OS07G0101000	2.77
GO:0016722	oxidoreductase activity, acting on metal ions	MF	16/5033	0.0237192	16	1	OS01G0126100,OS01G0126200,OS10G0346300,OS11G0641500,OS12G0258700,OS07G0510900,OS01G0634500,OS01G0827300,OS01G0842400,OS11G0108700,OS11G0641800,OS12G0108000,OS03G0273200,OS05G0458300,OS05G0458500,OS07G0101000	1.62
GO:0031936	obsolete negative regulation of chromatin silencing	BP	6/5033	0.0394418	6	1	OS03G0711600,OS03G0799000,OS04G0253000,OS06G0130800,OS09G0402100,OS01G0610300	1.4
GO:0045910	negative regulation of DNA recombination	BP	7/5033	0.0247909	7	1	OS03G0711600,OS03G0799000,OS04G0253000,OS06G0130800,OS09G0402100,OS01G0180600,OS01G0592900	1.61
GO:0016584	nucleosome positioning	BP	5/5033	0.0251636	5	1	OS03G0711600,OS03G0799000,OS04G0253000,OS06G0130800,OS09G0402100	1.6
GO:0001676	long-chain fatty acid metabolic process	BP	6/5033	0.0394418	6	1	OS11G0147000,OS12G0143900,OS06G0158000,OS11G0558300,OS11G0605500,OS04G0310800	1.4
GO:0080110	sporopollenin biosynthetic process	BP	5/5033	0.00213116	5	0.438087	OS03G0168600,OS04G0310800,OS07G0411300,OS08G0131100,OS08G0515900	2.67
GO:0004467	long-chain fatty acid-CoA ligase activity	MF	6/5033	0.0394418	6	1	OS11G0147000,OS12G0143900,OS06G0158000,OS11G0558300,OS04G0310800,OS05G0132100	1.4
GO:0016405	CoA-ligase activity	MF	6/5033	0.015672	6	1	OS01G0901600,OS03G0132000,OS08G0143300,OS08G0448000,OS04G0310800,OS06G0656500	1.8
GO:0010333	terpene synthase activity	MF	18/5033	0.00329301	18	0.585443	OS11G0474800,OS12G0491800,OS02G0568700,OS02G0571100,OS03G0347900,OS03G0348200,OS03G0361700,OS04G0178300,OS04G0179700,OS04G0340300,OS04G0611700,OS04G0612000,OS08G0139700,OS02G0278700,OS02G0458100,OS03G0428200,OS04G0108600,OS04G0611800	2.48
GO:0016477	cell migration	BP	8/5033	0.0156895	8	1	OS10G0370800,OS10G0370500,OS02G0120800,OS02G0312600,OS05G0244500,OS05G0513800,OS06G0234200,OS08G0544500	1.8
GO:0007163	establishment or maintenance of cell polarity	BP	8/5033	0.0156895	8	1	OS10G0370800,OS10G0370500,OS02G0120800,OS02G0312600,OS03G0722600,OS05G0244500,OS05G0513800,OS06G0234200	1.8
GO:0016102	diterpenoid biosynthetic process	BP	22/5033	8.66238e-06	22	0.00712264	OS01G0561600,OS11G0474800,OS12G0491800,OS02G0568700,OS02G0569000,OS02G0569400,OS02G0570700,OS02G0571100,OS03G0347900,OS03G0348200,OS03G0361700,OS04G0178300,OS04G0179700,OS04G0340300,OS04G0611700,OS04G0612000,OS08G0139700,OS08G0465700,OS08G0507702,OS08G0508000,OS02G0278700,OS04G0611800	5.06
GO:0015250	water channel activity	MF	11/5033	0.0170738	11	1	OS01G0975900,OS02G0629200,OS02G0658100,OS02G0823100,OS04G0521100,OS04G0527900,OS04G0559700,OS07G0448100,OS07G0448200,OS03G0146100,OS05G0231700	1.77
GO:0038023	signaling receptor activity	MF	18/5033	0.00329301	18	0.585443	OS12G0555000,OS12G0555100,OS12G0555200,OS12G0555300,OS12G0555500,OS02G0179500,OS02G0255500,OS03G0200000,OS04G0593400,OS06G0526466,OS06G0528300,OS06G0562200,OS06G0652200,OS08G0374000,OS09G0431100,OS12G0511200,OS02G0117500,OS06G0643700	2.48
GO:0036456	L-methionine-(S)-S-oxide reductase activity	MF	3/5033	0.0322063	3	1	OS10G0563600,OS04G0482000,OS04G0482100	1.49
GO:0033744	L-methionine:thioredoxin-disulfide S-oxidoreductase activity	MF	3/5033	0.0322063	3	1	OS10G0563600,OS04G0482000,OS04G0482100	1.49
GO:0005784	Sec61 translocon complex	CC	6/5033	0.00422536	6	0.555888	OS11G0104050,OS12G0173366,OS03G0213100,OS09G0347500,OS09G0347700,OS09G0512000	2.37
GO:0006620	posttranslational protein targeting to endoplasmic reticulum membrane	BP	5/5033	0.0416576	5	1	OS03G0213100,OS09G0347500,OS09G0347700,OS09G0512000,OS02G0106966	1.38
GO:0005048	signal sequence binding	MF	5/5033	0.0135313	5	1	OS03G0213100,OS09G0347500,OS09G0347700,OS09G0512000,OS08G0254500	1.87
GO:0010942	positive regulation of cell death	BP	2/5033	0.0451023	2	1	OS11G0195500,OS06G0288100	1.35
GO:0015238	GO_0015238	go	18/5033	0.0265422	18	1	OS01G0504500,OS01G0684900,OS10G0206800,OS10G0344000,OS10G0345100,OS02G0676400,OS03G0188100,OS03G0571900,OS03G0572900,OS03G0839200,OS04G0373400,OS04G0571600,OS06G0494400,OS06G0495100,OS07G0502200,OS11G0126100,OS05G0554000,OS06G0558300	1.58
GO:0006855	xenobiotic transmembrane transport	BP	17/5033	0.00639859	17	0.701499	OS01G0504500,OS01G0684900,OS10G0344000,OS10G0345100,OS02G0676400,OS03G0188100,OS03G0571900,OS03G0572900,OS03G0839200,OS04G0373400,OS04G0571600,OS06G0494400,OS06G0495100,OS07G0502200,OS11G0126100,OS05G0554000,OS06G0558300	2.19
GO:0042910	xenobiotic transmembrane transporter activity	MF	18/5033	0.0378775	18	1	OS01G0504500,OS01G0684900,OS10G0206800,OS10G0344000,OS10G0345100,OS02G0676400,OS03G0188100,OS03G0571900,OS03G0572900,OS03G0839200,OS04G0373400,OS04G0571600,OS06G0494400,OS06G0495100,OS07G0502200,OS11G0126100,OS05G0554000,OS06G0558300	1.42
GO:1990961	xenobiotic detoxification by transmembrane export across the plasma membrane	BP	15/5033	0.0219777	15	1	OS01G0504500,OS01G0684900,OS10G0345100,OS02G0676400,OS03G0188100,OS03G0571900,OS03G0572900,OS03G0839200,OS04G0373400,OS04G0571600,OS06G0494400,OS07G0502200,OS11G0126100,OS05G0554000,OS06G0558300	1.66
GO:0009873	ethylene-activated signaling pathway	BP	27/5033	0.000704667	27	0.231765	OS01G0131600,OS01G0657400,OS01G0752500,OS01G0868000,OS01G0952800,OS11G0168500,OS12G0168100,OS02G0546600,OS02G0574800,OS02G0654700,OS02G0655200,OS02G0764700,OS03G0183300,OS03G0324300,OS03G0341000,OS03G0860100,OS04G0398000,OS04G0429050,OS04G0456900,OS04G0546800,OS07G0410700,OS07G0674800,OS08G0474000,OS09G0386400,OS09G0457900,OS07G0155600,OS09G0287000	3.15
GO:1900150	regulation of defense response to fungus	BP	11/5033	0.0384056	11	1	OS01G0819700,OS01G0884300,OS02G0193900,OS02G0771400,OS03G0334200,OS05G0322900,OS07G0680600,OS11G0117700,OS02G0258300,OS02G0464500,OS05G0586400	1.42
GO:0005811	lipid droplet	CC	12/5033	0.0152295	12	1	OS11G0285000,OS11G0562100,OS04G0546500,OS05G0576700,OS06G0473800,OS09G0324000,OS11G0286800,OS02G0140200,OS02G0140400,OS02G0140500,OS06G0483200,OS08G0223900	1.82
GO:0016104	triterpenoid biosynthetic process	BP	8/5033	0.0325964	8	1	OS11G0285000,OS11G0562100,OS11G0286800,OS02G0140200,OS02G0140400,OS02G0140500,OS06G0483200,OS08G0223900	1.49
GO:0051259	protein complex oligomerization	BP	9/5033	0.0291025	9	1	OS01G0135800,OS01G0136000,OS02G0217900,OS02G0782500,OS03G0266900,OS03G0267000,OS04G0445100,OS06G0253100,OS01G0135900	1.54
GO:0072657	protein localization to membrane	BP	8/5033	0.0444722	8	1	OS12G0175700,OS02G0552000,OS03G0237000,OS05G0168500,OS06G0568000,OS08G0162000,OS08G0496900,OS09G0557800	1.35
GO:0004566	beta-glucuronidase activity	MF	4/5033	0.00843871	4	0.853998	OS12G0578400,OS02G0802200,OS03G0211700,OS06G0179000	2.07
GO:2001006	regulation of cellulose biosynthetic process	BP	3/5033	0.0322063	3	1	OS11G0183800,OS03G0787200,OS06G0223800	1.49
GO:0043232	intracellular non-membrane-bounded organelle	CC	5/5033	0.00614796	5	0.697264	OS01G0816500,OS05G0155100,OS07G0674700,OS08G0491100,OS01G0816400	2.21
GO:0055046	microgametogenesis	BP	2/5033	0.0451023	2	1	OS02G0329300,OS03G0800200	1.35
GO:0004564	beta-fructofuranosidase activity	MF	9/5033	0.0390293	9	1	OS01G0332100,OS01G0966700,OS11G0175400,OS02G0125600,OS02G0529400,OS02G0534400,OS03G0314800,OS04G0664800,OS04G0409900	1.41
GO:0000919	cell plate assembly	BP	3/5033	0.0322063	3	1	OS12G0554400,OS04G0502200,OS09G0267500	1.49
GO:1990937	xylan acetylation	BP	10/5033	0.00411857	10	0.564416	OS05G0470000,OS01G0631100,OS11G0107000,OS12G0106300,OS03G0291800,OS03G0314200,OS03G0817900,OS05G0582100,OS07G0693600,OS09G0397400	2.39
GO:0015112	nitrate transmembrane transporter activity	MF	7/5033	0.0247909	7	1	OS01G0547600,OS01G0704100,OS02G0595900,OS02G0689900,OS04G0480200,OS07G0519600,OS10G0554200	1.61
GO:0005987	sucrose catabolic process	BP	9/5033	0.00397047	9	0.567777	OS01G0332100,OS11G0175400,OS02G0125600,OS02G0529400,OS03G0314800,OS08G0473600,OS04G0409900,OS08G0473900,OS09G0457400	2.4
GO:0004864	protein phosphatase inhibitor activity	MF	11/5033	0.0484476	11	1	OS12G0555000,OS12G0555100,OS12G0555200,OS12G0555300,OS12G0555500,OS02G0255500,OS04G0593400,OS06G0526466,OS06G0528300,OS06G0562200,OS08G0374000	1.31
GO:0010427	abscisic acid binding	MF	11/5033	0.00612368	11	0.760029	OS12G0555000,OS12G0555100,OS12G0555200,OS12G0555300,OS12G0555500,OS02G0255500,OS04G0593400,OS06G0526466,OS06G0528300,OS06G0562200,OS08G0374000	2.21
GO:0080163	regulation of protein serine/threonine phosphatase activity	BP	11/5033	0.00612368	11	0.760029	OS12G0555000,OS12G0555100,OS12G0555200,OS12G0555300,OS12G0555500,OS02G0255500,OS04G0593400,OS06G0526466,OS06G0528300,OS06G0562200,OS08G0374000	2.21
GO:0080143	regulation of amino acid export	BP	4/5033	0.00843871	4	0.853998	OS02G0191800,OS06G0633100,OS06G0654400,OS08G0446800	2.07
GO:0009001	serine O-acetyltransferase activity	MF	3/5033	0.0322063	3	1	OS03G0133900,OS03G0196600,OS05G0533500	1.49
GO:0016412	serine O-acyltransferase activity	MF	3/5033	0.0322063	3	1	OS03G0133900,OS03G0196600,OS05G0533500	1.49
GO:0045548	phenylalanine ammonia-lyase activity	MF	5/5033	0.0135313	5	1	OS04G0518400,OS05G0427400,OS02G0626100,OS02G0626400,OS04G0518100	1.87
GO:0071585	detoxification of cadmium ion	BP	3/5033	0.0322063	3	1	OS02G0208500,OS06G0143100,OS05G0178300	1.49
GO:0033926	glycopeptide alpha-N-acetylgalactosaminidase activity	MF	6/5033	0.015672	6	1	OS01G0332100,OS11G0175400,OS02G0125600,OS02G0529400,OS03G0314800,OS04G0409900	1.8
GO:0016985	mannan endo-1,4-beta-mannosidase activity	MF	7/5033	0.0361591	7	1	OS10G0370800,OS12G0117300,OS10G0370500,OS04G0480900,OS04G0481000,OS05G0244500,OS05G0319100	1.44
GO:0035514	DNA demethylase activity	MF	4/5033	0.0409283	4	1	OS01G0218032,OS02G0496500,OS05G0445900,OS05G0446600	1.39
GO:0120091	jasmonic acid hydrolase	MF	2/5033	0.0451023	2	1	OS03G0289800,OS05G0127500	1.35
GO:0016531	copper chaperone activity	MF	2/5033	0.0451023	2	1	OS02G0794600,OS09G0420700	1.35
GO:0048531	beta-1,3-galactosyltransferase activity	MF	2/5033	0.0451023	2	1	OS09G0452900,OS02G0566800	1.35
GO:0018685	alkane 1-monooxygenase activity	MF	2/5033	0.0451023	2	1	OS01G0854800,OS03G0168600	1.35
GO:0010200	response to chitin	BP	7/5033	0.00283447	7	0.548387	OS02G0181300,OS03G0285800,OS05G0572000,OS06G0622700,OS08G0562300,OS09G0417600,OS09G0417800	2.55
GO:0004335	galactokinase activity	MF	2/5033	0.0451023	2	1	OS03G0832600,OS04G0608100	1.35
GO:0009905	ent-copalyl diphosphate synthase activity	MF	2/5033	0.0451023	2	1	OS02G0571100,OS02G0278700	1.35
GO:0004595	pantetheine-phosphate adenylyltransferase activity	MF	2/5033	0.0451023	2	1	OS07G0179400,OS02G0134000	1.35
GO:0051298	centrosome duplication	BP	2/5033	0.0451023	2	1	OS01G0816500,OS01G0816400	1.35
GO:0000212	meiotic spindle organization	BP	2/5033	0.0451023	2	1	OS05G0156600,OS08G0555800	1.35
GO:0051211	anisotropic cell growth	BP	3/5033	0.00957628	3	0.874899	OS11G0183800,OS03G0787200,OS06G0223800	2.02
GO:0042128	nitrate assimilation	BP	7/5033	0.0161324	7	1	OS01G0547600,OS01G0704100,OS02G0595900,OS02G0770800,OS04G0480200,OS08G0468100,OS12G0442800	1.79
GO:0010080	regulation of floral meristem growth	BP	2/5033	0.0451023	2	1	OS03G0790600,OS06G0717200	1.35
GO:0080151	positive regulation of salicylic acid mediated signaling pathway	BP	2/5033	0.0451023	2	1	OS11G0195500,OS05G0322900	1.35
GO:0044611	nuclear pore inner ring	CC	5/5033	0.0135313	5	1	OS10G0154566,OS12G0236100,OS02G0202300,OS08G0505200,OS09G0487200	1.87
GO:0010031	circumnutation	BP	2/5033	0.0451023	2	1	OS02G0618200,OS07G0520400	1.35
GO:0032781	positive regulation of ATP-dependent activity	BP	3/5033	0.0322063	3	1	OS02G0139100,OS06G0703800,OS08G0464000	1.49
GO:0031357	integral component of chloroplast inner membrane	CC	2/5033	0.0451023	2	1	OS02G0122400,OS04G0675800	1.35
GO:0071456	cellular response to hypoxia	BP	2/5033	0.0451023	2	1	OS02G0710900,OS03G0281900	1.35
GO:0048226	Casparian strip	CC	2/5033	0.0451023	2	1	OS02G0745100,OS03G0281900	1.35
GO:0071074	eukaryotic initiation factor eIF2 binding	MF	2/5033	0.0451023	2	1	OS06G0698674,OS09G0326900	1.35
GO:0051745	4-hydroxy-3-methylbut-2-en-1-yl diphosphate reductase activity	MF	2/5033	0.0451023	2	1	OS03G0731900,OS03G0732000	1.35
GO:0022618	ribonucleoprotein complex assembly	BP	2/5033	0.0451023	2	1	OS11G0433900,OS07G0546700	1.35
GO:0017128	phospholipid scramblase activity	MF	2/5033	0.0451023	2	1	OS04G0599400,OS02G0238500	1.35
GO:0017121	plasma membrane phospholipid scrambling	BP	2/5033	0.0451023	2	1	OS04G0599400,OS02G0238500	1.35
GO:0016166	phytoene dehydrogenase activity	MF	2/5033	0.0451023	2	1	OS08G0508800,OS03G0184000	1.35
GO:0010330	cellulose synthase complex	CC	2/5033	0.0451023	2	1	OS11G0183800,OS06G0223800	1.35
