# Supplementary material for: Transcriptome and Physio-Biochemical Profiling Reveals Differential Responses of Rice Cultivars at Reproductive-Stage Drought Stress
Source: Int J Mol Sci. 2023 Jan 5;24(2):1002. doi: 10.3390/ijms24021002 (PMC9863700; doi:10.3390/ijms24021002)
Supplement: Supplementary file 1 [file ijms-24-01002-s001.zip › Supplementary Table S8.xlsx]

## Sheet: IPC-IPT
Supplementary Table S8: Gene ontology (GO) enrichment analysis of DEGs in IPC vs IPT comparison
GO ID	GO Term	Ontology	Gene Ratio	P value	Counts	FDR	Genes	log P value
GO:0006412	translation	BP	302/8891	2.33495e-14	302	2.18318e-11	GENE,OS01G0120300,OS01G0749200,OS10G0182000,OS10G0400100,OS10G0506200,OS11G0544800,OS11G0550800,OS11G0657100,OS12G0115900,OS12G0533700,OS12G0541500,OS12G0563200,OS02G0259600,OS02G0285800,OS02G0456500,OS02G0778200,OS02G0794400,OS03G0111700,OS03G0209600,OS03G0305700,OS03G0315800,OS03G0452300,OS03G0565500,OS03G0704000,OS03G0751400,OS04G0596500,OS04G0643200,OS05G0101400,OS05G0241100,OS05G0388500,OS05…	13.63		IPC= IR 64, Panicle, Control
GO:0005773	vacuole	CC	93/8891	0.0377118	93	1	OS01G0140400,OS01G0207400,OS01G0208400,OS01G0232000,OS01G0533400,OS10G0330600,OS10G0511600,OS11G0522900,OS12G0138800,OS12G0429200,OS02G0114200,OS02G0196600,OS02G0234500,OS02G0625000,OS02G0634700,OS02G0794500,OS03G0165400,OS03G0263600,OS03G0346800,OS03G0849600,OS04G0396800,OS04G0530700,OS04G0653200,OS04G0686800,OS05G0137400,OS05G0395000,OS05G0461900,OS05G0586200,OS05G0593900,OS05G0594200,OS06G0186…	1.42		IPT= IR 64, Panicle, Treated
GO:0045735	nutrient reservoir activity	MF	56/8891	0.000260518	56	0.11072	OS01G0249200,OS01G0952000,OS01G0976200,OS12G0155000,OS03G0693900,OS08G0189200,OS08G0189300,OS08G0189500,OS08G0460000,OS01G0705100,OS01G0761800,OS10G0400200,OS12G0269100,OS12G0269200,OS12G0269600,OS02G0242600,OS02G0248800,OS02G0249000,OS02G0249600,OS02G0249800,OS02G0249900,OS02G0268100,OS02G0268300,OS02G0453600,OS02G0456100,OS03G0179100,OS03G0197300,OS03G0336100,OS03G0427300,OS03G0693700,OS03G0694…	3.58
GO:0033095	aleurone grain	CC	18/8891	0.0160017	18	1	OS12G0269100,OS12G0269200,OS12G0269600,OS05G0328333,OS05G0328632,OS05G0328800,OS05G0329350,OS05G0329400,OS05G0329700,OS05G0330150,OS05G0330600,OS05G0331366,OS05G0331532,OS05G0331800,OS06G0507100,OS06G0507200,OS07G0206400,OS07G0206500	1.8
GO:0019863	IgE binding	MF	19/8891	1.2317e-05	19	0.00822601	OS12G0269100,OS12G0269200,OS12G0269600,OS12G0269700,OS03G0793700,OS05G0499100,OS06G0133000,OS06G0507100,OS06G0507200,OS07G0206400,OS07G0213600,OS07G0213800,OS07G0214100,OS07G0214300,OS07G0214600,OS07G0215500,OS07G0216600,OS07G0216700,OS07G0222000	4.91
GO:0005840	ribosome	CC	248/8891	5.89297e-19	248	9.18321e-16	GENE,OS01G0589000,OS01G0749200,OS11G0550800,OS12G0563200,OS02G0259600,OS03G0452300,OS03G0704000,OS03G0751400,OS03G0856500,OS05G0101400,OS05G0388500,OS05G0566300,OS05G0568300,OS09G0279500,OS09G0413600,OS09G0439050,OS01G0100700,OS01G0191100,OS01G0205500,OS01G0220300,OS01G0231700,OS01G0251100,OS01G0256600,OS01G0276000,OS01G0304000,OS01G0328400,OS01G0348700,OS01G0358400,OS01G0527900,OS01G0571200,OS01…	18.23
GO:0090351	seedling development	BP	8/8891	0.0390794	8	1	OS05G0121200,OS06G0634100,OS07G0622000,OS08G0242800,OS01G0859300,OS03G0268600,OS05G0213500,OS09G0450200	1.41
GO:0022625	cytosolic large ribosomal subunit	CC	106/8891	1.70201e-21	106	7.9569e-18	OS01G0749200,OS05G0101400,OS05G0388500,OS01G0140500,OS01G0191100,OS01G0205500,OS01G0276000,OS01G0304000,OS01G0348700,OS01G0514000,OS01G0593500,OS01G0706500,OS01G0752300,OS01G0812800,OS01G0815800,OS01G0860300,OS01G0896700,OS01G0896800,OS10G0465800,OS10G0466700,OS10G0564300,OS11G0135400,OS11G0151300,OS11G0220800,OS11G0433900,OS12G0133050,OS12G0150100,OS12G0167900,OS12G0567700,OS02G0103700,OS02G0111…	20.77
GO:0003735	structural constituent of ribosome	MF	250/8891	3.57367e-19	250	8.35345e-16	GENE,OS01G0749200,OS11G0550800,OS12G0563200,OS02G0259600,OS03G0315800,OS03G0452300,OS03G0704000,OS03G0751400,OS05G0101400,OS05G0388500,OS05G0568300,OS07G0213300,OS09G0413600,OS09G0439050,OS01G0100700,OS01G0140500,OS01G0191100,OS01G0205500,OS01G0220300,OS01G0231700,OS01G0251100,OS01G0256600,OS01G0276000,OS01G0304000,OS01G0328400,OS01G0348700,OS01G0358400,OS01G0514000,OS01G0571200,OS01G0593500,OS01…	18.45
GO:0002181	cytoplasmic translation	BP	37/8891	3.17322e-09	37	2.47247e-06	OS04G0492500,OS01G0140500,OS01G0304000,OS01G0815800,OS01G0834700,OS11G0135400,OS11G0151300,OS12G0133050,OS12G0150100,OS12G0567700,OS02G0103700,OS02G0591700,OS02G0717800,OS02G0785800,OS03G0182600,OS03G0343500,OS03G0385301,OS03G0402400,OS03G0598800,OS04G0473400,OS05G0274900,OS05G0355500,OS05G0357600,OS05G0459900,OS05G0486700,OS05G0555800,OS05G0556900,OS06G0319700,OS07G0224000,OS07G0616600,OS07G0674…	8.5
GO:0010027	thylakoid membrane organization	BP	18/8891	0.0160017	18	1	OS01G0102600,OS01G0127300,OS01G0151200,OS11G0216300,OS11G0657100,OS02G0259600,OS02G0267000,OS03G0765200,OS03G0844700,OS05G0121200,OS05G0390100,OS05G0397700,OS08G0387500,OS08G0463900,OS02G0274000,OS04G0513000,OS06G0229000,OS06G0229066	1.8
GO:0080111	DNA demethylation	BP	7/8891	0.0384776	7	1	OS01G0218032,OS02G0496500,OS05G0445900,OS05G0446600,OS06G0144000,OS09G0515100,OS02G0494700	1.41
GO:0004857	enzyme inhibitor activity	MF	37/8891	0.0147049	37	1	OS01G0234300,OS01G0311800,OS11G0701800,OS02G0783000,OS06G0193200,OS07G0675100,OS01G0311700,OS01G0704000,OS10G0186200,OS11G0132100,OS11G0194100,OS11G0677400,OS11G0701100,OS12G0129100,OS12G0561500,OS12G0599800,OS02G0288100,OS02G0537100,OS02G0688200,OS02G0689000,OS03G0100100,OS03G0399000,OS03G0830800,OS04G0445300,OS04G0458900,OS04G0587100,OS04G0587200,OS04G0641200,OS05G0149000,OS05G0247800,OS05G0360…	1.83
GO:0022627	cytosolic small ribosomal subunit	CC	73/8891	8.46554e-17	73	9.8941e-14	OS03G0315800,OS03G0856500,OS01G0100700,OS01G0314300,OS01G0358400,OS01G0686800,OS01G0823300,OS01G0834500,OS01G0834600,OS01G0962600,OS10G0170200,OS10G0350450,OS10G0411700,OS11G0127900,OS11G0153800,OS11G0482000,OS11G0602500,OS11G0602600,OS11G0634500,OS12G0124200,OS12G0406200,OS12G0508300,OS02G0162500,OS02G0255200,OS02G0287000,OS02G0478600,OS02G0478700,OS02G0489400,OS02G0534800,OS02G0549600,OS02G0804…	16.07
GO:0045739	positive regulation of DNA repair	BP	6/8891	0.00278667	6	0.704199	OS02G0805200,OS03G0577000,OS06G0110100,OS06G0150100,OS07G0517300,OS07G0608500	2.55
GO:0015935	small ribosomal subunit	CC	32/8891	0.000373603	32	0.14555	GENE,OS03G0452300,OS03G0704000,OS09G0279600,OS01G0100700,OS01G0686800,OS01G0834500,OS10G0170200,OS11G0127900,OS11G0482000,OS11G0602500,OS11G0602600,OS12G0124200,OS03G0154700,OS03G0182600,OS03G0249400,OS03G0402400,OS03G0577000,OS03G0794700,OS03G0798600,OS03G0807800,OS03G0818400,OS05G0552300,OS06G0134000,OS07G0173501,OS07G0174200,OS07G0207400,OS07G0608500,OS07G0616600,OS07G0628400,OS08G0517900,OS09…	3.43
GO:0043622	cortical microtubule organization	BP	14/8891	0.00325288	14	0.724152	OS01G0311500,OS01G0683100,OS12G0239000,OS12G0239200,OS12G0502000,OS04G0578300,OS05G0154500,OS05G0440800,OS05G0480600,OS10G0488100,OS12G0562900,OS02G0246300,OS03G0417800,OS09G0518600	2.49
GO:0009832	plant-type cell wall biogenesis	BP	13/8891	0.0201747	13	1	OS01G0355600,OS01G0683100,OS03G0215700,OS03G0416200,OS03G0416300,OS03G0754500,OS05G0386800,OS07G0604400,OS07G0604800,OS09G0114500,OS10G0497700,OS03G0670200,OS07G0604300	1.7
GO:0042273	ribosomal large subunit biogenesis	BP	19/8891	0.0223928	19	1	OS01G0140500,OS01G0950800,OS11G0105400,OS11G0151300,OS12G0105200,OS12G0150100,OS02G0622300,OS02G0785800,OS04G0515300,OS05G0367100,OS05G0372200,OS05G0555800,OS05G0556900,OS07G0110200,OS07G0292800,OS07G0475800,OS07G0530300,OS07G0639800,OS07G0670600	1.65
GO:0045053	protein retention in Golgi apparatus	BP	5/8891	0.0306458	5	1	OS12G0594200,OS02G0470400,OS02G0470600,OS08G0116566,OS08G0116700	1.51
GO:0000786	nucleosome	CC	37/8891	0.0147049	37	1	OS01G0102400,OS01G0149600,OS01G0152700,OS01G0152900,OS01G0153100,OS01G0153300,OS01G0502700,OS01G0835900,OS01G0839500,OS10G0539500,OS12G0530000,OS03G0119900,OS03G0144700,OS03G0279200,OS03G0390600,OS03G0711600,OS03G0721900,OS03G0743400,OS03G0799000,OS04G0253000,OS04G0419600,OS04G0450800,OS04G0583600,OS05G0461400,OS05G0462700,OS05G0466600,OS06G0130900,OS06G0160100,OS07G0184800,OS07G0545300,OS07G0545…	1.83
GO:0030527	structural constituent of chromatin	MF	34/8891	0.00286309	34	0.669247	OS01G0149600,OS01G0152700,OS01G0152900,OS01G0153100,OS01G0153300,OS01G0502700,OS01G0835900,OS01G0839500,OS10G0539500,OS12G0530000,OS03G0119900,OS03G0144700,OS03G0279200,OS03G0390600,OS03G0721900,OS03G0743400,OS03G0799000,OS04G0253000,OS04G0419600,OS04G0450800,OS04G0583600,OS05G0461400,OS05G0462700,OS05G0466600,OS05G0553800,OS06G0130900,OS06G0160100,OS07G0184800,OS07G0545300,OS07G0545400,OS07G0549…	2.54
GO:0004867	serine-type endopeptidase inhibitor activity	MF	27/8891	0.0128638	27	1	OS11G0224800,OS01G0124401,OS01G0124650,OS01G0127600,OS01G0131900,OS01G0267300,OS01G0615100,OS01G0765400,OS11G0230400,OS12G0437800,OS12G0548401,OS12G0548501,OS12G0548700,OS03G0610650,OS03G0734300,OS03G0823400,OS04G0526600,OS05G0511800,OS07G0213600,OS07G0213800,OS07G0214100,OS07G0214300,OS07G0214600,OS07G0215500,OS07G0216600,OS07G0216700,OS07G0222000	1.89
GO:0010951	negative regulation of endopeptidase activity	BP	33/8891	0.0257361	33	1	OS11G0224800,OS09G0255200,OS01G0124401,OS01G0124650,OS01G0127600,OS01G0131900,OS01G0267300,OS01G0270100,OS01G0615100,OS01G0765400,OS01G0915200,OS11G0230400,OS12G0437800,OS12G0548401,OS12G0548700,OS03G0172700,OS03G0172850,OS03G0429000,OS03G0610650,OS03G0734300,OS03G0823400,OS04G0526600,OS05G0494200,OS05G0511800,OS07G0213800,OS07G0214100,OS07G0214300,OS07G0214600,OS07G0215500,OS07G0216600,OS07G0216…	1.59
GO:0010119	regulation of stomatal movement	BP	13/8891	0.0497085	13	1	OS01G0285300,OS01G0640000,OS01G0678500,OS01G0702700,OS01G0900800,OS03G0364500,OS03G0371800,OS05G0543600,OS05G0586200,OS07G0634900,OS07G0642800,OS05G0351200,OS09G0464000	1.3
GO:0006825	copper ion transport	BP	9/8891	0.000973704	9	0.350159	OS01G0770700,OS01G0770800,OS02G0794600,OS03G0370800,OS04G0415600,OS05G0424700,OS08G0535200,OS09G0420700,OS09G0440700	3.01
GO:0010239	chloroplast mRNA processing	BP	8/8891	0.00786319	8	0.91901	OS01G0674700,OS02G0170000,OS03G0837900,OS05G0393400,OS06G0111300,OS07G0213300,OS07G0548300,OS08G0323600	2.1
GO:0000930	gamma-tubulin complex	CC	6/8891	0.0360922	6	1	OS12G0606100,OS02G0523300,OS04G0501700,OS04G0566900,OS05G0154500,OS05G0156600	1.44
GO:0055028	cortical microtubule	CC	7/8891	0.0384776	7	1	OS12G0239000,OS12G0239200,OS02G0109800,OS03G0787200,OS05G0440800,OS05G0480600,OS09G0518600	1.41
GO:0009638	phototropism	BP	7/8891	0.00561736	7	0.890208	OS01G0264600,OS10G0406900,OS10G0575200,OS11G0118300,OS12G0117400,OS02G0568200,OS02G0625000	2.25
GO:0005787	signal peptidase complex	CC	8/8891	0.0390794	8	1	OS01G0131800,OS12G0438900,OS02G0565200,OS04G0446300,OS05G0297900,OS06G0273800,OS07G0622900,OS09G0556000	1.41
GO:0048027	mRNA 5'-UTR binding	MF	5/8891	0.00742987	5	0.964851	OS03G0837900,OS02G0162500,OS02G0534800,OS03G0385900,OS04G0413600	2.13
GO:0000028	ribosomal small subunit assembly	BP	19/8891	0.000102926	19	0.0534642	OS01G0100700,OS01G0962600,OS10G0411700,OS11G0482000,OS02G0162500,OS02G0478700,OS02G0534800,OS02G0549600,OS03G0182600,OS03G0385900,OS03G0402400,OS03G0424500,OS03G0424800,OS03G0798600,OS04G0346100,OS04G0399000,OS04G0413600,OS04G0430100,OS07G0616600	3.99
GO:0070181	small ribosomal subunit rRNA binding	MF	9/8891	0.0386199	9	1	OS01G0220300,OS02G0162500,OS02G0468200,OS02G0534800,OS03G0385900,OS04G0413600,OS07G0572900,OS08G0117200,OS08G0117300	1.41
GO:0003899	DNA-directed 5'-3' RNA polymerase activity	MF	34/8891	0.0105847	34	1	GENE,OS01G0805800,OS10G0495600,OS11G0676650,OS02G0152800,OS02G0723600,OS03G0403100,OS03G0646800,OS04G0492300,OS04G0572600,OS04G0641000,OS06G0652000,OS08G0155700,OS09G0246200,OS01G0530366,OS11G0143400,OS11G0218100,OS12G0139500,OS12G0180400,OS12G0533600,OS02G0116900,OS02G0672700,OS03G0102200,OS03G0295400,OS03G0586600,OS03G0711700,OS04G0394500,OS04G0487300,OS05G0157100,OS07G0105100,OS07G0172500,OS07…	1.98
GO:0006360	transcription by RNA polymerase I	BP	17/8891	0.0106807	17	1	OS01G0805800,OS10G0495600,OS02G0723600,OS04G0572600,OS01G0530366,OS11G0143400,OS11G0218100,OS12G0139500,OS12G0180400,OS12G0533600,OS03G0240400,OS03G0295400,OS03G0586600,OS04G0487300,OS06G0697400,OS07G0105100,OS07G0463100	1.97
GO:0006383	transcription by RNA polymerase III	BP	20/8891	0.00359554	20	0.730832	OS01G0805800,OS01G0889200,OS11G0266800,OS02G0723600,OS03G0403100,OS04G0492300,OS01G0530366,OS11G0143400,OS11G0218100,OS12G0139500,OS12G0180400,OS03G0295400,OS03G0586600,OS04G0394500,OS04G0487300,OS04G0530000,OS06G0697400,OS07G0105100,OS07G0463100,OS07G0611600	2.44
GO:0005666	RNA polymerase III complex	CC	19/8891	0.00983013	19	1	OS01G0805800,OS01G0889200,OS02G0152800,OS02G0723600,OS03G0403100,OS04G0492300,OS01G0530366,OS11G0218100,OS12G0180400,OS12G0488800,OS02G0672700,OS03G0295400,OS03G0586600,OS04G0394500,OS04G0487300,OS06G0697400,OS07G0105100,OS07G0463100,OS07G0611600	2.01
GO:0036092	phosphatidylinositol-3-phosphate biosynthetic process	BP	8/8891	0.0390794	8	1	OS02G0782600,OS03G0182400,OS03G0626500,OS05G0180600,OS06G0195600,OS08G0307400,OS10G0390900,OS08G0109100	1.41
GO:0035614	snRNA stem-loop binding	MF	7/8891	0.0384776	7	1	OS10G0167500,OS09G0527100,OS03G0298800,OS05G0154800,OS06G0127500,OS08G0547000,OS09G0527500	1.41
GO:0017101	aminoacyl-tRNA synthetase multienzyme complex	CC	7/8891	0.0384776	7	1	OS02G0139600,OS07G0165000,OS01G0821800,OS12G0443700,OS02G0686400,OS04G0303900,OS06G0508700	1.41
GO:0006999	nuclear pore organization	BP	7/8891	0.0384776	7	1	OS12G0236100,OS02G0202250,OS02G0202300,OS08G0505200,OS09G0487200,OS01G0200500,OS05G0520100	1.41
GO:0006625	protein targeting to peroxisome	BP	6/8891	0.0360922	6	1	OS11G0219000,OS04G0617600,OS08G0500100,OS08G0556500,OS09G0533400,OS02G0245100	1.44
GO:0071541	eukaryotic translation initiation factor 3 complex, eIF3m	CC	5/8891	0.0306458	5	1	OS01G0120800,OS04G0103200,OS05G0104800,OS05G0256000,OS08G0308100	1.51
GO:0035194	post-transcriptional gene silencing by RNA	BP	18/8891	0.00201042	18	0.552865	OS01G0527600,OS01G0909200,OS10G0485600,OS02G0169400,OS02G0672200,OS02G0772500,OS02G0831600,OS03G0121800,OS03G0160400,OS03G0353900,OS03G0789466,OS03G0800200,OS04G0151800,OS04G0509300,OS06G0597400,OS06G0729300,OS09G0569400,OS02G0116900	2.7
GO:0015934	large ribosomal subunit	CC	28/8891	3.07666e-05	28	0.0179792	GENE,OS05G0388500,OS01G0140500,OS01G0616500,OS01G0839300,OS01G0860300,OS10G0407100,OS10G0466200,OS11G0151300,OS12G0150100,OS12G0567700,OS02G0175600,OS02G0321900,OS02G0699600,OS03G0168900,OS03G0408300,OS03G0756000,OS04G0598200,OS05G0121500,OS05G0452600,OS05G0460700,OS05G0513500,OS06G0339800,OS07G0109500,OS07G0613200,OS08G0110100,OS08G0530200,OS09G0258600	4.51
GO:0031936	obsolete negative regulation of chromatin silencing	BP	10/8891	0.00454424	10	0.833111	OS01G0610300,OS01G0668300,OS09G0515100,OS03G0711600,OS03G0799000,OS04G0253000,OS07G0175100,OS07G0184800,OS08G0428800,OS09G0402100	2.34
GO:0031982	vesicle	CC	14/8891	0.0115657	14	1	OS01G0634300,OS01G0713900,OS10G0395150,OS10G0412000,OS11G0661200,OS12G0548200,OS03G0198300,OS03G0686300,OS03G0747900,OS05G0537200,OS05G0579900,OS06G0488200,OS07G0562800,OS11G0424400	1.94
GO:0000146	microfilament motor activity	MF	8/8891	0.0390794	8	1	OS01G0713900,OS10G0395150,OS03G0686300,OS03G0747900,OS05G0537200,OS06G0488200,OS07G0562800,OS11G0424400	1.41
GO:0030050	vesicle transport along actin filament	BP	8/8891	0.0390794	8	1	OS01G0713900,OS10G0395150,OS03G0686300,OS03G0747900,OS05G0537200,OS06G0488200,OS07G0562800,OS11G0424400	1.41
GO:0031956	medium-chain fatty acid-CoA ligase activity	MF	4/8891	0.0198082	4	1	OS01G0761300,OS04G0310800,OS08G0130400,OS04G0683700	1.7
GO:0019205	nucleobase-containing compound kinase activity	MF	10/8891	0.0210823	10	1	OS04G0105500,OS06G0203500,OS07G0624700,OS08G0288200,OS11G0312220,OS11G0312400,OS12G0236400,OS04G0671100,OS06G0109600,OS08G0109300	1.68
GO:0046940	nucleoside monophosphate phosphorylation	BP	11/8891	0.0360597	11	1	OS04G0105500,OS06G0203500,OS07G0624700,OS08G0288200,OS11G0312220,OS11G0312400,OS12G0236400,OS04G0671100,OS06G0109600,OS07G0412400,OS08G0109300	1.44
GO:0004017	adenylate kinase activity	MF	10/8891	0.00454424	10	0.833111	OS02G0497500,OS04G0105500,OS06G0203500,OS08G0288200,OS11G0312220,OS11G0312400,OS12G0236400,OS04G0671100,OS07G0412400,OS08G0109300	2.34
GO:0004040	amidase activity	MF	7/8891	0.0384776	7	1	OS11G0170000,OS12G0169000,OS02G0754500,OS04G0118100,OS04G0643200,OS11G0536800,OS03G0707900	1.41
GO:0071011	precatalytic spliceosome	CC	19/8891	0.00364502	19	0.71002	OS02G0730100,OS01G0866700,OS10G0124000,OS11G0495400,OS02G0102700,OS03G0240800,OS03G0241200,OS03G0410900,OS03G0811700,OS04G0663300,OS05G0178900,OS05G0314100,OS05G0367000,OS05G0594900,OS07G0608700,OS08G0151400,OS08G0154700,OS08G0444100,OS09G0103600	2.44
GO:0005784	Sec61 translocon complex	CC	7/8891	0.0170475	7	1	OS01G0565900,OS11G0104050,OS12G0103300,OS12G0173366,OS03G0213100,OS09G0347500,OS09G0347700	1.77
GO:0006616	SRP-dependent cotranslational protein targeting to membrane, translocation	BP	12/8891	0.00583397	12	0.852307	OS05G0397700,OS08G0254500,OS01G0565900,OS01G0772800,OS11G0104050,OS12G0103300,OS12G0173366,OS03G0213100,OS06G0257200,OS06G0342100,OS09G0347500,OS09G0347700	2.23
GO:0000461	endonucleolytic cleavage to generate mature 3'-end of SSU-rRNA from (SSU-rRNA, 5.8S rRNA, LSU-rRNA)	BP	5/8891	0.00742987	5	0.964851	OS03G0182600,OS03G0345200,OS03G0402400,OS03G0667800,OS07G0616600	2.13
GO:0005688	U6 snRNP	CC	7/8891	0.00561736	7	0.890208	OS01G0866700,OS02G0510100,OS04G0388900,OS05G0389300,OS05G0594900,OS08G0154700,OS08G0177700	2.25
GO:1990726	Lsm1-7-Pat1 complex	CC	5/8891	0.00742987	5	0.964851	OS01G0866700,OS04G0445800,OS05G0389300,OS08G0154700,OS08G0177700	2.13
GO:0120114	Sm-like protein family complex	CC	5/8891	0.0306458	5	1	OS01G0866700,OS11G0657300,OS02G0177500,OS02G0510100,OS04G0388900	1.51
GO:0070734	histone H3-K27 methylation	BP	5/8891	0.0306458	5	1	OS03G0307800,OS02G0122700,OS06G0275500,OS08G0137250,OS09G0306800	1.51
GO:0071215	cellular response to abscisic acid stimulus	BP	4/8891	0.0198082	4	1	OS01G0923700,OS04G0433800,OS07G0563700,OS10G0510700	1.7
GO:0008121	ubiquinol-cytochrome-c reductase activity	MF	6/8891	0.0132361	6	1	GENE,OS11G0162200,OS02G0520800,OS02G0541700,OS04G0398500,OS06G0177000	1.88
GO:0070531	BRCA1-A complex	CC	6/8891	0.0132361	6	1	OS05G0486600,OS06G0715600,OS04G0512400,OS05G0512000,OS05G0542600,OS06G0150100	1.88
GO:0070536	protein K63-linked deubiquitination	BP	6/8891	0.00278667	6	0.704199	OS01G0338200,OS01G0499300,OS01G0267200,OS01G0661500,OS05G0371200,OS05G0542600	2.55
GO:0009631	cold acclimation	BP	14/8891	0.000204213	14	0.0954697	OS06G0498400,OS08G0138700,OS01G0702500,OS10G0488100,OS10G0548400,OS11G0451700,OS11G0453900,OS11G0454000,OS11G0454200,OS11G0454300,OS12G0562900,OS03G0628900,OS04G0445800,OS08G0129200	3.69
GO:0000027	ribosomal large subunit assembly	BP	29/8891	0.0016771	29	0.490027	OS01G0205500,OS01G0348700,OS01G0513800,OS01G0514000,OS01G0815800,OS01G0896700,OS01G0896800,OS10G0466200,OS11G0105400,OS11G0135400,OS11G0220800,OS12G0105200,OS12G0133050,OS12G0167900,OS02G0591700,OS02G0591800,OS02G0699600,OS04G0473400,OS04G0501000,OS04G0598200,OS05G0169100,OS05G0207300,OS05G0452600,OS05G0486700,OS05G0513500,OS06G0550000,OS07G0224000,OS07G0292800,OS08G0130500	2.78
GO:0031204	posttranslational protein targeting to membrane, translocation	BP	11/8891	0.00529592	11	0.916979	OS08G0503800,OS01G0565900,OS11G0104050,OS12G0103300,OS12G0173366,OS02G0178400,OS02G0435000,OS03G0213100,OS06G0653900,OS09G0347500,OS09G0347700	2.28
GO:0031205	endoplasmic reticulum Sec complex	CC	4/8891	0.0198082	4	1	OS01G0565900,OS11G0104050,OS12G0103300,OS12G0173366	1.7
GO:1900425	negative regulation of defense response to bacterium	BP	4/8891	0.0198082	4	1	OS03G0348900,OS05G0390100,OS05G0322900,OS09G0417800	1.7
GO:0012511	monolayer-surrounded lipid storage body	CC	6/8891	0.0360922	6	1	OS01G0643900,OS03G0699000,OS04G0546500,OS05G0576700,OS06G0473800,OS09G0324000	1.44
GO:0019915	lipid storage	BP	9/8891	0.00947837	9	1	OS02G0134000,OS01G0643900,OS12G0148700,OS03G0699000,OS04G0546500,OS05G0576700,OS06G0473800,OS09G0324000,OS09G0534000	2.02
GO:0022414	reproductive process	BP	6/8891	0.0360922	6	1	OS01G0643900,OS03G0699000,OS04G0546500,OS05G0576700,OS06G0473800,OS09G0324000	1.44
GO:0009960	endosperm development	BP	10/8891	0.0210823	10	1	OS01G0667200,OS01G0518300,OS10G0577200,OS11G0199200,OS02G0548100,OS04G0429300,OS04G0429400,OS06G0160700,OS07G0660700,OS08G0137250	1.68
GO:0043140	GO_0043140	go	7/8891	0.0384776	7	1	OS11G0708600,OS02G0780800,OS03G0213400,OS04G0433800,OS05G0150600,OS07G0492100,OS04G0486800	1.41
GO:0050821	protein stabilization	BP	16/8891	0.0400002	16	1	GENE,OS02G0535000,OS02G0598800,OS02G0599100,OS06G0126500,OS08G0546100,OS09G0482600,OS01G0624500,OS02G0535400,OS02G0612000,OS02G0819700,OS03G0832300,OS04G0619900,OS06G0724400,OS09G0482400,OS09G0534600	1.4
GO:0009415	response to water	BP	6/8891	0.0132361	6	1	OS01G0702500,OS11G0451700,OS11G0453900,OS11G0454000,OS11G0454200,OS11G0454300	1.88
GO:0005736	RNA polymerase I complex	CC	15/8891	0.00344932	15	0.73298	OS01G0805800,OS10G0495600,OS02G0723600,OS04G0572600,OS01G0530366,OS11G0218100,OS12G0180400,OS12G0533600,OS03G0295400,OS03G0586600,OS03G0711700,OS04G0487300,OS06G0697400,OS07G0105100,OS07G0463100	2.46
GO:0000428	DNA-directed RNA polymerase complex	CC	24/8891	0.040067	24	1	OS10G0495600,OS02G0152800,OS03G0403100,OS03G0646800,OS04G0492300,OS04G0641000,OS06G0652000,OS08G0155700,OS09G0246200,OS11G0218100,OS12G0180400,OS12G0488800,OS12G0533600,OS02G0116900,OS02G0672700,OS03G0102200,OS03G0295400,OS03G0586600,OS03G0711700,OS05G0157100,OS05G0358200,OS07G0172500,OS07G0463100,OS07G0615800	1.4
GO:0031429	box H/ACA snoRNP complex	CC	6/8891	0.0360922	6	1	OS11G0579800,OS02G0618250,OS02G0728600,OS03G0370500,OS06G0274200,OS07G0636000	1.44
GO:1990937	xylan acetylation	BP	13/8891	0.0116479	13	1	OS01G0631100,OS01G0830700,OS11G0104800,OS11G0107000,OS12G0106300,OS03G0291200,OS03G0291800,OS03G0314200,OS03G0817800,OS03G0817900,OS05G0582100,OS07G0693600,OS09G0397400	1.93
GO:0072321	obsolete chaperone-mediated protein transport	BP	5/8891	0.0306458	5	1	OS11G0131700,OS12G0128600,OS02G0682600,OS04G0581300,OS08G0535600	1.51
GO:0005375	copper ion transmembrane transporter activity	MF	6/8891	0.0360922	6	1	OS01G0770700,OS01G0770800,OS03G0370800,OS04G0415600,OS05G0424700,OS09G0440700	1.44
GO:0035434	copper ion transmembrane transport	BP	12/8891	0.020743	12	1	OS02G0172600,OS02G0196600,OS03G0178100,OS06G0665800,OS01G0770700,OS01G0770800,OS03G0370800,OS03G0388100,OS04G0415600,OS05G0424700,OS07G0623200,OS09G0440700	1.68
GO:2000014	regulation of endosperm development	BP	5/8891	0.00742987	5	0.964851	OS03G0686900,OS04G0692750,OS05G0121600,OS01G0104500,OS01G0393100	2.13
GO:1902626	assembly of large subunit precursor of preribosome	BP	6/8891	0.0360922	6	1	OS01G0514000,OS01G0815800,OS05G0486700,OS07G0224000,OS07G0292800,OS07G0639800	1.44
GO:0045548	phenylalanine ammonia-lyase activity	MF	6/8891	0.0360922	6	1	OS02G0626100,OS02G0626400,OS02G0627100,OS04G0518100,OS05G0427400,OS04G0518400	1.44
GO:0005665	RNA polymerase II, core complex	CC	15/8891	0.0186465	15	1	OS01G0805800,OS11G0676650,OS03G0646800,OS04G0641000,OS01G0530366,OS12G0180400,OS02G0116900,OS03G0102200,OS03G0586600,OS04G0487300,OS06G0697400,OS07G0105100,OS07G0172500,OS07G0463100,OS07G0615800	1.73
GO:0017172	cysteine dioxygenase activity	MF	9/8891	0.0386199	9	1	OS09G0316000,OS12G0623600,OS03G0654700,OS03G0655100,OS05G0592300,OS08G0133000,OS08G0133700,OS08G0480400,OS09G0471000	1.41
GO:0018171	peptidyl-cysteine oxidation	BP	9/8891	0.0386199	9	1	OS09G0316000,OS12G0623600,OS03G0654700,OS03G0655100,OS05G0592300,OS08G0133000,OS08G0133700,OS08G0480400,OS09G0471000	1.41
GO:0070483	detection of hypoxia	BP	9/8891	0.0386199	9	1	OS09G0316000,OS12G0623600,OS03G0654700,OS03G0655100,OS05G0592300,OS08G0133000,OS08G0133700,OS08G0480400,OS09G0471000	1.41
GO:0080022	primary root development	BP	7/8891	0.0384776	7	1	OS12G0563200,OS06G0612300,OS06G0696600,OS09G0535000,OS11G0528300,OS03G0374100,OS09G0483600	1.41
GO:0000938	GARP complex	CC	5/8891	0.00742987	5	0.964851	OS01G0906200,OS10G0488300,OS03G0417900,OS03G0737800,OS04G0212200	2.13
GO:0032456	endocytic recycling	BP	4/8891	0.0198082	4	1	OS10G0488300,OS10G0546300,OS03G0417900,OS03G0737800	1.7
GO:0070180	large ribosomal subunit rRNA binding	MF	10/8891	0.0015837	10	0.493587	OS01G0184500,OS10G0466200,OS10G0466700,OS11G0135400,OS12G0133050,OS02G0699600,OS02G0814700,OS03G0139100,OS04G0598200,OS08G0130500	2.8
GO:0080050	regulation of seed development	BP	6/8891	0.0132361	6	1	OS03G0818800,OS05G0121600,OS09G0441900,OS01G0350900,OS02G0214500,OS04G0649100	1.88
GO:0034513	box H/ACA snoRNA binding	MF	4/8891	0.0198082	4	1	OS11G0579800,OS02G0618250,OS02G0728600,OS06G0274200	1.7
GO:0048831	regulation of shoot system development	BP	7/8891	0.00561736	7	0.890208	OS01G0923700,OS12G0632900,OS02G0738400,OS08G0432300,OS02G0664000,OS03G0196500,OS04G0301500	2.25
GO:0080162	intracellular auxin transport	BP	6/8891	0.0360922	6	1	OS01G0818000,OS08G0191000,OS09G0554300,OS09G0555100,OS05G0481900,OS09G0491740	1.44
GO:0000288	nuclear-transcribed mRNA catabolic process, deadenylation-dependent decay	BP	4/8891	0.0198082	4	1	OS03G0102300,OS03G0102333,OS03G0102366,OS02G0116900	1.7
GO:0031425	chloroplast RNA processing	BP	6/8891	0.0360922	6	1	OS02G0285800,OS03G0215900,OS03G0795200,OS04G0118700,OS06G0199100,OS07G0168000	1.44
GO:0004089	carbonate dehydratase activity	MF	10/8891	0.0375261	10	1	OS01G0640000,OS02G0533300,OS04G0412500,OS06G0610100,OS08G0423500,OS11G0153200,OS12G0153500,OS08G0470700,OS09G0454500,OS09G0464000	1.43
GO:0015931	nucleobase-containing compound transport	BP	9/8891	0.0386199	9	1	OS01G0167500,OS10G0479700,OS12G0154000,OS02G0614500,OS02G0628200,OS02G0724500,OS05G0215800,OS06G0297600,OS06G0506200	1.41
GO:1901264	carbohydrate derivative transport	BP	9/8891	0.0386199	9	1	OS01G0167500,OS10G0479700,OS12G0154000,OS02G0614500,OS02G0628200,OS02G0724500,OS05G0215800,OS06G0297600,OS06G0506200	1.41
GO:0052742	phosphatidylinositol kinase activity	MF	4/8891	0.0198082	4	1	OS11G0209700,OS03G0711200,OS05G0180600,OS08G0307400	1.7
GO:0032957	inositol trisphosphate metabolic process	BP	6/8891	0.0132361	6	1	OS03G0230500,OS10G0103800,OS10G0576100,OS02G0466400,OS03G0726200,OS09G0518700	1.88
GO:0047325	inositol tetrakisphosphate 1-kinase activity	MF	6/8891	0.0132361	6	1	OS03G0230500,OS10G0103800,OS10G0576100,OS02G0466400,OS03G0726200,OS09G0518700	1.88
GO:0052725	inositol-1,3,4-trisphosphate 6-kinase activity	MF	6/8891	0.0132361	6	1	OS03G0230500,OS10G0103800,OS10G0576100,OS02G0466400,OS03G0726200,OS09G0518700	1.88
GO:0052726	inositol-1,3,4-trisphosphate 5-kinase activity	MF	6/8891	0.0132361	6	1	OS03G0230500,OS10G0103800,OS10G0576100,OS02G0466400,OS03G0726200,OS09G0518700	1.88
GO:0052746	inositol phosphorylation	BP	7/8891	0.0010451	7	0.34899	OS03G0230500,OS10G0103800,OS10G0576100,OS02G0466400,OS03G0726200,OS04G0661200,OS09G0518700	2.98
GO:0046592	polyamine oxidase activity	MF	5/8891	0.00742987	5	0.964851	OS01G0710200,OS10G0532100,OS04G0623300,OS04G0671200,OS04G0671300	2.13
GO:0061578	Lys63-specific deubiquitinase activity	MF	5/8891	0.00742987	5	0.964851	OS01G0338200,OS01G0499300,OS01G0267200,OS01G0661500,OS05G0371200	2.13
GO:0005464	UDP-xylose transmembrane transporter activity	MF	6/8891	0.0132361	6	1	OS01G0167500,OS10G0479700,OS02G0628200,OS02G0724500,OS06G0297600,OS06G0506200	1.88
GO:0015790	UDP-xylose transmembrane transport	BP	6/8891	0.0132361	6	1	OS01G0167500,OS10G0479700,OS02G0628200,OS02G0724500,OS06G0297600,OS06G0506200	1.88
GO:0044611	nuclear pore inner ring	CC	7/8891	0.00561736	7	0.890208	OS10G0154600,OS12G0236100,OS02G0202250,OS02G0202300,OS06G0305200,OS08G0505200,OS09G0487200	2.25
GO:0016776	phosphotransferase activity, phosphate group as acceptor	MF	6/8891	0.0132361	6	1	OS08G0288200,OS11G0312220,OS11G0312400,OS12G0236400,OS07G0530600,OS08G0109300	1.88
GO:0010112	regulation of systemic acquired resistance	BP	6/8891	0.0132361	6	1	OS01G0134700,OS01G0194300,OS01G0508500,OS01G0508100,OS05G0368100,OS06G0691400	1.88
