# Supplementary material for: Transcriptome and Physio-Biochemical Profiling Reveals Differential Responses of Rice Cultivars at Reproductive-Stage Drought Stress
Source: Int J Mol Sci. 2023 Jan 5;24(2):1002. doi: 10.3390/ijms24021002 (PMC9863700; doi:10.3390/ijms24021002)
Supplement: Supplementary file 1 [file ijms-24-01002-s001.zip › Supplementary Table S9.xlsx]

## Sheet: Total TFs 
Supplementary Table S9: Differential expression (Log2 Fold Change ³2 and FDR £0.05) of trasncription factors in panicle of IR 64 and N 22 in response to drought stress
Gene	Name	Description	TF Family	IR 64 (IPC vs IPT)		N 22 (NPC vs NPT)
				logFC	FDR	logFC	FDR
Os09g0457900	ERF102	AP2/ERF transcription factor, Regulation of the internode elongation	ERF	0	NA	27.116	2.61695e-19		IPC= IR 64, Panicle, Control
Os08g0474000	DERF3	Similar to AP2 domain containing protein RAP2.6 (Fragment)	ERF	-4.42842	0.0312686	15.2436	7.82917e-10		IPT= IR 64, Panicle, Treated
Os02g0182300		Hypothetical conserved gene	C2H2	-7.28246	0.0178169	11.9554	7.25807e-05		NPC= Nagina 22, Panicle, Control
Os04g0301500	OsbHLH006	Helix-loop-helix DNA-binding domain containing protein	bHLH	-5.06068	0.00112712	11.5157	4.58987e-12		NPT= Nagina 22, Panicle, Treated
Os06g0649000	WRKY28	PAMP (pathogen-associated molecular pattern)-responsive transrepressor, Defense respons	WRKY	0	NA	11.4267	8.79201e-12
Os01g0298400		MYB transcription factor domain containing protein	MYB	0	NA	10.2549	1.05055e-05
Os04g0304400	OsMADS25	MADS-box transcription factor, Homologue of the AGL17-clade MADS-box genes, Regulation of root system development via auxin signallin	MIKC_MADS	0	NA	10.1958	8.51242e-05
Os11g0168500	OsERF#118	Hypothetical conserved gene	ERF	0	NA	10.1914	2.52511e-06
Os11g0686250	OsWRKY63	DNA-binding WRKY domain containing protein	WRKY	0	NA	10.0782	0.00229315
Os05g0162800		SANT domain, DNA binding domain containing protein	MYB_related	-7.28248	0.0114474	10.0445	0.000489852
Os03g0142600		MYB transcription factor domain containing protein	MYB	-5.42444	0.00111558	10.0296	3.40709e-06
Os10g0536100	OsMADS56	MIKC-type MADS-box protein, Long day (LD)-specific negative regulator of flowerin	MIKC_MADS	0	NA	9.99571	6.0573e-06
Os01g0968800	OsERF#027	Similar to Dehydration responsive element binding protein 1F (DREB1F protein)	ERF	0	NA	9.99538	0.0369969
Os05g0474800	OsWRKY70	WRKY transcription factor 70	WRKY	0	NA	9.79157	4.01253e-08
Os04g0572200	OsERF#023	Similar to OSIGBa0127A14.7 protein	ERF	0	NA	9.74942	0.00405082
Os09g0522100	OsERF#133	Similar to Dehydration-responsive element-binding protein 1H	ERF	0	NA	9.49095	8.63783e-06
Os04g0572400	OsDREB1E	Similar to CRT/DRE binding factor 1	ERF	0	NA	9.47997	4.64837e-07
Os06g0127100	OsDREB1C	Dehydration-responsive element-binding protein 1C	ERF	-4.19615	0.00367065	9.4046	6.23175e-10
Os11g0685700	OsWRKY61	Similar to WRKY transcription factor 61	WRKY	0	NA	9.28428	0.00474971
Os03g0621900		Transcriptional factor B3 domain containing protein	B3	0	NA	9.21721	0.00350705
Os01g0584900	OsWRKY77	WRKY transcription factor 28-like (WRKY5) (WRKY transcription factor 77)	WRKY	0	NA	9.15533	7.4921e-05
Os02g0677300	OsDREB1G	Similar to CRT/DRE binding factor 1	ERF	0	NA	9.10413	7.27346e-06
Os04g0432100		Transcription factor GRAS domain containing protein	GRAS	0	NA	9.01231	8.97622e-05
Os05g0395600	OsRR27	Hypothetical conserved gene	ARR-B	-8.39792	0.0138466	8.97309	0.0124557
Os02g0214500	tms5	No apical meristem (NAM) protein domain containing protein	NAC	-19.347	1.75191e-23	8.91013	2.48718e-05
Os01g0952800	OsIRO2	Achaete-scute transcription factor related domain containing protein	bHLH	-6.31506	0.00027933	8.85329	1.75978e-06
Os02g0764700	DERF5	Similar to Ethylene-responsive transcription factor 4 (Ethylene-responsive element binding factor 4) (Related to APETALA-2 protein 5) (EREBP-4) (AtERF4)	ERF	-7.17961	2.67535e-07	8.50431	1.58261e-09
Os02g0462800	WRKY42	WRKY transcription factor 42, Transcriptional repressor, Promotion of leaf senescenc	WRKY	0	NA	8.43707	0.000326522
Os06g0504900	OsWRKY31	Similar to WRKY transcription factor 31	WRKY	-9.50484	0.0004156	8.43106	0.000270224
Os05g0420300	ERF131	Salt- and H2O2- responsive transcription factor, Salt toleranc	ERF	0	NA	8.40626	0.0150825
Os12g0123800	ONAC077	No apical meristem (NAM) protein domain containing protein	NAC	0	NA	8.24709	5.51125e-05
Os06g0698200	Oshox18	Similar to Homeobox-leucine zipper protein HOX18	HD-ZIP	0	NA	8.15418	0.0362722
Os11g0700500		Similar to Snapdragon myb protein 305 homolog	MYB	0	NA	8.15407	5.1607e-05
Os02g0181300	WRKY71	WRKY transcription factor, Defense respons	WRKY	-3.52715	0.00404372	8.05375	1.01092e-11
Os04g0542302		Similar to TCP-domain protein	TCP	-5.80802	0.0200606	8.03889	0.00882726
Os05g0114700		Myb-type HTH DNA-binding domain domain containing protein	MYB_related	0	NA	7.93849	3.11731e-05
Os03g0229100	OsbHLH019	Similar to Helix-loop-helix DNA-binding domain containing protein	bHLH	-3.65192	0.0374293	7.92106	0.00107354
Os03g0437200	ZFP36	C2H2-type zinc finger protein, Abscisic acid-induced antioxidant defence, Water stress and oxidative stress toleranc	C2H2	0	NA	7.88137	1.16138e-09
Os03g0820400	ZFP	Similar to ZPT2-13	C2H2	-5.59685	0.000323886	7.74205	1.06306e-06
Os01g0855400		SANT domain, DNA binding domain containing protein	MYB	-11.9642	7.03787e-07	7.51165	0.00477157
Os04g0181300	OsbZIP35	Similar to OSIGBa0101K10.2 protein	bZIP	-7.17282	5.55266e-06	7.43409	0.00137864
Os09g0417600	WRKY76	WRKY transcription factor, Transcriptional repressor, Pathogen defens	WRKY	-4.25331	0.00951775	7.4087	6.90037e-06
Os05g0442700	ONAC012	No apical meristem (NAM) protein domain containing protein	NAC	0	NA	7.40361	5.66656e-06
Os05g0571200	OsWRKY19	Similar to WRKY transcription factor 19	WRKY	-2.3845	0.030689	7.32976	8.01364e-07
Os04g0381700	OsbHLH156	Similar to OSIGBa0092E09.4 protein	bHLH	-4.75601	0.0334021	7.23959	0.00165229
Os08g0386200	OsWRKY69	WRKY transcription factor 69	WRKY	0	NA	7.23883	1.0087e-06
Os01g0773800		Hypothetical conserved gene	bHLH	-9.39797	1.95123e-05	7.12672	6.91523e-05
Os01g0185900	OsWRKY107	Similar to WRKY 1 (Fragment)	WRKY	0	NA	6.99493	0.000103643
Os01g0156000		Similar to Myb family DNA-binding protein	MYB_related	-9.08952	0.000411929	6.97151	0.00129898
Os04g0508400		No apical meristem (NAM) protein domain containing protein	NAC	0	NA	6.85613	0.00579512
Os03g0820300	ZFP182	TFIIIA-type zinc finger protein, Transcription activator, Abiotic stress toleranc	C2H2	-4.75695	1.35369e-06	6.85037	5.74019e-12
Os01g0975300	OsMYB48	MYB-related transcription factor, Drought and salinity toleranc	MYB_related	0	NA	6.84838	0.000779342
Os07g0674800	OsERF#067	Similar to AP2 domain transcription factor EREBP	ERF	-7.76156	1.30539e-07	6.84548	1.39222e-05
Os09g0522200	OsDREB1A	DRE-binding protein 1A	ERF	-2.78259	0.0346968	6.82826	1.12362e-07
Os06g0285200	OsHAP3D	Similar to Leafy cotyledon 1-like L1L protein	NF-YB	-13.4254	1.3232e-14	6.57166	0.000763958
Os02g0104100		Similar to MADS-box transcription factor TaAGL18	MIKC_MADS	0	NA	6.55614	0.000692979
Os11g0242300	OsERF#019	Similar to AP2 domain containing protein, expressed	ERF	-6.69753	0.0257066	6.53332	0.0411675
Os08g0562300		Zinc finger, C2H2-type domain containing protein	C2H2	0	NA	6.52813	0.00873377
Os06g0108500		Similar to MIKC-type MADS-box transcription factor AGL1	MIKC_MADS	0	NA	6.37184	0.0185175
Os02g0770500	OsWRKY32	Similar to WRKY transcription factor 32	WRKY	0	NA	6.32992	0.000914559
Os03g0186600	OsMADS47	Transcription factor, MADS-box domain containing protein	MIKC_MADS	0	NA	6.2763	0.000116426
Os02g0624300	OsMYB30	R2R3-type MYB transcription factor, Negative regulation of cold tolerance, Maintenance of Pi homeostasi	MYB	-4.31248	9.1517e-05	6.15776	6.67913e-08
Os03g0741100	OsbHLH148	Basic helix-loop-helix transcription factor, Drought toleranc	bHLH	0	NA	6.11718	1.04272e-18
Os05g0322900	WRKY45	WRKY transcription factor, Benzothiadiazole (BTH)-inducible blast resistanc	WRKY	-2.07667	0.0260918	6.09294	3.41483e-12
Os02g0676800	OsERF#020	Similar to Dehydration responsive element binding protein 1E (DREB1E protein)	ERF	0	NA	6.03209	0.00507096
Os09g0497900	ONAC072	No apical meristem (NAM) protein domain containing protein	NAC	0	NA	5.97116	0.00226109
Os02g0178100	OsBBX3	Similar to CONSTANS-like protein CO6	CO-like	-5.0033	0.000103502	5.91711	7.12289e-06
Os12g0567300	R2R3-MYB	MYB transcription factor domain containing protein	MYB	0	NA	5.90767	0.000599226
Os01g0575200	OsbHLH024	Helix-loop-helix DNA-binding domain containing protein	bHLH	0	NA	5.81937	3.5041e-05
Os04g0429050	OsERF#100	Similar to OSIGBa0093L02.1 protein	ERF	0	NA	5.78672	0.00903381
Os05g0478700	OsWRKY84	Hypothetical conserved gene	WRKY	0	NA	5.74391	0.00924996
Os05g0583000	OsWRKY8	Similar to WRKY8	WRKY	5.55703	0.0108265	5.72078	0.00111869
Os01g0571500		Hypothetical conserved gene	LBD	-9.86743	3.60048e-05	5.69746	0.00409733
Os12g0168100	DERF8	Similar to AP2 domain containing protein RAP2.6 (Fragment)	ERF	0	NA	5.6866	0.00553759
Os07g0443500		Molecular chaperone, heat shock protein, Hsp40, DnaJ domain containing protein	MYB_related	0	NA	5.68601	0.0228391
Os09g0540800	BZIP77	Basic leucine zipper (bZIP)-containing transcription factor, Promotion of flowerin	bZIP	0	NA	5.63419	0.00866079
Os05g0132700		Similar to R2R3 Myb-like protein	MYB_related	0	NA	5.59611	0.00386089
Os01g0518300		Conserved hypothetical protein	bHLH	-7.2825	0.00308849	5.52978	0.0169435
Os03g0133000	NAC22	NAC transcription factor, Drought and salt stress tolerance, Modulation of ABA-mediated pathwa	NAC	-3.00006	0.0021844	5.50217	1.57513e-09
Os01g0821600	OsWRKY21	WRKY transcription factor 48-like protein (WRKY transcription factor 21)	WRKY	0	NA	5.3562	1.46313e-05
Os04g0489600	OsbHLH111	Hypothetical conserved gene	bHLH	0	NA	5.34157	0.000305276
Os07g0688200	R2R3-MYB	Similar to Typical P-type R2R3 Myb protein (Fragment)	MYB	-3.25829	0.00337338	5.26424	1.77138e-06
Os09g0379600	Oshox25	Similar to Homeobox-leucine zipper protein HOX25	HD-ZIP	-2.34815	6.78285e-09	5.21599	2.57416e-38
Os02g0548100	OsbHLH147	Helix-loop-helix DNA-binding domain containing protein	bHLH	-15.7979	1.74571e-23	5.20192	0.00629964
Os07g0589000		Lateral organ boundaries, LOB domain containing protein	LBD	-3.50811	0.00046559	5.17851	2.23695e-07
Os10g0478300	MYB110	SG2-type MYB transcription factor, Resistance to fungal and bacterial pathogen	MYB	0	NA	5.12768	0.000824151
Os02g0638650	OsERF#141	Pathogenesis-related transcriptional factor and ERF domain containing protein	ERF	0	NA	5.11001	2.93263e-12
Os01g0131600	OsAP2	Hypothetical conserved gene	ERF	-5.71456	6.6977e-06	5.10338	0.000103331
Os11g0490900	OsWRKY72	Similar to WRKY transcription factor 72	WRKY	0	NA	5.07645	0.000471013
Os11g0127600	ONAC045	No apical meristem (NAM) protein domain containing protein	NAC	0	NA	5.0505	0.0100831
Os06g0570900	OsbHLH030	Helix-loop-helix DNA-binding domain containing protein	bHLH	0	NA	5.04361	0.00204387
Os01g0393100	ONAC026	Similar to CUC2	NAC	-17.7021	9.8696e-25	5.03244	0.00123845
Os04g0429400	OsbHLH144	Helix-loop-helix DNA-binding domain containing protein	bHLH	-11.2098	2.4357e-16	5.02845	0.00313441
Os06g0158100	OsWRKY113	Similar to WRKY transcription factor 63	WRKY	0	NA	5.0104	2.90073e-07
Os03g0764100	WZF1	Zinc finger transcription factor ZF1	C2H2	0	NA	4.98701	3.53503e-05
Os04g0610400	ERF77	APETALA-2-like transcription Factor, Control of the abscisic acid (ABA)/gibberellin (GA) balanc	ERF	-3.04781	0.00400842	4.97978	2.05144e-06
Os02g0654700	ERF91	AP2/ERF family protein, Abiotic stress respons	ERF	-1.92048	1.06434e-08	4.91332	4.06825e-50
Os01g0826400	OsWRKY24	WRKY transcription factor 24 (WRKY24)	WRKY	0	NA	4.87581	4.71596e-20
Os09g0334500	WRKY74	WRKY transcription factor, Tolerance to phosphate starvation, Regulator of Fe starvation and cold stres	WRKY	0	NA	4.85635	1.00749e-08
Os01g0218100	OsbHLH037	Helix-loop-helix DNA-binding domain containing protein	bHLH	0	NA	4.85426	0.000298769
Os03g0815100	SNAC1	Similar to OsNAC6 protein	NAC	-2.67453	0.0437004	4.853	0.000204592
Os10g0556200	OsbHLH113	Hypothetical conserved gene	bHLH	0	NA	4.76883	0.000526298
Os09g0455300	OsbHLH120	Similar to INDEHISCENT protein	bHLH	0	NA	4.76173	4.89476e-17
Os03g0161900	HSFA2D	Similar to Isoform 2 of Heat stress transcription factor A-2d	HSF	0	NA	4.75875	2.37613e-05
Os04g0669200	OsERF#076	Similar to Ethylene response factor 2 (Ethylene response factor 3)	ERF	-4.29282	0.000130441	4.73035	4.2083e-05
Os03g0335200	OsWRKY79	Similar to WRKY1 (WRKY transcription factor 17)	WRKY	-5.69753	0.0340534	4.72455	0.0313572
Os05g0530400	SPL7	Heat stress transcription factor Spl7 (Heat shock transcription factor) (Heat shock factor RHSF10)	HSF	0	NA	4.69716	0.000375419
Os02g0618400	OsMPS	R2R3-type MYB transcription factor, Adaptive growth regulatio	MYB	-2.09429	0.000377815	4.66119	1.23583e-17
Os05g0444200		Similar to T6J4.5 protein (WIP6 protein)	C2H2	7.88123	0.000130219	4.64255	0.00128247
Os06g0726300	NAC95	NAC transcription factor, Drought and cold stress toleranc	NAC	0	NA	4.62993	1.72732e-15
Os08g0157600	CCA1	MYB transcription factor, Circadian cloc	MYB_related	2.41362	0.007236	4.5623	1.92333e-07
Os03g0745000	HSfA2a	Similar to Heat stress transcription factor A-2a	HSF	0	NA	4.5612	1.02754e-05
Os05g0114400		Zinc finger, C2H2-type domain containing protein	C2H2	0	NA	4.5207	0.0207369
Os07g0606600	OsHAP3F	Similar to Nuclear factor Y transcription factor subunit B homolog	NF-YB	0	NA	4.51777	5.4075e-06
Os03g0315400	OsMYB2	Similar to Typical P-type R2R3 Myb protein (Fragment)	MYB	0	NA	4.514	1.98579e-07
Os01g0586800	OsWRKY27	Similar to WRKY transcription factor 5 (Fragment)	WRKY	0	NA	4.50037	0.0100448
Os02g0546600	OsERF#098	Similar to AP2 domain containing protein RAP2.2 (Fragment)	ERF	-8.01945	0.000436678	4.43675	0.0123352
Os05g0565900	OsWRKY49	DNA-binding WRKY domain containing protein	WRKY	-2.97717	0.0348642	4.42515	0.00169909
Os03g0741400	OsWRKY121	Similar to SUSIBA2	WRKY	0	NA	4.41786	0.00187704
Os09g0474000	OsbZIP73	bZIP transcription factor, Cold tolerance, Mediation of host susceptibility to diseas	bZIP	0	NA	4.38392	0.00187912
Os12g0116700	OsWRKY64	Similar to WRKY transcription factor 64	WRKY	-2.42401	0.0371217	4.35229	0.00810808
Os03g0313100	AP2/EREBP#086	Similar to ANT-like protein	AP2	-5.25369	0.000318873	4.34829	0.00688176
Os06g0728700		Homeodomain-like containing protein	MYB_related	0	NA	4.33419	9.30706e-86
Os07g0588600		Zinc finger, C2H2-type domain containing protein	C2H2	-2.777	0.0281207	4.30651	0.00447262
Os01g0542700	OsbZIP04	bZIP transcription factor, bZIP-1 domain containing protein	bZIP	0	NA	4.29682	3.29911e-06
Os04g0568700	HSFB2A	Similar to Heat stress transcription factor Spl7 (Heat shock transcription factor) (Heat shock factor RHSF10)	HSF	0	NA	4.2951	0.000392079
Os05g0500600		GRAS transcription factor domain containing protein	GRAS	-6.69754	0.00200345	4.28973	0.00483692
Os02g0731200	OsMADS57	MADS-box transcription factor, Cold tolerance, Control of tillerin	MIKC_MADS	0	NA	4.28481	0.00131591
Os01g0635550	OsZHD5	ZF-HD homeobox protein Cys/His-rich dimerisation region domain containing protein	ZF-HD	-3.25473	0.00445557	4.25875	5.27575e-05
Os01g0863300		Similar to MCB2 protein	MYB	-3.47767	0.000685908	4.16639	7.25807e-05
Os09g0116000	OsMADS77	Transcription factor, MADS-box domain containing protein	M-type_MADS	0	NA	4.10925	0.0270389
Os03g0322700	OsbZIP29	Similar to BZIP transcription factor family protein, expressed	bZIP	0	NA	4.08049	0.00101667
Os01g0903800		Similar to MADS-box transcription factor 21	M-type_MADS	0	NA	4.06632	0.00323657
Os05g0537100	OsWRKY7	WRKY transcription factor 10	WRKY	-1.26719	2.82462e-05	4.05739	4.75308e-45
Os11g0207600	OsMyb12	MYB-like protein	MYB	-2.73221	0.0121115	4.03394	6.49325e-05
Os02g0649300	HOX24	HD-ZIP I protein, Transcription activator, Stress response, Panicle developmen	HD-ZIP	-2.08596	0.0304124	3.97733	2.68728e-05
Os03g0770000	OsbZIP32	bZIP transcription factor, bZIP-1 domain containing protein	bZIP	0	NA	3.96854	0.0017172
Os03g0718500	OsZHD11	Homeodomain-related domain containing protein	ZF-HD	-2.99154	1.34576e-05	3.93397	1.03623e-07
Os01g0738400	OsC3H10	Similar to Zn-finger transcription factor	C3H	-14.6059	2.0633e-12	3.93246	0.0402002
Os04g0597300	OsWRKY37	Similar to WERKY protein (Fragment)	WRKY	0	NA	3.91669	0.0237546
Os04g0429300	OsbHLH145	Similar to OSIGBa0093L02.4 protein	bHLH	-14.1467	1.19357e-17	3.80726	0.0116419
Os02g0752800	OsERF#049	Similar to Dehydration responsive element binding protein 2B (DREB2B protein)	ERF	0	NA	3.8065	8.75007e-15
Os11g0705200		Similar to Scarecrow-like 9 (Fragment)	GRAS	0	NA	3.80317	0.0114978
Os01g0264000	RDD1	Dof transcription factor, Promotion of nutrient ion uptake and accumulatio	Dof	0	NA	3.75347	5.85897e-06
Os04g0461300	OsMADS61	Similar to MIKC-type MADS-box transcription factor WM30	M-type_MADS	-4.25485	0.0485732	3.74857	0.0409546
Os01g0868000	ERF99	AP2/ERF transcription factor, Abiotic stress response, Salt stress respons	ERF	-3.57595	0.000104857	3.73651	9.45382e-05
Os02g0252400	RPBF	Dof zinc finger transcriptional activator, Dof zinc finger transcription factor, Grain filling, GA response in aleurone cel	Dof	-16.3071	1.18325e-45	3.69676	0.000997646
Os10g0523900	OsERF#018	Similar to AP2 domain containing protein	ERF	0	NA	3.68807	0.0325606
Os03g0860100	OsERF#083	Similar to Ethylene-responsive transcription factor 2 (Ethylene-responsive element binding factor 2) (EREBP-2) (AtERF2)	ERF	0	NA	3.67668	0.0245413
Os01g0624700	OsWRKY12	Similar to WRKY transcription factor 12	WRKY	0	NA	3.66154	0.00381946
Os05g0128200	OsC3H33	Hypothetical conserved gene	C3H	-1.0681	0.0455409	3.62391	1.7231e-13
Os01g0839100	OsZFP	Zinc finger, C2H2 domain containing protein	C2H2	-8.14742	3.99296e-72	3.61592	1.13415e-12
Os05g0442400	MID1	R-R-type MYB-like transcription factor, Response to drought stress during reproductive developmen	MYB	-3.04737	0.00134803	3.57958	0.00111869
Os08g0235800	OsWRKY25	Similar to WRKY transcription factor 25	WRKY	-2.87515	7.76002e-09	3.52371	2.42293e-12
Os03g0287400		Similar to LOB domain protein 4	LBD	0	NA	3.51686	0.0101665
Os04g0540200	OsBBX13	Zinc finger, B-box domain containing protein	DBB	-1.69968	0.0296367	3.51372	1.06371e-06
Os05g0343400	WRKY53	WRKY transcription factor, Disease resistance, Defense respons	WRKY	0	NA	3.50089	1.01729e-07
Os06g0166400	OsERF#007	Similar to TINY-like protein (AP2 domain containing protein RAP2.10) (Fragment)	ERF	-4.44011	7.28913e-11	3.48898	1.08562e-06
Os09g0526600	HSFB2C	Similar to Isoform 2 of Heat stress transcription factor B-2c	HSF	0	NA	3.46843	1.79794e-19
Os04g0517100	OsMyb4	Similar to OSIGBa0145M07.4 protein	MYB	0	NA	3.42388	1.30761e-23
Os05g0572000	OsERF#052	Pathogenesis-related transcriptional factor and ERF domain containing protein	ERF	-5.3608	9.88557e-07	3.40838	0.00465455
Os10g0371100	OsERF#051	Similar to AP2 domain containing protein, expressed	ERF	0	NA	3.35987	0.000359838
Os08g0490100	OsDof24	Similar to PBF protein	Dof	0	NA	3.35489	0.00133149
Os02g0232000	HSFC2A	Similar to Heat shock transcription factor 29 (Fragment)	HSF	-2.9504	1.18851e-28	3.34317	1.78712e-28
Os06g0105350	OsHAM4	GRAS (GAI-RGA-SCR) plant-specific transcription factor, Maintenance of shoot apical meristem indeterminacy, Regulation of vegetative to reproductive phase chang	GRAS	-2.25443	0.0485732	3.32419	0.00191582
Os09g0555700	OsIDD3	Zinc finger, C2H2-type domain containing protein	C2H2	-4.96414	4.99764e-05	3.31738	0.0139319
Os09g0240200	OsB	Zinc finger, B-box domain containing protein	CO-like	-2.77907	0.00361095	3.31683	0.000557279
Os01g0884300	OsNAC6	No apical meristem (NAM) protein domain containing protein	NAC	-3.85202	2.94097e-10	3.28372	2.48423e-07
Os11g0154500	NAC17	Blast disease-responsive transcription factor, Disease resistanc	NAC	0	NA	3.27691	0.00087895
Os06g0496400	OsbHLH127	ROOT HAIR DEFECTIVE-SIX LIKE (RSL) class I basic helix-loop-helix protein, bHLH transcription factor, Regulation of root hair developmen	bHLH	2.13641	0.00426791	3.27641	4.60778e-05
Os02g0655200	ERF95	Similar to Ap25	ERF	-2.76339	0.0229376	3.26309	0.0107852
Os04g0541700	HOX22	Similar to Homeobox-leucine zipper protein HOX22	HD-ZIP	-1.59475	0.000161285	3.26221	1.56268e-15
Os01g0196300	DPF	Basic helix-loop-helix (bHLH) transcription factor, Diterpenoid phytoalexin factor, Biosynthesis of diterpenoid phytoalexins, Stress respons	bHLH	0	NA	3.26118	1.05148e-09
Os07g0225300	OsNAC3	OsNAC3 protein	NAC	-1.89022	0.0300683	3.21384	0.000198576
Os02g0265200	OsWRKY39	WRKY transcription factor 39	WRKY	0	NA	3.21261	0.0229181
Os01g0730700	OsWRKY14	WRKY transcription factor 14 (WRKY14)	WRKY	0	NA	3.20281	0.0283264
Os03g0777000	ONAC066	Similar to NAC-domain containing protein 19 (ANAC019) (ANAC) (Abscicic-acid- responsive NAC)	NAC	0	NA	3.20085	0.0133174
Os05g0497300	OsERF#074	Similar to Ethylene response factor 2	ERF	-2.56384	0.0122857	3.19047	0.00251528
Os02g0606200	OsBBX4	Zinc finger, B-box domain containing protein	DBB	1.21754	0.00623738	3.17727	1.69202e-14
Os01g0657400	OsERF#054	Similar to Ethylene-responsive transcription factor 5 (Ethylene-responsive element binding factor 5) (EREBP-5) (AtERF5)	ERF	0	NA	3.14807	0.0110328
Os01g0673700	OsDof5	Similar to Dof3 (Fragment)	Dof	-2.95897	0.000484009	3.13785	0.000295956
Os05g0579600		Homeodomain-like containing protein	MYB_related	0	NA	3.121	4.98638e-09
Os02g0776400	OsHAP2K	Similar to nuclear transcription factor Y subunit A-3	NF-YA	0	NA	3.11695	0.0284744
Os04g0605100	OsWRKY68	WRKY transcription factor 68	WRKY	0	NA	3.0793	6.80248e-08
Os01g0675800	ONAC014	No apical meristem (NAM) protein domain containing protein	NAC	-2.55074	0.0260918	3.06627	0.0103251
Os04g0300600	OsbHLH007	Hypothetical conserved gene	bHLH	2.61191	0.000988906	3.05388	1.89075e-07
Os08g0546800	HSFB2B	Similar to Heat stress transcription factor B-2b	HSF	-1.59099	1.22886e-08	3.05001	9.00347e-29
Os09g0431300		Similar to MYB transcription factor MYB71 (Fragment)	MYB_related	0	NA	3.0024	0.0408073
Os09g0531600		Protein of unknown function DUF702 domain containing protein	SRS	-2.37116	0.0187256	3.0019	0.00355154
Os01g0603300		Similar to MCB2 protein	MYB_related	0	NA	2.93744	0.00067931
Os01g0867300	BZIP12	bZIP transcription factor, Abiotic stress response, ABA signaling, Suppressor of floral transition upon drought stres	bZIP	0	NA	2.9009	7.55285e-05
Os01g0186000	OsWRKY10	Similar to WRKY transcription factor 10	WRKY	0	NA	2.87623	0.000779687
Os04g0346900		Transcriptional factor B3 domain containing protein	B3	-4.76499	1.04178e-18	2.85489	1.74627e-05
Os01g0801901	OsbZIP07	Similar to Transcription factor (Fragment)	bZIP	0	NA	2.84004	0.00610468
Os08g0442400	AP2/EREBP#109	Similar to BABY BOOM	AP2	0	NA	2.8168	0.0111555
Os02g0168200		Similar to Transfactor-like protein	G2-like	0	NA	2.74465	0.019258
Os06g0258000	R2R3-MYB	Similar to Typical P-type R2R3 Myb protein (Fragment)	MYB	-3.13355	4.04318e-40	2.73416	9.07541e-29
Os11g0184900	NAC5	Similar to OsNAC5 protein [imported]-rice	NAC	-2.55602	7.1455e-05	2.7285	3.98838e-05
Os08g0521600	OsERF#115	Similar to Dehydration responsive element binding protein 2C (DREB2C protein)	ERF	-9.60214	3.22875e-73	2.71483	0.000222503
Os02g0574800		Ethylene insensitive 3 domain containing protein	EIL	-11.3485	4.70671e-10	2.71458	0.0228428
Os01g0656400	OsWRKY15	Similar to WRKY transcription factor 15	WRKY	-3.73933	0.000610505	2.70238	0.0161743
Os01g0200600	OsERF#039	Similar to Avr9/Cf-9 rapidly elicited protein 111A	ERF	-1.96135	0.0453063	2.68079	0.0068188
Os10g0575000	OsbHLH009	JAZ-interacting transcription factor, Positive regulator of jasmonate (JA) signaling pathway, Bacterial blight resistance, Spikelet developmen	bHLH	-1.75603	0.00182117	2.64315	1.34461e-06
Os04g0387300		Similar to OSIGBa0075F02.1 protein	M-type_MADS	-2.7931	1.86783e-07	2.62642	9.58357e-07
Os02g0579000	OMTN1	No apical meristem (NAM) protein domain containing protein	NAC	-1.90544	3.1657e-06	2.6121	3.25743e-11
Os04g0497700	OsBBX12	Similar to CONSTANS-like protein	CO-like	0	NA	2.59077	0.0075237
Os09g0527900	OsBBX29	Similar to Hd1-like protein	DBB	0	NA	2.55929	2.61695e-19
Os07g0111400	OsWRKY29	WRKY transcription factor 29	WRKY	0	NA	2.55425	0.00597612
Os01g0838600		Zinc finger, C2H2-like domain containing protein	C2H2	0	NA	2.5163	4.32468e-05
Os03g0169600	RDD4	Dof (DNA binding with one finger) transcription factor, Regulation of Flowering time, Brassinosteroid (BR) signaling to modulate plant architectur	Dof	0	NA	2.50676	0.000643502
Os08g0408500	OsERF#048	Pathogenesis-related transcriptional factor and ERF domain containing protein	ERF	-1.68643	2.08435e-05	2.49498	2.29817e-10
Os05g0473300	OsERF#043	Hypothetical conserved gene	ERF	-4.5769	2.11795e-06	2.48437	0.00917285
Os03g0758000	OsWRKY3	Similar to WRKY23 transcription factor (Fragment)	WRKY	-1.24848	0.00939741	2.45223	3.3577e-08
Os06g0610350	MOC1	GRAS family nuclear protein, Control of tillerin	GRAS	0	NA	2.43788	2.6973e-07
Os12g0634500	OsbZIP89	bZIP transcription factor, bZIP-1 domain containing protein	bZIP	0	NA	2.42467	0.0104189
Os05g0183100	OsWRKY67	Similar to WRKY transcription factor 16 (Fragment)	WRKY	0	NA	2.40101	0.0127617
Os01g0904700	RR26	B-type response regulator, Cytokinin signalin	ARR-B	0	NA	2.37892	0.0470493
Os10g0359500	ONAC061	No apical meristem (NAM) protein domain containing protein	NAC	0	NA	2.37403	0.0136601
Os10g0496000	OsDof27	Zinc finger, Dof-type family protein	Dof	-2.47412	1.94179e-17	2.36729	5.01158e-16
Os08g0510700		Homeodomain-like containing protein	MYB_related	0	NA	2.36464	0.00269886
Os03g0279700		Similar to ZPT2-12	C2H2	0	NA	2.36044	0.00339683
Os01g0871200	OsbHLH033	Zinc finger, C2H2-type domain containing protein	C2H2	0	NA	2.36035	1.05479e-42
Os01g0808100	OsbZIP08	Similar to BZIP transcription factor	bZIP	0	NA	2.35023	0.0168309
Os04g0581400	RAVL1	B3 DNA binding domain containing protein, Brassinosteroid homeostasi	B3	0	NA	2.3471	0.0432459
Os12g0515500	OsC3H67	Similar to Zn-finger transcription factor	C3H	0	NA	2.31177	0.0069964
Os01g0816100	OsNAC4	Similar to NAC domain protein	NAC	0	NA	2.29231	1.80193e-05
Os12g0477400	ONAC139	No apical meristem (NAM) protein domain containing protein	NAC	-4.07146	1.818e-20	2.28323	1.18797e-06
Os06g0713000	OsBBX22	Zinc finger, B-box domain containing protein	DBB	-1.13708	0.0307136	2.27876	6.30777e-06
Os09g0417800	WRKY62	WRKY transcription factor, Transcriptional repressor, Pathogen defens	WRKY	-10.1693	1.76803e-56	2.26614	5.28607e-05
Os04g0631600	OsbHLH068	Basic helix-loop-helix dimerisation region bHLH domain containing protein	bHLH	0	NA	2.26521	1.64088e-05
Os09g0456800	HSFB1	Similar to Heat stress transcription factor Spl7 (Heat shock transcription factor) (Heat shock factor RHSF10)	HSF	-1.78692	4.60039e-11	2.26462	3.26541e-17
Os02g0786400		Similar to DNA-binding transcription factor blind 1	MYB	-4.78595	9.26813e-08	2.22318	0.028178
Os07g0410700	DERF2	Similar to Ethylene-responsive element binding protein 1	ERF	0	NA	2.21997	0.0477306
Os01g0191900	R2R3-MYB	Similar to Blind	MYB	0	NA	2.20927	0.00468939
Os02g0761000	OsMADS22	Similar to Transcription factor MADS55	MIKC_MADS	0	NA	2.20075	0.023981
Os04g0546800	OsERF1	Pathogenesis-related transcriptional factor and ERF domain containing protein	ERF	0	NA	2.20034	4.2733e-16
Os04g0287400	WRKY51	WRKY transcription factor, Positive regulator in defense response, Negative regulator in GA signalin	WRKY	-2.37553	3.84942e-35	2.1679	9.88128e-30
Os02g0221100	OsbHLH029	Helix-loop-helix DNA-binding domain containing protein	bHLH	-2.14687	0.0289695	2.13809	0.0306288
Os03g0124000		Homeodomain-related domain containing protein	TALE	0	NA	2.0966	0.0480567
Os04g0477300	BET1	Similar to OSIGBa0116M22.6 protein	NAC	0	NA	2.09337	0.000132247
Os12g0583700	RZF71	Zinc finger, C2H2-type domain containing protein	C2H2	-2.57743	0.00683127	2.08881	0.0492151
Os01g0750100	WRKY13	Similar to WRKY transcription factor-like (WRKY transcription factor 13) (WRKY13)	WRKY	-1.60238	6.10447e-17	2.0416	3.39221e-27
Os10g0162300		Hypothetical conserved gene	C2H2	-2.51369	8.31084e-07	2.0405	0.00207472
Os01g0859100		Similar to WIP1 protein (Fragment)	C2H2	0	NA	2.01013	0.0155828
Os02g0516800		Conserved hypothetical protein	Trihelix	-1.54224	2.98592e-08	1.95019	2.65888e-13
Os04g0678400	OsDof17	Zinc finger, Dof-type domain containing protein	Dof	0	NA	1.93397	0.000359517
Os09g0521300	OsTCP25	Similar to TCP family transcription factor	TCP	-3.75779	1.80766e-06	1.92358	0.0288625
Os04g0529100	OsERF#045	Pathogenesis-related transcriptional factor and ERF domain containing protein	ERF	0	NA	1.91833	0.000674394
Os01g0752500	ERF92	APETELA2/ethylene response factor (AP2/ERF) type transcription factor, Negative regulation of disease resistance, Negative regulation of salt toleranc	ERF	-1.64418	0.0217842	1.91644	0.00876715
Os01g0128000		MYB transcription factor domain containing protein	MYB	0	NA	1.91103	0.0188403
Os11g0117400	OsWRKY104	Similar to WRKY DNA binding domain containing protein, expressed	WRKY	0	NA	1.90285	0.00071636
Os10g0376900	OsbHLH045	Helix-loop-helix DNA-binding domain containing protein	bHLH	-3.70387	2.13532e-10	1.89445	0.0017821
Os03g0341000	OsERF#066	Similar to AP2 domain containing protein RAP2.2 (Fragment)	ERF	-5.85833	1.78323e-23	1.88478	0.00394605
Os04g0555000	OsHAM3	GRAS (GAI-RGA-SCR) plant-specific transcription factor, Maintenance of shoot apical meristem indeterminacy, Regulation of vegetative to reproductive phase chang	GRAS	-1.41294	0.000898408	1.87878	2.28946e-06
Os03g0327800	NAC58	NAC Family transcriptional activator, Abiotic stress response, Positive regulator of leaf senescenc	NAC	-2.71282	1.81366e-07	1.86455	0.000981286
Os02g0767800	AP2/EREBP#139	Similar to DNA binding protein	ERF	0	NA	1.85788	0.0329447
Os06g0318700	OsC3H41	Zinc finger, RING/FYVE/PHD-type domain containing protein	C3H	-3.19946	8.96427e-07	1.83068	0.00747054
Os08g0174500	HD5	Putative HAP3 subunit of the CCAAT box-binding transcription factor, Flowering time, Short-day promotion, Long-day repressio	NF-YB	-2.25447	0.0185818	1.82808	0.0361941
Os04g0471700	OsWRKY35	Similar to WRKY10 (WRKY transcription factor 35)	WRKY	0	NA	1.82605	3.07645e-05
Os10g0551200		Similar to Scl1 protein (Fragment)	GRAS	0	NA	1.82515	0.00337058
Os01g0261200	OsNAC8	No apical meristem (NAM) protein domain containing protein	NAC	0	NA	1.81223	8.53274e-21
Os07g0583600	CIGR2	Chitin-inducible gibberellin-responsive protein	GRAS	0	NA	1.80754	0.000649876
Os02g0673700	OsDof2	Similar to OSIGBa0103M18.3 protein	Dof	-1.5188	0.000382551	1.75238	5.14987e-05
Os12g0116400	OsWRKY97	Similar to WRKY DNA binding domain containing protein, expressed	WRKY	0	NA	1.75236	0.0499971
Os04g0398000	OsERF101	ERF transcription factor, A member of APETALA2/Ethylene-Responsive Element Binding Protein(AP2/EREBP) family, Regulation of drought stress response, Innate immunit	ERF	0	NA	1.73903	0.00142667
Os02g0685200	OsMyb1R	MYB transcription factor, Transcriptional activator in mediating stress and rhythm responsivegene expressio	MYB_related	-4.01665	7.36225e-10	1.72742	0.0187082
Os06g0670300	OsMPH1	Homeodomain-like containing protein	G2-like	-1.25623	2.67191e-06	1.71651	3.7501e-11
Os03g0324300	EIL1	Similar to ETHYLENE-INSENSITIVE3-like 1 protein	EIL	-1.30345	0.000374525	1.71459	3.01007e-06
Os01g0187900		Similar to Transcription factor MYBS2	MYB_related	0	NA	1.70276	0.0112422
Os03g0379300	OsIRO3	Helix-loop-helix DNA-binding domain containing protein	bHLH	-1.37107	0.0152247	1.69565	0.00366948
Os05g0128000		Homeodomain-like containing protein	Trihelix	-1.531	0.000158782	1.68619	4.27742e-05
Os08g0112700	MADS26	MADS-box transcription factor, Regulator of both biotic and abiotic stress response	MIKC_MADS	0	NA	1.68186	0.0460397
Os10g0564200		Homeodomain-like containing protein	Trihelix	-1.84347	3.86249e-05	1.68181	0.000184843
Os09g0528200	Oshox6	Similar to Homeobox-leucine zipper protein HOX6	HD-ZIP	0	NA	1.67553	1.41916e-05
Os02g0233200		Similar to Brassinazole-resistant 1 protein	BES1	-4.03958	5.4995e-28	1.65437	6.95907e-06
Os12g0168800	OsGATA26	Similar to AG-motif binding protein-2	GATA	-6.32434	1.27847e-186	1.63591	9.16834e-14
Os04g0665600	RLI1	HTH_MYB-like transcription factor, Positive regulation of leaf inclinatio	G2-like	0	NA	1.62451	0.0271744
Os03g0327100	ONAC039	Similar to CUC1	NAC	0	NA	1.61995	7.39765e-05
Os01g0723500		Transcriptional factor B3 family protein	B3	-5.57714	5.88793e-16	1.61777	0.0264768
Os01g0625300	HSFC1A	Similar to Heat shock transcription factor 31 (Fragment)	HSF	-2.12079	0.00504141	1.58811	0.0136769
Os03g0758950	OsWRKY4	Transcriptional activator, Defense responses to rice sheath bligh	WRKY	4.8893	0.00600207	1.57655	0.0484097
Os11g0116900	OsWRKY46	Similar to WRKY DNA binding domain containing protein, expressed	WRKY	0	NA	1.56551	0.0378939
Os02g0564700	OsbHLH097	Similar to BHLH transcription factor	bHLH	0	NA	1.56255	0.00167601
Os04g0539500	OsGATA5	Similar to H0115B09.1 protein	GATA	-1.14554	2.43694e-06	1.55278	2.11853e-11
Os04g0648900	OsERF#008	Similar to Dehydration responsive element binding protein 2F (DREB2F protein)	ERF	0	NA	1.53323	5.05071e-08
Os10g0419300	OsHsfA6a	Heat stress transcription facto	HSF	1.13429	2.91315e-05	1.52335	1.18589e-08
Os02g0680700		Similar to DNA binding protein	MYB_related	1.32009	0.0181179	1.49509	0.00933261
Os02g0174000		Myb-like DNA-binding domain, SHAQKYF class domain containing protein	G2-like	2.57161	4.56722e-05	1.4787	0.000347483
Os03g0183300	OsERF#064	Pathogenesis-related transcriptional factor and ERF domain containing protein	ERF	0	NA	1.46981	0.0417999
Os07g0687700	OsbZIP63	Similar to Transcription factor HBP-1b(C38) (Fragment)	bZIP	0	NA	1.46808	0.0300505
Os02g0768700		Protein of unknown function DUF573 domain containing protein	GeBP	-1.58607	1.26825e-05	1.46341	6.70177e-05
Os06g0303700		Similar to Myb-like DNA-binding domain containing protein	MYB_related	-1.21362	0.030815	1.45313	0.0126578
Os04g0464600		Zinc finger, C2H2-type domain containing protein	C2H2	0	NA	1.4524	0.0146743
Os06g0646600		Similar to Homeobox protein knotted-1-like 11	TALE	2.22272	7.69104e-07	1.44864	0.00240907
Os04g0567800	OsDof18	Similar to OSIGBa0103M18.3 protein	Dof	0	NA	1.44658	4.92754e-05
Os08g0535800	ONAC005	No apical meristem (NAM) protein domain containing protein	NAC	1.1073	0.00101783	1.43525	1.90523e-05
Os07g0685000	OsCDF3	Dof transcription facto	Dof	0	NA	1.42532	5.42996e-12
Os10g0419200	EHD2	Cys2/His2-type zinc finger transcription factor, Heading dat	C2H2	-2.05206	3.61557e-09	1.41796	3.86816e-05
Os06g0662200	OsbZIP52	Basic leucine zipper (bZIP) transcription factor, Negative regulator of cold and drought stress respons	bZIP	-4.89972	2.61636e-147	1.41604	5.14957e-11
Os08g0206500		Similar to HAP5 subunit of HAP complex	NF-YC	0	NA	1.40906	0.0446045
Os02g0175100	OsbZIP15	Similar to RISBZ4	bZIP	-1.14707	0.00108925	1.40192	8.63356e-05
Os05g0560600		Homeodomain-like containing protein	Trihelix	0	NA	1.4	0.0104814
Os02g0594800	ONAC050	No apical meristem (NAM) protein domain containing protein	NAC	-3.61914	1.9677e-23	1.38793	0.000250295
Os08g0434700		Homeodomain-like containing protein	G2-like	0	NA	1.38339	0.026531
Os03g0725800	OsbHLH018	Helix-loop-helix DNA-binding domain containing protein	bHLH	0	NA	1.37749	0.0249987
Os10g0562100		Homeodomain-like containing protein	MYB_related	1.69133	0.0043229	1.33772	0.0389528
Os02g0766700	BZIP23	bZIP transcription factor, Regulation of ABA signaling and biosynthesis, Drought resistanc	bZIP	0	NA	1.32031	0.00251305
Os03g0188400	OsbHLH044	Helix-loop-helix DNA-binding domain containing protein	bHLH	-3.59798	1.37355e-11	1.31614	0.0341894
Os01g0946200	ONAC038	No apical meristem (NAM) protein domain containing protein	NAC	-5.08138	6.78006e-20	1.31113	0.0420893
Os08g0487100	OsbZIP67	Similar to BZIP transcription factor BZI-2	bZIP	-1.69872	3.89283e-07	1.31025	0.000300645
Os06g0716800	OsbZIP53	Basic leucine zipper domain containing protein	bZIP	0	NA	1.29003	1.88744e-07
Os03g0620400		Hypothetical conserved gene	B3	-1.08721	0.029881	1.26618	0.0106982
Os07g0182000	RISBZ1	Basic leucine zipper transcriptional activator, Grain fillin	bZIP	-7.38853	5.88728e-301	1.25629	5.69616e-08
Os06g0622700	BZIP50	bZIP transcription factor, Endoplasmic reticulum stress respons	bZIP	-3.83031	2.14222e-71	1.25524	3.74287e-08
Os01g0176700		MYB-like DNA-binding domain, SHAQKYF class domain containing protein	G2-like	0	NA	1.22042	0.000395828
Os09g0530600		Zinc finger, CCCH-type domain containing protein	C3H	-1.54612	0.000721723	1.21852	0.0135731
Os08g0151000		Similar to Myb-like DNA-binding domain, SHAQKYF class family protein	MYB_related	0	NA	1.21309	0.0100118
Os02g0182700		Conserved hypothetical protein	bZIP	-1.71274	3.18305e-06	1.18894	0.00257654
Os10g0561400	OsMYBS3	Similar to Transcription factor MYBS3	MYB_related	0	NA	1.17545	0.00171192
Os01g0900800	OsbHLH109	Helix-loop-helix DNA-binding domain containing protein	bHLH	1.57213	0.000520589	1.17413	0.0135117
Os04g0456900		Similar to H0523F07.9 protein	EIL	-2.13484	4.40582e-06	1.17328	0.0217662
Os05g0129300	Lip19	Basic/leucine zipper protein	bZIP	0	NA	1.15164	0.012439
Os01g0924400	OsTCP6	Similar to Auxin-induced basic helix-loop-helix transcription factor	TCP	0	NA	1.14666	0.0212609
Os08g0531900	OsMADS37	Similar to MADS box transcription factor-like protein (MADS-box protein AGL72)	MIKC_MADS	1.21907	0.00260058	1.14465	0.00512674
Os05g0411300	BZIP39	bZIP transcription factor, Regulation of endoplasmic reticulum stress respons	bZIP	0	NA	1.09678	0.0213649
Os08g0438400		Similar to ZF-HD homeobox protein	ZF-HD	-1.9934	7.42531e-06	1.09313	0.0277584
Os08g0144000		MYB, DNA-binding domain containing protein	MYB_related	-2.40763	5.27497e-33	1.06231	9.16372e-07
Os12g0605300		Tesmin/TSO1-like, CXC domain containing protein	CPP	0	NA	1.05587	0.0277028
Os03g0734900	OsTIFY1b	Similar to CCT motif family protein, expressed	GATA	0	NA	1.05217	2.94059e-06
Os08g0506700	OsFBH1	Helix-loop-helix DNA-binding domain containing protein	bHLH	-1.61484	0.000120112	1.05089	0.0238817
Os02g0266800	OsbZIP20	Transcriptional activator protein	bZIP	-1.56328	1.85456e-07	1.0466	0.00126792
Os06g0105800		Homeodomain-like containing protein	MYB_related	0	NA	1.04081	0.0249468
Os03g0698800	OsC3H24	Ankyrin domain containing protein	C3H	0	NA	1.04031	1.83881e-05
Os01g0174000	OsbZIP01	Similar to BZIP transcription factor (Fragment)	bZIP	-1.98149	1.4673e-07	1.0271	0.0152713
Os08g0196700	HAP2A	HAP2 subunit of HAP complex, Nuclear Factor Y (NF-YA) transcription factor, Drought stress toleranc	NF-YA	-1.25191	7.25084e-12	1.00053	1.29533e-07
Os01g0104500	ONAC020	No apical meristem (NAM) protein domain containing protein	NAC	-12.9825	2.59986e-18	0	NA
Os01g0102400	OsHAP5H	Histone-fold domain containing protein	NF-YC	-10.6117	6.91431e-36	0	NA
Os01g0165000	DREB2A	Transcription factor, Dehydration and salt stress toleranc	ERF	-1.42038	2.1253e-11	0	NA
Os01g0169400	ra2	Similar to LOB domain protein 25	LBD	3.90676	7.46301e-05	0	NA
Os01g0174600	OsC3H1	Zinc finger, CCCH-type domain containing protein	C3H	-14.0722	0.00944175	0	NA
Os01g0191300	ONAC003	Similar to NAC-type transcription factor	NAC	2.60306	0.000166319	0	NA
Os01g0192000	DOS	CCCH-type zinc finger protein, Negative regulator for leaf senescenc	C3H	-1.78895	0.0308913	0	NA
Os01g0195000	OsIDD2	Zinc finger, C2H2-type domain containing protein	C2H2	1.95174	2.31251e-10	0	NA
Os01g0211800	OsbZIP02	Similar to VirE2-interacting protein VIP1	bZIP	-3.25341	0.0373297	0	NA
Os01g0236300	OsARF16	Similar to Auxin response factor 18	ARF	1.61798	0.031806	0	NA
Os01g0236700		Octicosapeptide/Phox/Bem1p domain containing protein	Nin-like	2.3809	0.00345514	0	NA
Os01g0246500		Similar to Minus dominance protein	Nin-like	-1.57796	1.07438e-10	0	NA
Os01g0252200	OsC3H3	Zinc finger, CCCH-type domain containing protein	C3H	-2.33555	1.47778e-21	0	NA
Os01g0256800	OsC3H4	Similar to zinc finger helicase family protein	C3H	2.5221	3.43596e-18	0	NA
Os01g0277500	OsDof4	Dof (DNA binding with one finger) transcription factor, C2-C2 zinc finger transcription factor, Regulation of flowering tim	Dof	1.62821	0.000168046	0	NA
Os01g0289600	OsWRKY9	Similar to WRKY transcription factor 28	WRKY	4.3726	0.0014359	0	NA
Os01g0293100	OsbHLH142	bHLH transcription factor, Control of anther cell differentiation, Pollen developmen	bHLH	4.31367	0.0236188	0	NA
Os01g0302500	OSH6	Knotted1-type homeobox protein OSH6	TALE	1.28221	0.0033965	0	NA
Os01g0313300	OsERF#068	Similar to EREBP-3 protein (Fragment)	ERF	-6.8911	2.17104e-10	0	NA
Os01g0340100	OsMADS93	Transcription factor, MADS-box domain containing protein	M-type_MADS	-9.69748	0.015853	0	NA
Os01g0343300	OsGATA8	Zinc finger, NHR/GATA-type domain containing protein	GATA	-2.31397	8.57213e-12	0	NA
Os01g0511000		Similar to LOB domain protein 40	LBD	-2.93897	0.00466516	0	NA
Os01g0566800	OsbHLH117	Hypothetical conserved gene	bHLH	3.5704	0.0155021	0	NA
Os01g0571300	OsHsfA7	Similar to Heat shock transcription factor 31 (Fragment)	HSF	-5.59963	5.91509e-10	0	NA
Os01g0571800		Lateral organ boundaries, LOB domain containing protein	LBD	-7.69753	0.00939984	0	NA
Os01g0572100	OsC3H7	Zinc finger, CCCH-type domain containing protein	C3H	1.9078	0.000861848	0	NA
Os01g0572300	OsIDD11	Zinc finger, C2H2-type domain containing protein	C2H2	2.33381	7.50035e-14	0	NA
Os01g0580400	OsHAP5J	Histone-fold domain containing protein	NF-YC	-11.0139	9.6268e-30	0	NA
Os01g0626400	WRKY11	WRKY transcription factor, Control of flowering time and plant heigh	WRKY	4.79942	1.02647e-05	0	NA
Os01g0646300	OsSLRL1	Similar to RGA2 protein	GRAS	-3.04995	0.0132502	0	NA
Os01g0658900	OsBZ8	OSBZ8	bZIP	-1.86432	0.0375935	0	NA
Os01g0663051		Similar to SANT/MYB protein	MYB_related	6.18645	0.007641	0	NA
Os01g0667400	DWT1	Similar to WUSCHEL-related homeobox 7	WOX	-2.52518	3.10071e-08	0	NA
Os01g0674000		Homeodomain-like containing protein	Trihelix	-3.82163	3.5163e-12	0	NA
Os01g0693400	AP2/EREBP#127	Pathogenesis-related transcriptional factor and ERF, DNA-binding domain containing protein	RAV	-2.77509	0.0246335	0	NA
Os01g0695900	OsMyb4	OSMYB4	MYB	-6.21399	0.00046405	0	NA
Os01g0709000		Similar to Transcription factor MYB1	MYB	4.69172	0.0202319	0	NA
Os01g0714800	OsWRKY26	WRKY transcription factor 26	WRKY	5.04498	0.0486222	0	NA
Os01g0718900		MADF domain domain containing protein	Trihelix	-1.20468	0.00302298	0	NA
Os01g0734000	OsWRKY23	Similar to WRKY DNA binding protein	WRKY	-4.89159	3.4332e-05	0	NA
Os01g0745700	OsGATA6	Similar to GATA transcription factor 3 (AtGATA-3)	GATA	-4.39829	1.9465e-05	0	NA
Os01g0749300	HSFA4A	Heat shock transcription factor, Cadmium tolerance, Heat stress respons	HSF	1.0472	0.0189725	0	NA
Os01g0763200	OsTCP5	TCP family transcription factor, Strigolactone and cytokinin controlled mesocotyl elongation in darknes	TCP	1.91049	8.09571e-05	0	NA
Os01g0788800	OSTF1(t)	Similar to Isoform 2 of Homeobox-leucine zipper protein TF1	HB-other	-3.45391	0.003295	0	NA
Os01g0813300	AP2/EREBP#079	Similar to AP2/EREBP transcription factor	AP2	-4.95436	0.000529941	0	NA
Os01g0834400	HAP3A	Similar to HAP3	NF-YB	-1.28481	2.23668e-09	0	NA
Os01g0840300	OsWOX2	Similar to WUSCHEL-related homeobox 5	WOX	-9.12902	5.55637e-19	0	NA
Os01g0842200		Similar to Scarecrow-like 9 (Fragment)	GRAS	1.41224	6.40657e-05	0	NA
Os01g0859300	OsABI5-1	bZIP transcription factor, Stress response and ABA signal transduction, Regulation of plant fertilit	bZIP	-8.2027	4.70406e-80	0	NA
Os01g0862800	ENAC1	NAC (NAM ATAF1/2 CUC2) transcription factor, Early and transient regulator of abiotic stress response	NAC	-5.69754	0.011951	0	NA
Os01g0865800	OsDof1	Similar to AOBP (Ascorbate oxidase promoter-binding protein)	Dof	8.86652	0.000103683	0	NA
Os01g0886200	OsMADS21	Similar to AGAMOUS homolog	MIKC_MADS	-3.45511	0.019225	0	NA
Os01g0888300	ONAC075	Similar to NAC-domain containing protein 18 (ANAC018) (NO APICAL MERISTEM protein) (AtNAM)	NAC	3.15342	0.00049495	0	NA
Os01g0899800	OsPLT5	Pathogenesis-related transcriptional factor and ERF domain containing protein	AP2	-6.69754	0.00208161	0	NA
Os01g0905400		Transcriptional factor B3 family protein	B3	-8.7846	0.0115024	0	NA
Os01g0907400	JMJ705	Histone lysine demethylase, Stress-responsive H3K27me3(histon H3 lysine 27 trimethylation) demethylatio	C2H2	1.7417	2.49552e-05	0	NA
Os01g0911700	Vp1*	Similar to Regulatory protein viviparous-1	B3	-11.0111	1.70135e-13	0	NA
Os01g0922600	OsSPL2	Similar to SBP-domain protein 4	SBP	3.3023	7.71028e-08	0	NA
Os01g0923600	CAMTA	Hypothetical conserved gene	CAMTA	2.15339	0.0164636	0	NA
Os01g0925400	ONAC041	No apical meristem (NAM) protein domain containing protein	NAC	-2.77288	0.000333709	0	NA
Os01g0948200		Similar to GRAS family transcription factor containing protein	GRAS	-3.52729	8.7114e-27	0	NA
Os01g0954500		Protein of unknown function DUF702 family protein	SRS	-1.20873	0.0367049	0	NA
Os01g0972800	OsWRKY17	WRKY1 (WRKY transcription factor 17)	WRKY	-10.1238	4.02151e-07	0	NA
Os01g0976800	OsGATA10	Zinc finger, NHR/GATA-type domain containing protein	GATA	-1.44622	0.027685	0	NA
Os01g0977300	R2R3-MYB	Similar to MYB-related protein	MYB	-16.3318	4.60331e-15	0	NA
Os10g0104300	OsbHLH023	Helix-loop-helix DNA-binding domain containing protein	bHLH	6.59555	0.00293386	0	NA
Os10g0115500	BBR	Similar to Barley B recombinant like-protein B (Barley B recombinant like-protein A)	BBR-BPC	-6.69752	0.0177342	0	NA
Os10g0162600	OsCrll2	Lateral organ boundaries, LOB domain containing protein	LBD	-3.02698	1.85217e-08	0	NA
Os10g0191900	OsEnS-133	Histone-fold domain containing protein	NF-YC	-17.3867	1.7075e-15	0	NA
Os10g0375600		Similar to ER66 protein (Fragment)	CAMTA	1.41403	0.0150563	0	NA
Os10g0390800	OsERF#059	Similar to Ethylene-responsive transcription factor 3 (Ethylene-responsive element binding factor 3) (EREBP-3) (AtERF3)	ERF	5.27677	0.0119652	0	NA
Os10g0397900	OsHAP2I	CCAAT-binding transcription factor, subunit B domain containing protein	NF-YA	-6.48221	9.36396e-111	0	NA
Os10g0413700	ONAC118	No apical meristem (NAM) protein domain containing protein	NAC	-2.46257	1.80609e-07	0	NA
Os10g0413900	ONAC148	No apical meristem (NAM) protein domain containing protein	NAC	-8.50483	0.00568726	0	NA
Os10g0414000	ONAC119	No apical meristem (NAM) protein domain containing protein	NAC	-7.28244	0.0252961	0	NA
Os10g0479900	OsARF22	Transcriptional factor B3 family protein	ARF	1.57776	4.88486e-11	0	NA
Os10g0511900		Similar to Plus-3 domain containing protein, expressed	C3H	1.14042	5.97567e-07	0	NA
Os10g0534900		Similar to Prep (Fragment)	TALE	2.39215	4.81995e-07	0	NA
Os10g0571600	ONAC121	No apical meristem (NAM) protein domain containing protein	NAC	1.50019	0.0246846	0	NA
Os10g0571900		Similar to Malic enzyme (Fragment)	FAR1	-8.60433	0.04358	0	NA
Os11g0106900	LBD11-1	Lateral organ boundaries, LOB domain containing protein	LBD	2.02862	0.0136825	0	NA
Os11g0128300		Similar to ZF-HD homeobox protein (Fragment)	ZF-HD	-2.90535	0.0002372	0	NA
Os11g0141500		Similar to GRAS family transcription factor containing protein, expressed	GRAS	-8.15698	2.87704e-05	0	NA
Os11g0141550		Hypothetical conserved gene	GRAS	4.70995	0.013598	0	NA
Os11g0154900	OsbZIP80	Similar to DNA-binding factor of bZIP class (Fragment)	bZIP	-6.71855	2.91001e-37	0	NA
Os11g0158500	OsbHLH151	Basic helix-loop-helix dimerisation region bHLH domain containing protein	bHLH	1.90506	0.0372586	0	NA
Os11g0160500	OsbZIP81	Similar to BZIP transcriptional activator RSG-related	bZIP	1.20171	6.9122e-08	0	NA
Os11g0163500		Homeodomain-like containing protein	Trihelix	-3.22548	2.18085e-06	0	NA
Os11g0169400		Similar to Zinc finger, C2H2 type family protein, expressed	C2H2	-6.06292	1.75633e-08	0	NA
Os11g0187200	OsGATA28	GATA zinc finger family protein, Control of heading date, plant height and panicle lengt	GATA	-4.06085	0.0258232	0	NA
Os11g0243300	OsZHD4	Similar to ZF-HD protein dimerisation region containing protein, expressed	ZF-HD	-1.09585	0.0120543	0	NA
Os11g0258700	OsbHLH014	Similar to Helix-loop-helix DNA-binding domain containing protein	bHLH	-5.69753	0.0139465	0	NA
Os11g0295900	OsPLT6	Similar to ASGR-BBM-like1	AP2	-9.86738	0.0037741	0	NA
Os11g0472000	OsC3H63	Zinc finger, CCCH-type domain containing protein	C3H	-2.77281	2.08729e-09	0	NA
Os11g0512000	ONAC025	No apical meristem (NAM) protein domain containing protein	NAC	-10.9393	4.14157e-11	0	NA
Os11g0512100	ONAC127	Similar to No apical meristem protein, expressed	NAC	-14.6561	2.9733e-19	0	NA
Os11g0512200	ONAC128	Similar to No apical meristem protein, expressed	NAC	-11.3533	7.84675e-36	0	NA
Os11g0512600	ONAC129	Similar to No apical meristem protein	NAC	-5.04414	0.000173915	0	NA
Os11g0523700	OsbHLH002	Similar to Transcription factor ICE1 (Inducer of CBF expression 1) (Basic helix- loop-helix protein 116) (bHLH116) (AtbHLH116)	bHLH	-7.94471	3.29482e-37	0	NA
Os11g0523800	OsARF1	Similar to Isoform 3 of Auxin response factor 23	ARF	1.93491	0.000988906	0	NA
Os11g0707300		Similar to Transcriptional regulator SUPERMAN	C2H2	6.61406	0.000965579	0	NA
Os12g0124500		ZF-HD homeobox protein Cys/His-rich dimerisation region domain containing protein	ZF-HD	-2.8994	0.000481813	0	NA
Os12g0137000	ONAC133	Hypothetical conserved gene	NAC	7.22962	0.000256092	0	NA
Os12g0156100	ONAC134	Similar to NAC-domain containing protein 90 (ANAC090)	NAC	-1.17672	0.0328454	0	NA
Os12g0158800	Orysa	Similar to E2F homolog (Fragment)	E2F/DP	1.5532	1.06084e-07	0	NA
Os12g0407000	OsMADS73	Similar to SRF-type transcription factor family protein, expressed	M-type_MADS	4.71277	0.0224042	0	NA
Os12g0501700	OsMADS20	Transcription factor, MADS-box domain containing protein	MIKC_MADS	6.33907	0.000609886	0	NA
Os12g0507300	OsWRKY96	Similar to WRKY DNA binding domain containing protein, expressed	WRKY	2.0068	0.0015153	0	NA
Os12g0572000	OsMYB91	R2R3-type MYB transcription factor, Adaptive growth, Salt toleranc	MYB	3.51475	0.00598327	0	NA
Os12g0591500		Transcriptional factor B3 domain containing protein	B3	4.35203	0.0364725	0	NA
Os12g0601800	OsbZIP88	Similar to BZIP transcription factor family protein, expressed	bZIP	2.39657	0.0071051	0	NA
Os12g0610600	OMTN3	NAC transcription factor, Negative regulation of drought toleranc	NAC	1.66239	0.000934156	0	NA
Os12g0624900	OsGATA25	Similar to GATA transcription factor 2 (AtGATA-2)	GATA	-1.56585	1.06109e-13	0	NA
Os02g0120500	TDR	Basic helix-loop-helix (bHLH) transcription factor, Tapetum development and degeneratio	bHLH	5.17557	1.40359e-09	0	NA
Os02g0128200	OsbZIP13	Similar to Transcription factor HBP-1a (Histone-specific transcription factor HBP1)	bZIP	3.46166	1.93105e-23	0	NA
Os02g0136000		Phox/Bem1p domain containing protein	Nin-like	-1.73069	0.00106626	0	NA
Os02g0148500	OsTIFY2a	Similar to TIMING OF CAB 1 (Fragment)	GATA	-1.03224	9.85254e-06	0	NA
Os02g0161200	OsC3H13	Zinc finger, CCCH-type domain containing protein	C3H	1.97776	0.0119675	0	NA
Os02g0164900	OsARF6a	Similar to Auxin response factor 3	ARF	2.69841	6.71737e-21	0	NA
Os02g0170300	MADS29	MADS box transcription factor, Regulator of early seed developmen	MIKC_MADS	-3.44864	0.0176272	0	NA
Os02g0174100	OsSPL4	Similar to Isoform 2 of Squamosa promoter-binding-like protein 4	SBP	2.92233	6.2373e-05	0	NA
Os02g0174300		Hypothetical conserved gene	Trihelix	-1.24221	0.0018094	0	NA
Os02g0182800		Similar to NTH23 protein	TALE	1.40654	0.00187623	0	NA
Os02g0194200	OsC3H14	K Homology, type 1, subgroup domain containing protein	C3H	-2.4149	8.86953e-30	0	NA
Os02g0194900	OsbZIP17	Basic-leucine zipper (bZIP) transcription factor domain containing protein	bZIP	2.57158	0.0230648	0	NA
Os02g0220400	CGA1	GATA transcription factor, Chloroplast development, Plant architectur	GATA	3.14294	6.31127e-06	0	NA
Os02g0301000	OsC3H15	Zinc finger, RING/FYVE/PHD-type domain containing protein	C3H	-2.01859	8.40086e-22	0	NA
Os02g0499000	OsERF#140	Similar to DNA binding protein	ERF	2.46105	2.54186e-10	0	NA
Os02g0538900	OsbZIP21	Basic-leucine zipper (bZIP) transcription factor domain containing protein	bZIP	-1.60334	0.00203991	0	NA
Os02g0539600	GRY79	SANT domain, DNA binding domain containing protein	Trihelix	2.74555	2.08614e-05	0	NA
Os02g0572900		Zinc finger, C2H2-type domain containing protein	C2H2	-1.55176	9.29013e-06	0	NA
Os02g0594300	OsERF#079	Similar to Enhancer of shoot regeneration ESR1	ERF	-6.69752	0.0405593	0	NA
Os02g0598200		Hypothetical conserved gene	B3	1.52095	4.29642e-05	0	NA
Os02g0608100		FAR1 domain containing protein	FAR1	1.83442	0.00110048	0	NA
Os02g0608300		FAR1 domain containing protein	FAR1	1.31013	0.00654296	0	NA
Os02g0614300	OsPLT3	Similar to ANT-like protein	ERF	-9.01935	0.0330924	0	NA
Os02g0628600	OsARF8	Similar to Auxin response factor 8	ARF	1.50869	0.034106	0	NA
Os02g0641300	R2R3-MYB	Hypothetical conserved gene	MYB_related	-3.02904	2.16291e-06	0	NA
Os02g0643600	ONAC052	Similar to H0502G05.5 protein	NAC	6.59794	0.000329943	0	NA
Os02g0648300		SANT domain, DNA binding domain containing protein	Trihelix	-2.63738	0.0392029	0	NA
Os02g0656600	OsERF#032	Similar to Dehydration responsive element binding protein 2B (DREB2B protein)	ERF	2.06963	0.0486222	0	NA
Os02g0663100	OsHAM2	GRAS (GAI-RGA-SCR) plant-specific transcription factor, Maintenance of shoot apical meristem indeterminacy, Regulation of vegetative to reproductive phase chang	GRAS	-1.60149	2.21499e-05	0	NA
Os02g0678800	GRF10	Transcriptional activator/repressor, Reguration of KNOX gene, Oskn2 (regulator of meristem function), Floral organogenesi	GRF	-6.72363	1.00532e-07	0	NA
Os02g0691500	OsbHLH049	Similar to OSIGBa0142I02-OSIGBa0101B20.1 protein	bHLH	-3.99733	0.00405232	0	NA
Os02g0706400		Similar to RADIALIS	MYB_related	1.42908	0.00126279	0	NA
Os02g0707200	OsDof7	Similar to Dof-like protein 34	Dof	-2.5533	2.98393e-06	0	NA
Os02g0710300	OsbHLH126	ROOT HAIR DEFECTIVE-SIX LIKE (RSL) class I basic helix-loop-helix protein, bHLH transcription factor, Regulation of root hair developmen	bHLH	-12.9546	0.0177883	0	NA
Os02g0725700	OsHAP3E	Histone-fold domain containing protein	NF-YB	-10.6517	0.000347702	0	NA
Os02g0725900	HAP3K	Component of the NF-Y/HAP transcription factor complex, Regulation of endosperm developmen	NF-YB	-10.6417	2.78539e-29	0	NA
Os02g0732600	R2R3-MYB	Similar to Typical P-type R2R3 Myb protein (Fragment)	MYB	3.1025	0.00206125	0	NA
Os02g0771200		Protein of unknown function DUF573 domain containing protein	GeBP	-3.23214	9.5302e-54	0	NA
Os02g0776700		Similar to Single myb histone 6	MYB_related	1.37626	0.00135424	0	NA
Os02g0782700	EREBP1	AP2/ERF transcription factor, Defense response, Abiotic stress respons	ERF	-1.59192	3.35611e-08	0	NA
Os02g0796500	ORR3	B-type response regulator, Cytokinin signalin	ARR-B	2.02521	0.0260726	0	NA
Os02g0805250	OsbHLH107	Basic helix-loop-helix transcription factor, Regulation of grain siz	bHLH	2.95486	0.0215106	0	NA
Os02g0820500	OsDH1	Similar to LOB domain protein 17	LBD	-5.69753	0.0362534	0	NA
Os03g0109000	ONAC055	Similar to NAC domain protein	NAC	6.13801	0.029043	0	NA
Os03g0112700	EHD4	Zinc finger CCCH domain-containing protei	C3H	2.10145	0.000492696	0	NA
Os03g0117900	OsERF#137	Similar to Transcription factor	ERF	-2.6693	0.0250535	0	NA
Os03g0119966	RIM1	NAC-domain protein, Resistance to rice dwarf virus, Regulator of jasmonate (JA) signalin	NAC	2.77837	0.00526017	0	NA
Os03g0120900		Similar to AP2 domain containing protein RAP2.8 (Fragment)	B3	2.13185	0.000183798	0	NA
Os03g0122600	OsMADS50	MIKC-type MADS-box protein, Flowering activator, Short-day/long-day promotion of flowerin	MIKC_MADS	3.33669	1.03739e-08	0	NA
Os03g0123500	HB365	Similar to HOS66 protein	TALE	3.56653	1.57351e-05	0	NA
Os03g0135700	RAI1	Transcriptional activator Rb homolog (Fragment)	bHLH	5.9694	0.000829946	0	NA
Os03g0145200	OsGATA4	Zinc finger, NHR/GATA-type domain containing protein	GATA	-5.06161	1.1108e-11	0	NA
Os03g0174900	OsHAP2C	Similar to RAPB protein	NF-YA	-2.63237	0.0204196	0	NA
Os03g0176300	OsPLT10	Hypothetical conserved gene	AP2	-4.71332	0.00911223	0	NA
Os03g0181600	OsGATA22	Similar to cDNA clone:J033068D01, full insert sequence	FAR1	1.23324	0.0453063	0	NA
Os03g0182800	OsEBP-89	Similar to Ethylene responsive element binding factor	ERF	-6.41309	4.29313e-07	0	NA
Os03g0224700	HSFA9	Similar to HSP protein (Fragment)	HSF	-1.15454	1.72264e-06	0	NA
Os03g0239300		Zinc finger, C2H2-type domain containing protein	C2H2	-2.24094	0.0239918	0	NA
Os03g0255400		FAR1 domain containing protein	FAR1	2.81906	0.00015628	0	NA
Os03g0263300	NSP2	GRAS-domain transcription factor, Strigolactone (SL) biosynthesi	GRAS	5.4355	0.0269556	0	NA
Os03g0279500	OsbHLH078	Similar to Helix-loop-helix DNA-binding domain containing protein	bHLH	-10.2521	6.53864e-05	0	NA
Os03g0325600	OsWOX6	Similar to WUSCHEL-related homeobox 6	WOX	-6.50263	1.1309e-05	0	NA
Os03g0370250		Protein of unknown function DUF573 family protein	GeBP	-2.03948	5.49885e-07	0	NA
Os03g0612400	OsSTA104	Similar to ASL1	LBD	5.18315	0.00709533	0	NA
Os03g0620500	OsSTA105	Transcriptional factor B3 family protein	B3	6.03472	5.42814e-21	0	NA
Os03g0621600		Transcriptional factor B3 domain containing protein	B3	4.35253	0.0176911	0	NA
Os03g0638300		Tesmin/TSO1-like, CXC domain containing protein	CPP	6.14137	0.00286285	0	NA
Os03g0671800	OsbHLH020	Helix-loop-helix DNA-binding domain containing protein	bHLH	4.43374	0.0346806	0	NA
Os03g0680800	OsBIHD1	Similar to cDNA clone:J023038C04, full insert sequence	HB-other	2.12542	1.20871e-18	0	NA
Os03g0690600	OsSCL14	Similar to SCARECROW-like protein	GRAS	1.36384	0.0446671	0	NA
Os03g0720800	OsMYB52	Similar to MYB transcription factor R2R3 type	MYB	3.03106	1.63415e-24	0	NA
Os03g0729500	GRF6	Transcription factor, Floral organ developmen	GRF	-2.4082	0.0139465	0	NA
Os03g0732100		Similar to Homeodomain protein JUBEL1	TALE	2.86859	1.59707e-06	0	NA
Os03g0759700	OsbHLH066	Similar to ER33 protein (Fragment)	bHLH	1.77199	0.0014138	0	NA
Os03g0764900	OsDof15	Similar to Zn finger protein (Fragment)	Dof	-3.57705	0.000209709	0	NA
Os03g0769800		Similar to Homeodomain-leucine zipper protein interfascicular fiberless 1 (Revoluta)	HB-other	1.14898	0.000192256	0	NA
Os03g0771500	OsH43	Similar to Isoform 2 of Homeobox protein knotted-1-like 8	TALE	2.61468	2.53223e-06	0	NA
Os03g0772100		Similar to Homeobox protein knotted-1-like 8	TALE	5.94047	0.00425517	0	NA
Os03g0782500	PIL13	Phytochrome-interacting factor-like bHLH protein, Stress-responsive transcription factor, Regulator of reduced internode elongation under drought condition	bHLH	1.46617	0.0024938	0	NA
Os03g0785800	OsPCF6	Transcription factor , Cold toleranc	TCP	-1.80213	0.00129733	0	NA
Os03g0809200	OsbZIP34	Similar to Transcription factor EmBP-1 (Fragment)	bZIP	-5.44671	1.72179e-15	0	NA
Os03g0831200	GATA12	GATA transcription factor, Zinc finger transcription factor, Regulation of chlorophyll content and senescenc	GATA	-2.28461	2.48564e-37	0	NA
Os03g0838800		Zinc finger, C2H2 domain containing protein	C2H2	-3.73165	0.000391066	0	NA
Os03g0855100	OsWRKY80	Similar to WRKY transcription factor 12	WRKY	5.7397	0.00108821	0	NA
Os04g0112200	Orysa	Similar to OSIGBa0127D24.8 protein	E2F/DP	-1.01076	0.00235883	0	NA
Os04g0115500		Zinc finger, C2H2-type domain containing protein	C2H2	2.89295	7.99096e-11	0	NA
Os04g0162500		Zinc finger, C2H2-type domain containing protein	C2H2	-4.08701	1.47645e-08	0	NA
Os04g0386900		Transcriptional factor B3 family protein	B3	-1.97619	0.0137895	0	NA
Os04g0388500		Ankyrin domain containing protein	CAMTA	3.85822	1.48994e-05	0	NA
Os04g0408900		Similar to DNA-binding protein S1FA	S1Fa-like	-2.57814	8.57954e-06	0	NA
Os04g0442000	OsARF9	Similar to Auxin response factor 2 (ARF1-binding protein) (ARF1-BP)	ARF	2.1771	0.00536404	0	NA
Os04g0445600		Homeodomain-like containing protein	Trihelix	-1.72229	4.55273e-10	0	NA
Os04g0460600	NAC2	Similar to H0219H12.10 protein	NAC	-1.44742	0.00174394	0	NA
Os04g0475400	ONAC080	Similar to OSIGBa0106G07.6 protein	NAC	-4.14086	2.76289e-08	0	NA
Os04g0486400	rml1	RML1 protein	Trihelix	-1.78596	1.11564e-07	0	NA
Os04g0515900	ONAC008	Similar to NAM / CUC2-like protein	NAC	3.92308	3.38618e-05	0	NA
Os04g0526000	OsTCP17	Similar to Auxin-induced basic helix-loop-helix transcription factor	TCP	8.35355	0.00254635	0	NA
Os04g0532800	R2R3-MYB	Myb transcription factor domain containing protein	MYB	-9.15694	0.00493568	0	NA
Os04g0548700	Oshox17	Homeodomain-like containing protein	HD-ZIP	2.07424	0.000506029	0	NA
Os04g0549700	OsERF#033	Similar to Dehydration responsive element binding protein 1F (DREB1F protein)	ERF	2.5858	0.00264519	0	NA
Os04g0550200	OsERF#034	Pathogenesis-related transcriptional factor and ERF domain containing protein	ERF	-4.10034	0.000482896	0	NA
Os04g0557200	OsbHLH015	Similar to Anthocyanin regulatory B protein (Fragment)	bHLH	4.77423	0.0282085	0	NA
Os04g0564000		Similar to H0409D10.6 protein	Nin-like	-3.05864	0.00207489	0	NA
Os04g0566400	OsIDD10	Similar to INDETERMINATE-related protein 9	C2H2	-3.26723	4.69076e-06	0	NA
Os04g0580300		GRAS transcription factor domain containing protein	GRAS	-2.68809	0.00565541	0	NA
Os04g0583900	LHY	Similar to LHY protein	MYB_related	-1.70621	0.0315696	0	NA
Os04g0599300	EAT1	Basic helix-loop-helix transcription factor, Regulator of tapetal programmed cell death, Male reproductive developmen	bHLH	5.47127	0.025231	0	NA
Os04g0600000		Similar to Transfactor-like protein	G2-like	-1.38897	0.00737458	0	NA
Os04g0618600	OsbHLH101	Similar to Long hypocotyl in far-red 1 (bHLH-like protein HFR1) (Reduced phytochrome signaling) (Basic helix-loop-helix FBI1 protein) (Basic helix-loop-helix protein 26) (bHLH26) (AtbHLH026) (Reduced sensitivity to far-red light)	bHLH	-1.25237	0.00191143	0	NA
Os04g0649100	SHAT1	Similar to cDNA clone:J023121E19, full insert sequence	AP2	-1.02255	0.00303113	0	NA
Os04g0649400	WOX4	WUSCHEL-related homeobox protein, Meristem maintenanc	WOX	-7.69755	0.000113558	0	NA
Os04g0653600	OsPLT1	Similar to AINTEGUMENTA-like protein	AP2	-7.01636	4.50591e-32	0	NA
Os04g0655700	OsERF#129	Similar to OSIGBa0147J19.14 protein	ERF	-7.06151	2.45232e-07	0	NA
Os04g0656500	OsLG1	Transcriptional factor, SBP (SQUAMOSA promoter Binding Protein) DNA binding protein, Control of laminar joint and ligule developmen	SBP	5.11355	9.45503e-05	0	NA
Os04g0665700	OsC3H31	K Homology, type 1, subgroup domain containing protein	C3H	-1.16961	0.00034721	0	NA
Os04g0670900	SH4	Trihelix transcription factor, Control of the abscission layer formation, Seed shatterin	Trihelix	-2.96982	0.0026158	0	NA
Os04g0671800	OsC3H32	Zinc finger, CCCH-type domain containing protein	C3H	-1.45518	0.00159158	0	NA
Os04g0671900	ARF8	Transcription factor, Regulator for phosphate homeostasi	ARF	3.30834	1.88509e-06	0	NA
Os04g0676700		Similar to H0101F08.8 protein	MYB_related	-1.42235	1.41902e-07	0	NA
Os04g0690600	OsARF13	Similar to Auxin response factor 13	ARF	1.45879	0.0119773	0	NA
Os05g0106000		Zinc finger, C2H2-type domain containing protein	C2H2	-1.12481	0.00401687	0	NA
Os05g0118700	LSY1	A member of the WUSCHEL-RELATED HOMEOBOX gene family, Regulation of lateral leaf development, Regulation of adaxial-abaxial patterning at the margins of the leaf primordi	WOX	5.8884	0.000924672	0	NA
Os05g0121600	RSR1	AP2/EREBP family transcription factor, Starch biosynthesi	AP2	3.68708	4.55431e-12	0	NA
Os05g0123000		Similar to Lateral organ boundaries domain 1	LBD	-3.33497	3.70561e-07	0	NA
Os05g0137500	OsWRKY5	Similar to WRKY transcription factor 5	WRKY	7.87156	6.79427e-06	0	NA
Os05g0165450		Similar to predicted protein	LBD	-7.28247	0.0175232	0	NA
Os05g0304800	OsHAP5K	Histone-fold domain containing protein	NF-YC	-10.0915	5.27468e-43	0	NA
Os05g0316800	OsERF#056	Similar to Ethylene-responsive transcription factor 9 (Ethylene-responsive element binding factor 9) (EREBP-9) (AtERF9)	ERF	-2.46836	2.27096e-07	0	NA
Os05g0351200	OsERF#117	Similar to AP2 domain transcription factor	ERF	-9.2824	0.0216058	0	NA
Os05g0361700	OsERF#061	Similar to EREBP-2 protein (Fragment)	ERF	-6.5368	7.05093e-09	0	NA
Os05g0378200		Transcription factor GRAS domain containing protein	GRAS	-11.9549	2.56334e-08	0	NA
Os05g0389000	ERF142	Similar to AP2-1 protein (Fragment)	ERF	2.00383	3.79147e-16	0	NA
Os05g0408200	OsSPL9	SBP domain containing protein	SBP	1.70355	0.00908685	0	NA
Os05g0415400	NAC94	Similar to OsNAC6 protein	NAC	-11.3732	1.09651e-91	0	NA
Os05g0418800	ONAC087	No apical meristem (NAM) protein domain containing protein	NAC	3.28145	0.0179399	0	NA
Os05g0423400	OsMADS4	Similar to PISTILLATA-like MADS box protein	MIKC_MADS	2.46073	0.0112952	0	NA
Os05g0426200	ONAC036	No apical meristem (NAM) protein domain containing protein	NAC	1.15509	0.0400698	0	NA
Os05g0437100		Pathogenesis-related transcriptional factor and ERF domain containing protein	ERF	-3.82935	0.0160738	0	NA
Os05g0437700	OsbZIP40	Similar to G-box-binding factor 4	bZIP	-2.55403	0.000189426	0	NA
Os05g0460900		Hypothetical conserved gene	C2H2	-17.0128	0.00140291	0	NA
Os05g0463800	HAP3B	Similar to Nuclear transcription factor Y subunit B-3	NF-YB	-1.50098	2.13532e-10	0	NA
Os05g0488600		Similar to Phosphate starvation regulator protein (Regulatory protein of P- starvation acclimation response Psr1)	G2-like	3.91426	0.00582104	0	NA
Os05g0490600	OsMyb5	OSMYB5	MYB	2.63173	9.2919e-07	0	NA
Os05g0494100	DRAP2	Histone-like transcription factor, Transcriptional repressor, Repressor of heading date, Inhibition of flowering under long-day conditio	NF-YC	-1.30387	2.26514e-08	0	NA
Os05g0495200	OsbZIP44	Basic leucine zipper domain containing protein	bZIP	1.34843	0.00036813	0	NA
Os05g0509400	OsCPP5	Similar to DNA binding protein-like	CPP	-2.46273	1.65749e-12	0	NA
Os05g0513100	OsTCP18	Similar to PlCYC4 protein (Fragment)	TCP	5.85674	2.56662e-08	0	NA
Os05g0515400	OsARF14	Similar to Auxin response factor 14	ARF	-2.6986	4.88888e-39	0	NA
Os05g0553400	OsMYB55	Similar to Myb-related transcription factor-like protein (MYB transcription factor)	MYB	2.33761	0.00404372	0	NA
Os05g0563000	OsSND2	NAC family transcription factor, Secondary cell wall biosynthesis, Positive regulator of cellulose biosynthesi	NAC	4.476	0.00071593	0	NA
Os05g0567900	OsGATA8	Hypothetical conserved gene	GATA	-5.71344	0.00023025	0	NA
Os05g0574900	OsSLRL2	GRAS transcription factor domain containing protein	GRAS	-17.8529	3.13841e-13	0	NA
Os05g0578900	NL1	GAGA-type zinc finger transcription factor, Organogenesi	GATA	-5.69753	0.0424008	0	NA
Os06g0127800	DLT	GAI-RGA-SCR (GRAS) family protein, Brassinosteroid signalin	GRAS	-2.14022	0.0434076	0	NA
Os06g0131700	ONAC007	Similar to NAM protein	NAC	3.82256	2.03758e-26	0	NA
Os06g0152200	OsBBX16	Zinc-finger protein R2931	DBB	-1.11474	3.28887e-09	0	NA
Os06g0164400	OsbHLH108	Similar to predicted protein	bHLH	-1.62544	0.00410933	0	NA
Os06g0183100	ORR2	B-type response regulator, Cytokinin signalin	ARR-B	2.37773	0.00300967	0	NA
Os06g0184000	OsbHLH115	Similar to BHLH transcription factor	bHLH	-7.28244	0.0236059	0	NA
Os06g0193400	OsPTF1	Similar to Helix-loop-helix protein homolog	bHLH	-2.40321	0.00115339	0	NA
Os06g0211200	BZIP46	bZIP transcription factor, Positive regulator of ABA signaling, Drought toleranc	bZIP	-1.48144	0.0054848	0	NA
Os06g0211500		Similar to GRAS family transcription factor containing protein	GRAS	-5.69752	0.0159386	0	NA
Os06g0217300	OsMADS55	Similar to Transcription factor MADS55	MIKC_MADS	3.50775	0.000310239	0	NA
Os06g0221000		Similar to P-type R2R3 Myb protein (Fragment)	MYB	4.58147	0.023409	0	NA
Os06g0223300	MADS63	MADS box transcription factor, Pollen maturatio	M-type_MADS	2.52128	0.0235215	0	NA
Os06g0252300		Hypothetical conserved gene	NF-X1	-1.20871	1.52168e-09	0	NA
Os06g0275600	OsbHLH086	Similar to TA1 protein (Fragment)	bHLH	2.75615	1.22838e-10	0	NA
Os06g0284500	OsDof20	Zinc finger, Dof-type family protein	Dof	1.91703	0.0164998	0	NA
Os06g0298200	OsBBX19	Similar to CCT motif family protein	CO-like	-3.64311	8.73793e-07	0	NA
Os06g0332700		Hypothetical conserved gene	CPP	3.32282	0.00502517	0	NA
Os06g0348800	OsGLK1	Transfactor-like protein	G2-like	4.88799	1.24415e-05	0	NA
Os06g0553100	HSfC2b	Similar to Heat stress transcription factor C-2b	HSF	-2.78178	2.64026e-05	0	NA
Os06g0562300		Similar to BEL1-type homeodomain protein	TALE	2.51836	0.0327634	0	NA
Os06g0571800	OsGATA16	Similar to GATA transcription factor 20	GATA	1.46149	0.0178862	0	NA
Os06g0601000		Homeodomain-like containing protein	HB-other	1.56702	1.04508e-09	0	NA
Os06g0612300		Similar to T6J4.5 protein (WIP6 protein)	C2H2	2.08173	0.00360953	0	NA
Os06g0638000		Zinc finger, CCCH-type domain containing protein	C3H	1.96963	0.011123	0	NA
Os06g0657500	OsPLT2	Hypothetical conserved gene	AP2	-3.41774	0.000104488	0	NA
Os06g0659100	OsSPL10	Similar to Squamosa-promoter binding protein 1	SBP	4.50487	0.0190119	0	NA
Os06g0667100	OsHAP5B	Similar to Nuclear Y/CCAAT-box binding factor C subunit NF-YC	NF-YC	-2.14858	1.12058e-05	0	NA
Os06g0691100	OsERF#121	Pathogenesis-related transcriptional factor and ERF domain containing protein	ERF	-2.7812	9.69331e-06	0	NA
Os06g0702600	ARF7A	Auxin response factor 19, Control of leaf angl	ARF	3.76539	8.75061e-59	0	NA
Os06g0703900	OsPHR4	MYB-CC domain containing transcription factor, Positive regulation of Pi-starvation signaling and Pi-homeostasi	G2-like	3.2358	0.00613016	0	NA
Os06g0727000		Zinc finger, C2H2-type domain containing protein	C2H2	-10.58	0.000453867	0	NA
Os07g0119300		Homeodomain-related domain containing protein	G2-like	-2.19349	3.53363e-05	0	NA
Os07g0124300	OsbZIP57	Similar to bZIP transcription factor family protein	bZIP	-2.87018	0.00556968	0	NA
Os07g0129700	OSH15	KNOTTED-type homeodomain protein, KNOX protein, Shoot formation during embryogenesis, Control of seed shattering, Control of internode development, Repression of lignin biosynthesi	TALE	2.10964	0.0135044	0	NA
Os07g0176200		Tesmin/TSO1-like, CXC domain containing protein	CPP	4.12341	0.00447359	0	NA
Os07g0193800	OsbHLH094	Similar to BHLH transcription factor (Fragment)	bHLH	-1.2253	0.026711	0	NA
Os07g0227600	OsERF#057	Pathogenesis-related transcriptional factor/ERF, DNA-binding domain containing protein	ERF	-3.41493	4.36105e-06	0	NA
Os07g0417400		Similar to zinc finger (C2H2 type) family protein	C2H2	-9.22101	0.0445013	0	NA
Os07g0456900	ONAC065	No apical meristem (NAM) protein domain containing protein	NAC	-8.86747	1.95658e-06	0	NA
Os07g0467500	OsGRF11	WRC domain containing protein	GRF	-1.50023	4.35663e-10	0	NA
Os07g0472200	OsLOL2	Similar to Zinc-finger protein Lsd1	LSD	1.1829	0.0157403	0	NA
Os07g0490200	OsCBT	Similar to Ankyrin repeat-rich membrane-spanning protein	CAMTA	1.59371	0.00230142	0	NA
Os07g0497500		Similar to MYB transcription factor	MYB	-8.21951	3.68114e-10	0	NA
Os07g0558100	OsMyb7	Similar to Myb-related transcription factor LBM1	MYB	-1.99853	0.00224615	0	NA
Os07g0569700	SAP16	Zinc finger AN1 and C2H2 domain-containing stress-associated protein, Stress response, Regulation of the expression of stress-associated gene	C2H2	-2.03538	3.43799e-14	0	NA
Os07g0575000	OsERF#006	Pathogenesis-related transcriptional factor/ERF, DNA-binding domain containing protein	ERF	-7.2825	0.00114239	0	NA
Os07g0586700		Similar to HRT transcription factor (Fragment)	HRT-like	2.83058	6.63968e-07	0	NA
Os07g0586900	OsSHR1	SHR transcription factor, Formation of root endodermis and leaf stomata, Regulation of the number of cortex cell layers in the roo	GRAS	1.2285	0.00349684	0	NA
Os07g0588700		Zinc finger, C2H2-type domain containing protein	C2H2	-9.50487	0.00159239	0	NA
Os07g0605200	MADS18	APETALA1 (AP1)/ FRUITFULL (FUL)-like MADS box transcription factor, Specification of inflorescence meristem identit	MIKC_MADS	2.45351	0.000174394	0	NA
Os07g0608200	OsHAP2G	Similar to CCAAT-binding transcription factor subunit B (CBF-B) (NF-Y protein chain A) (NF-YA) (CAAT-box DNA binding protein subunit A). Splice isoform Short	NF-YA	-3.08083	1.37749e-11	0	NA
Os07g0615900		Hypothetical conserved gene	FAR1	1.57884	0.0233995	0	NA
Os07g0627300	R2R3-MYB	Similar to Myb-related protein B (B-Myb)	MYB	1.29365	1.0681e-07	0	NA
Os07g0628500	OsbHLH1	Basic helix-loop-helix dimerisation region bHLH domain containing protein	bHLH	-1.68489	0.000512013	0	NA
Os07g0629000	R2R3-MYB	Similar to P-type R2R3 Myb protein (Fragment)	MYB	-2.96966	0.0100747	0	NA
Os07g0644100	OsbZIP60	bZIP transcription factor, bZIP-1 domain containing protein	bZIP	-1.36107	0.000340846	0	NA
Os07g0667300	OsCOL13	CONSTANS-like transcriptional activator, Negative regulation of flowerin	CO-like	6.18288	0.0461305	0	NA
Os07g0679700	OsVAL2	Transcriptional factor B3 family protein	B3	3.05869	4.24112e-09	0	NA
Os07g0683200	ONAC103	Similar to NAC domain transcription factor	NAC	1.41564	1.3789e-07	0	NA
Os07g0684900	WOX11	WUSCHEL-related homeobox protein, Transcription factor, Crown root developmen	WOX	-6.99093	3.16812e-08	0	NA
Os08g0108500	OsbHLH124	Similar to Transcription factor LAX PANICLE	bHLH	-4.59221	0.000559896	0	NA
Os08g0135800	OsC3H55	Zinc finger, CCCH-type domain containing protein	C3H	1.13704	0.00231098	0	NA
Os08g0159500	OsLSD1	Similar to Zinc-finger protein Lsd1	LSD	2.75575	0.000955568	0	NA
Os08g0159800	OsC3H56	Zinc finger, CCCH-type domain containing protein	C3H	-4.37501	8.65748e-39	0	NA
Os08g0163800		Similar to Anti-silencing protein 1	LBD	4.18519	0.0484655	0	NA
Os08g0292900	OSH42	Similar to Isoform 2 of Homeobox protein knotted-1-like 13	TALE	2.02914	0.0359652	0	NA
Os08g0324300		Transcriptional factor B3 family protein	B3	-3.58638	8.70489e-15	0	NA
Os08g0346400		Similar to Phosphate starvation regulator protein (Regulatory protein of P- starvation acclimation response Psr1)	G2-like	1.08863	0.000129426	0	NA
Os08g0363900		Hypothetical conserved gene	CPP	4.18139	0.0384226	0	NA
Os08g0432300	OsTCP22	Hypothetical conserved gene	TCP	4.09192	0.0342138	0	NA
Os08g0432800	OsbHLH038	Similar to BHLH transcription activator Ivory seed	bHLH	1.36631	0.0285478	0	NA
Os08g0433500	NAC106	Senescence-associated NAC transcription factor, Negative regulation of leaf senescence, Salt stress tolerance, Plant architectur	NAC	2.9792	0.00845173	0	NA
Os08g0436700	ONAC063	Similar to NAC transcription factor	NAC	-7.69754	0.000387429	0	NA
Os08g0437300		Similar to Typical P-type R2R3 Myb protein (Fragment)	MYB	-2.17345	4.07201e-05	0	NA
Os08g0450900		SANT domain, DNA binding domain containing protein	MYB	-4.71342	0.0442538	0	NA
Os08g0467600		Hypothetical conserved gene	GeBP	-1.29076	0.010007	0	NA
Os08g0477900	OsbHLH042	Helix-loop-helix DNA-binding domain containing protein	bHLH	-10.2825	1.65859e-07	0	NA
Os08g0484700		Homeodomain-like containing protein	Trihelix	-1.43389	2.29638e-11	0	NA
Os08g0486300		Similar to P-type R2R3 Myb protein (Fragment)	MYB	4.57845	0.0318236	0	NA
Os08g0496500	OsHAP5D	Histone-fold domain containing protein	NF-YC	-2.46125	0.00436595	0	NA
Os08g0508700	OsEIL4	Similar to EIL3	EIL	-3.45873	1.02923e-11	0	NA
Os08g0511200	OsCUC3	Similar to Nam-like protein 16	NAC	-2.66968	0.00742498	0	NA
Os08g0543900	OsbZIP68	Similar to Transcription factor RF2b	bZIP	-2.48195	0.00170811	0	NA
Os08g0548000		MYB transcription factor domain containing protein	MYB_related	1.44115	0.026803	0	NA
Os08g0565200	OsERF#044	Pathogenesis-related transcriptional factor and ERF domain containing protein	ERF	-11.8783	1.73521e-55	0	NA
Os09g0122000		Hypothetical conserved gene	C2H2	-7.04933	1.10082e-14	0	NA
Os09g0306400	BZIP71	bZIP transcription factor, Drought and salt toleranc	bZIP	1.78211	0.0041472	0	NA
Os09g0309700	ERF109	Ethylene response factor, Transcription factor, Negative regulation of ethylene biosynthesis, Drought toleranc	ERF	1.50487	0.000233285	0	NA
Os09g0401000	OsMyb10	MYB factor	MYB	3.7381	0.0223119	0	NA
Os09g0466400	OsZHD1	Zinc finger homeodomain (ZF-HD) class homeobox transcription factor, Rice morphogenesis, Modulation of leaf rollin	ZF-HD	-5.19199	0.01158	0	NA
Os09g0474100	OsbHLH085	Similar to TA1 protein (Fragment)	bHLH	1.89391	7.37427e-10	0	NA
Os09g0480700	OsHAP5E	Similar to Transcription factor Hap5a-like protein	NF-YC	-2.70013	5.97357e-05	0	NA
Os09g0485600		Similar to WIP1 protein (Fragment)	C2H2	3.60055	0.0130576	0	NA
Os09g0487900	OsbHLH143	Helix-loop-helix DNA-binding domain containing protein	bHLH	-1.17475	0.0439611	0	NA
Os09g0489500	OsTGA10	bZIP transcription factor, Tapetum developmen	bZIP	-4.52533	0.000223048	0	NA
Os09g0491532	OsSPL17	Similar to Squamosa-promoter binding protein 2	SBP	3.2836	0.000716119	0	NA
Os09g0509700	OsBBX28	Zinc finger, B-box domain containing protein	CO-like	-4.30644	0.000398438	0	NA
Os09g0532900	OsMYB42/85	Similar to Myb13 protein	MYB	2.78719	8.57731e-17	0	NA
Os09g0549450		Similar to NIN-like protein 1	Nin-like	2.14766	0.0425294	0	NA
Os09g0568200	OsHAP3L	Similar to DNA polymerase epsilon subunit 3	NF-YB	-2.57115	2.48606e-05	0	NA
Os03g0193000		GRAS transcription factor domain containing protein	GRAS	1.08253	0.0132885	-1.01995	0.0292486
Os12g0613700	OsARF6b	Transcriptional factor B3 family protein	ARF	1.12128	3.3828e-08	-1.05467	2.26362e-07
Os06g0685700	OsARF10	Similar to Auxin response factor 16	ARF	1.60809	8.85249e-09	-1.06512	0.000237001
Os04g0416100	Orysa	Similar to Transcription factor E2F1 (E2F-1) (Fragment)	E2F/DP	1.13197	0.0468013	-1.08758	0.0461561
Os02g0271900		Myb transcription factor domain containing protein	MYB	1.94877	2.29332e-06	-1.09512	0.0150022
Os07g0581700	Oshox14	Homeodomain-leucine zipper (HD-Zip) transcription factor, Regulation of panicle developmen	HD-ZIP	0	NA	-1.09796	0.00636299
Os04g0519700	OsARF10	Similar to Auxin response factor 10	ARF	3.62676	2.17945e-20	-1.1196	0.00683346
Os01g0928000	OsbHLH001	Similar to Transcription factor ICE1 (Inducer of CBF expression 1) (Basic helix- loop-helix protein 116) (bHLH116) (AtbHLH116)	bHLH	-5.6307	2.89807e-53	-1.15206	0.00850237
Os01g0234100		Transcriptional factor B3 family protein	B3	0	NA	-1.1565	0.0137471
Os08g0276200	OsWRKY89	Similar to WRKY transcription factor 44 (WRKY DNA-binding protein 44) (TRANSPARENT TESTA GLABRA 2)	WRKY	0	NA	-1.16516	3.18651e-08
Os01g0202500	OsBBX1	Similar to B-box zinc finger family protein	DBB	-2.96438	1.98347e-09	-1.18642	0.0381804
Os09g0299000	OsPHL3	Similar to CDPK substrate protein 1	G2-like	0	NA	-1.20653	0.000513074
Os01g0670800	OsARF2	Similar to Auxin response factor 2	ARF	1.95824	3.2053e-06	-1.21487	0.00735497
Os04g0105000		Zinc finger, CCCH-type domain containing protein	C3H	0	NA	-1.22712	0.0454441
Os01g0612700	LOL2	Zinc finger, LSD1-type domain containing protein	LSD	2.14629	6.755e-07	-1.23983	0.00731404
Os06g0108900	BEL1	Similar to H0613A10.3 protein	TALE	5.79975	6.16039e-07	-1.27112	0.00426635
Os04g0421700		FAR1 domain containing protein	FAR1	1.83598	1.27878e-10	-1.33438	4.33342e-07
Os09g0470500	Oshox4	Homeodomain leucine zipper protein	HD-ZIP	1.67482	2.43654e-05	-1.34001	0.00116211
Os01g0915600	OsbHLH090	Similar to TA1 protein (Fragment)	bHLH	0	NA	-1.35414	0.00592561
Os02g0705500	OsbHLH079	Helix-loop-helix DNA-binding domain containing protein	bHLH	0	NA	-1.35769	0.0061345
Os02g0542400		Conserved hypothetical protein	Trihelix	-2.16273	1.20397e-21	-1.36217	1.00121e-08
Os12g0225300		Hypothetical conserved gene	FAR1	1.97382	2.48031e-07	-1.39208	0.000218175
Os06g0196700	ARF16	Similar to Auxin response factor 1	ARF	0	NA	-1.42721	1.02463e-12
Os01g0182700	OsWRKY102	Similar to WRKY12	WRKY	1.89578	0.00115057	-1.44228	0.0145025
Os08g0531600	GW8	Transcription factor, Positive regulator of cell proliferation, Control of grain size, shape and qualit	SBP	3.74727	3.33797e-13	-1.44714	4.55087e-07
Os02g0139400	OsSPL3	Similar to Squamosa promoter-binding-like protein 3	SBP	4.98381	4.1999e-53	-1.46486	3.77613e-08
Os08g0115800	ONAC029	No apical meristem (NAM) protein domain containing protein	NAC	3.23309	1.85567e-24	-1.4908	3.12714e-09
Os05g0563400	OsARF15	Similar to Auxin response factor 5	ARF	1.32886	2.07813e-08	-1.54791	2.33524e-11
Os10g0114500		Barley B recombinant like-protein B (Barley B recombinant like-protein A)	BBR-BPC	-1.30841	0.0475754	-1.57147	0.0251305
Os09g0507100	OsSPL18	Similar to Squamosa-promoter binding-like protein 11	SBP	3.73497	2.82751e-08	-1.59145	0.0153054
Os02g0828566		Transcription factor, TCP domain containing protein	TCP	2.25544	1.6845e-09	-1.60784	5.30795e-06
Os01g0672100	ONAC073	No apical meristem (NAM) protein domain containing protein	NAC	4.00489	4.54271e-09	-1.67366	0.0284985
Os06g0145800		Similar to Whirly family nucleic acid binding protein	Whirly	0	NA	-1.70082	0.0335678
Os03g0818800	AP2/EREBP#033	AP2 domain containing transcription factor, Control of inflorescence architecture, Floral meristem establishmen	AP2	3.35685	1.87148e-05	-1.7152	0.0404893
Os03g0578900	OsGAMYBL2	Similar to MYB1	MYB	-2.39825	0.00155973	-1.73033	0.0418593
Os05g0543600	OsMYB86-L2	Similar to Myb-related protein	MYB	4.24553	9.93385e-29	-1.77237	2.30406e-09
Os06g0104200	OsSWN7	Similar to OsNAC7 protein	NAC	1.47845	0.0332234	-1.79134	0.00300526
Os06g0677800	OsARF17	Similar to P-167-1_1 (Fragment)	ARF	1.80614	1.41518e-14	-1.81473	5.99722e-15
Os07g0143200	OsPIF14	Phytochrome-interacting bHLH factor, Cross-talk between light and stress signalin	bHLH	3.70843	2.91023e-12	-1.84318	3.78535e-05
Os02g0701300	GS2	Growth-regulating factor, Regulation of grain shape and panicle length, Negative regulation of seed shatterin	GRF	0	NA	-1.84752	0.00169382
Os06g0703500	OsSPL12	Similar to SBP-domain protein 5 (Fragment)	SBP	5.33921	1.99058e-37	-1.91694	2.20083e-08
Os02g0557200	OsARF7	Similar to Auxin response factor 1	ARF	3.21072	1.38856e-14	-1.92665	6.54876e-06
Os03g0198600	HOX12	Homeodomain-leucine zipper transcription factor, Regulation of panicle exsertio	HD-ZIP	0	NA	-1.95117	0.027114
Os05g0576300	OsC3H39	Zinc finger, CCCH-type domain containing protein	C3H	2.07524	8.52476e-07	-1.99515	2.13963e-06
Os04g0594100	OsMYB58/63	MYB transcription factor, Regulation of cellulose biosynthesis during secondary cell wall formatio	MYB	3.04289	0.000200062	-2.05316	0.0213242
Os10g0404900	Oshox23	Similar to HAHB-5 (Fragment)	HD-ZIP	3.44927	0.000334965	-2.06101	0.0402666
Os02g0182100	RR24	B-type response regulator, Cytokinin signalin	ARR-B	0	NA	-2.06331	0.0414975
Os02g0724000	DTH2	CONSTANS-like protein, Heading promotion under long-day conditio	CO-like	-1.46853	1.45127e-08	-2.09374	7.71085e-16
Os04g0408700		Similar to DNA-binding protein S1FA1	S1Fa-like	0	NA	-2.09416	2.85822e-07
Os05g0497500	OsC3H36	Hypothetical conserved gene	C3H	1.14896	0.00124419	-2.20416	2.04791e-11
Os02g0695200	OsMYB58/63-L	Similar to P-type R2R3 Myb protein (Fragment)	MYB	6.35213	5.23732e-23	-2.24804	2.0654e-08
Os09g0538400	R2R3-MYB	Similar to P-type R2R3 Myb protein (Fragment)	MYB	0	NA	-2.26609	0.00670723
Os09g0558200		Homeodomain-like containing protein	Trihelix	2.02726	6.15768e-06	-2.35339	1.07805e-09
Os01g0702700	OsMYB14	Similar to Transcription factor MYB86 (Myb-related protein 86) (AtMYB86) (Myb homolog 4) (AtMyb4)	MYB	4.66437	2.03748e-09	-2.39302	0.00387297
Os02g0810900	ONAC032	Similar to NAC-domain containing protein 21/22 (ANAC021) (ANAC022). Splice isoform 2	NAC	2.68412	0.0181182	-2.4042	0.0498282
Os04g0600900	GRF3	Similar to B0403H10-OSIGBa0105A11.9 protein	GRF	0	NA	-2.44375	0.0131769
Os07g0634900	OsMYB86	Hypothetical conserved gene	MYB_related	5.5583	1.41099e-06	-2.4813	0.0423177
Os03g0171700	ILI3	Basic helix-loop-helix dimerisation region bHLH domain containing protein	bHLH	0	NA	-2.54707	0.0114071
Os07g0273700	OsWRKY123	Disease resistance protein domain containing protein	B3	0	NA	-2.59746	4.94639e-06
Os08g0151300	CEF1	R2R3-MYB transcription factor, Regulation of leaf shape, cellulose synthesis and mechanical strengt	MYB	5.91997	5.08586e-10	-2.63083	0.00977358
Os02g0652100	OsWRKY34	Similar to WRKY-like DNA-binding protein	WRKY	3.40154	0.00148537	-2.65931	0.000768887
Os04g0545000	OsWRKY36	Similar to WRKY transcription factor 34	WRKY	4.55101	9.48059e-05	-2.67686	0.00486153
Os05g0525900	OsC3H37	Similar to Zing finger transcription factor PEI1	C3H	-4.21894	3.60575e-06	-2.73332	0.0064201
Os04g0350700	AN1	Basic helix-loop-helix protein, Regulation of awn development, grain size, and grain numbe	bHLH	0	NA	-2.74097	9.88754e-11
Os06g0140400	Oshox28	Similar to HAHB-6 (Fragment)	HD-ZIP	3.23522	0.0146851	-2.85332	0.0204381
Os09g0510500	OsBC1	Basic helix-loop-helix (bHLH) transcriptional activator, Control of leaf angle and grain siz	bHLH	3.30076	0.00859711	-2.86641	0.0331481
Os08g0248700		Similar to Blind	MYB	8.64059	1.6171e-05	-2.88416	0.0444037
Os07g0138400	C3H47	CCCH-type zinc finger protein, Drought toleranc	C3H	-5.69754	0.00861104	-2.93643	0.0370146
Os03g0673000	OsH10	Similar to Knotted1-type homeobox protein OSH10 (Fragment)	TALE	6.23169	0.00151171	-2.97798	0.0250649
Os09g0287000	Sub1B	Similar to Ethylene-responsive transcription factor 5 (Ethylene-responsive element binding factor 5) (EREBP-5) (AtERF5)	ERF	0	NA	-3.15244	2.54717e-19
Os01g0672201		Homeobox domain containing protein	HB-other	-3.58071	7.64223e-36	-3.17942	5.28567e-18
Os10g0477600	ONAC120	Similar to NAM / CUC2-like protein	NAC	4.70852	1.3309e-31	-3.21977	7.08165e-22
Os02g0141100	OsARF5	Similar to Auxin response factor 5	ARF	4.80402	9.72309e-35	-3.29285	4.22745e-21
Os03g0371800	Os-MYB2	Similar to Myb-like DNA-binding domain containing protein	MYB	4.05616	1.10774e-05	-3.41212	3.63156e-11
Os01g0848400	qSH1	BEL1-type homeobox family, Seed shatterin	TALE	3.06482	3.85662e-05	-3.45426	1.05183e-08
Os08g0433400		Hypothetical conserved gene	MYB_related	3.6562	8.67742e-06	-3.57008	1.70128e-08
Os01g0285300	OsMYB55/61	Myb transcription factor domain containing protein	MYB	7.99913	2.30687e-37	-3.70347	2.75182e-25
Os03g0246900		Similar to LOB domain protein 16	LBD	0	NA	-3.71346	0.0246106
Os03g0165300	OsBLH6	Conserved hypothetical protein	HB-other	9.79911	3.57855e-10	-3.79636	1.72452e-27
Os07g0619600		Homeobox domain containing protein	HB-other	6.04385	1.44976e-08	-3.87058	6.82685e-07
Os08g0520550		Similar to Auxin response factor 21	ARF	5.37536	1.05317e-11	-3.90689	7.92244e-07
Os01g0971800	OsPCL1	Transcription factor with a GARP DNA-binding domain, Photoperiodic control of flowering time, Clock associated-componen	G2-like	-6.46716	0.000163411	-3.97506	0.031318
Os04g0691300	ONAC084	Similar to ANAC030	NAC	0	NA	-4.02766	0.0131375
Os01g0645000	OsC3H9	Similar to TIS11 protein (dTIS11)	C3H	5.98375	4.65204e-10	-4.23565	1.66773e-05
Os06g0519400	OsC3H42	Zinc finger, CCCH-type domain containing protein	C3H	3.48851	6.29176e-06	-4.32482	8.6481e-11
Os05g0455200		Similar to Homeodomain protein JUBEL2	TALE	0	NA	-4.34758	0.00094875
Os11g0558200	R2R3-MYB	R2R3-type MYB transcriptional activator, Tolerance to Pi deficienc	MYB	3.12753	0.045909	-4.5564	0.00260151
Os06g0112700	R2R3-MYB	Similar to Typical P-type R2R3 Myb protein (Fragment)	MYB	0	NA	-4.7947	0.00409733
Os12g0515300	OsMYB46	Homeodomain-like domain containing protein	MYB_related	8.91733	2.45228e-08	-5.33204	3.26561e-24
Os08g0536800	OsbHLH080	Similar to TA1 protein (Fragment)	bHLH	0	NA	-5.412	1.27878e-10
Os04g0574500	OsGRF12	Similar to Growth-regulating factor 12	GRF	-5.69754	0.0197271	-5.46504	0.00915694
Os06g0165600	OsDREB1D	CRT/DRE binding factor (Transcription factor RCBF4)	ERF	0	NA	-6.48336	0.000858593
